# Supplementary material for: Cellulosome stoichiometry in Clostridium cellulolyticum is regulated by selective RNA processing and stabilization
Source: Nat Commun. 2015 Apr 24;6:6900. doi: 10.1038/ncomms7900 (PMC4423207; doi:10.1038/ncomms7900)
Supplement: Supplementary Data 1 — The transcript level of genes under various carbon substrates in Clostridium cellulolyticum. The transcript abundance of each gene under a particular condition was determined based on trimmed mean of M values (TMM) via the software edgeR (Methods). [file ncomms7900-s2.xlsx]

## Sheet: out
Gene_tag	TMM
	Glu1-Hyb	Glu1-Exo	Glu2-Hyb	Glu2-Exo	Ceb1-Hyb	Ceb1-Exo	Ceb2-Hyb	Ceb2-Exo	Cel1-Hyb	Cel1-Exo	Cel2-Hyb	Cel2-Exo
Ccel_0001	180.72	223.485	265.726	393.732	457.135	600.121	280.887	303.149	102.536	76.6178	118.357	135.628
Ccel_0002	119.941	23.5247	185.947	49.2165	394.167	57.8592	248.446	63.0141	106.591	26.5817	114.696	29.863
Ccel_0003	51.581	7.84157	80.0861	5.74193	149.547	9.41894	106.793	18.7339	53.2957	6.25451	43.5195	12.4429
Ccel_0004	19.3895	6.27326	44.4923	3.2811	96.7294	6.72782	71.9344	10.2185	22.5927	3.12726	27.6573	1.24429
Ccel_0005	62.3944	57.2435	48.4812	32.811	65.2458	69.9693	58.6356	86.8573	77.047	67.236	39.0456	38.573
Ccel_0006	322.412	214.859	295.03	131.244	358.334	247.584	368.74	219.698	280.382	165.745	333.108	131.895
Ccel_0007	164.686	192.119	178.122	154.212	101.908	158.776	86.8452	156.684	78.2056	60.9815	84.5987	84.6118
Ccel_0008	124.292	95.6672	108.009	72.1842	103.358	59.2048	63.8746	59.6079	37.0752	14.0727	48.4002	27.3744
Ccel_0009	128.518	12.5465	104.02	9.8433	108.329	10.7645	66.2925	10.2185	44.0269	1.56363	32.9447	2.48858
Ccel_0010	108.631	8.62573	98.3432	3.2811	107.707	10.7645	68.3075	6.81234	40.5511	17.1999	28.4707	1.24429
Ccel_R0001	20.881	21.9564	26.3885	33.6313	43.9114	53.8225	32.2395	52.7956	236.934	595.743	148.455	711.735
Ccel_R0002	11.062	15.6831	14.2682	21.3272	15.3276	25.5657	9.87335	23.8432	155.832	345.562	106.969	511.404
Ccel_0011	789.873	1379.33	596.963	1049.95	291.638	509.969	273.834	480.27	456.489	1002.29	407.538	750.308
Ccel_0012	42.0106	72.9266	41.2704	50.0368	48.2612	65.9326	32.038	47.6863	19.6962	35.9635	11.795	24.8858
Ccel_0013	24.6097	29.798	25.1611	23.788	32.9336	20.1835	23.3737	28.9524	11.0067	4.69089	11.795	16.1758
Ccel_0014	17.898	11.7624	19.9448	13.1244	31.6908	25.5657	30.829	15.3278	45.7648	51.5997	21.1497	19.9087
Ccel_0015	0.248583	0	0	0	0.207129	0	0	0	0	0	0	0
Ccel_0016	9505.2	8182.68	6225.54	7145.42	8629.01	13609	7546.06	10107.8	2555.3	3106.93	3514.1	4168.38
Ccel_0017	10.5648	4.70494	8.89845	1.64055	0.207129	0	2.82096	0	11.0067	9.38177	2.44035	2.48858
Ccel_0018	288.108	217.212	221.08	200.147	185.381	157.431	173.086	124.325	115.86	93.8177	144.794	90.8333
Ccel_0019	3.60446	2.35247	2.76159	5.74193	2.27842	2.69113	1.00749	5.10925	15.6411	10.9454	10.9816	19.9087
Ccel_0020	3135.5	6340.7	3160.33	5994.57	2299.14	5456.26	3434.72	8055.59	3392.96	8618.72	2265.86	6995.4
Ccel_0021	21.751	14.1148	17.6435	14.765	6.21388	12.1101	11.2838	28.9524	65.461	56.2906	17.0824	24.8858
Ccel_0022	114.1	170.162	103.866	98.433	74.7737	148.012	63.6731	91.9665	119.915	109.454	65.4827	97.0547
Ccel_0023	98.6875	60.3801	93.2803	34.4516	88.4443	63.2415	58.0311	22.1401	57.9301	12.509	56.9415	14.9315
Ccel_0024	321.045	231.326	297.791	187.843	237.163	188.379	181.75	136.247	184.797	273.635	185.466	214.018
Ccel_0025	296.56	236.031	306.69	395.373	454.028	426.544	370.352	320.18	382.918	478.47	403.878	426.792
Ccel_0026	89.6143	60.3801	115.22	65.622	162.597	113.027	117.271	74.9357	94.426	104.763	104.122	88.3447
Ccel_0027	134.732	64.3009	143.142	61.5206	196.773	87.4616	160.593	37.4678	150.039	84.4359	146.421	67.1917
Ccel_0028	127.026	36.0712	156.797	34.4516	194.702	53.8225	199.684	47.6863	116.439	17.1999	118.357	46.0388
Ccel_0029	142.562	50.9702	157.104	21.3272	214.586	40.3669	179.131	27.2493	137.294	37.5271	126.085	13.6872
Ccel_0030	26.2255	9.40989	33.2925	9.02303	59.0319	5.38225	45.3368	11.9216	44.0269	0	34.1649	6.22146
Ccel_0031	36.5417	23.5247	31.7583	16.4055	48.2612	17.4923	52.7922	10.2185	39.9718	3.12726	34.1649	0
Ccel_0032	34.8017	26.6614	40.9636	11.4839	68.3527	9.41894	57.4267	15.3278	60.2473	18.7635	40.2657	13.6872
Ccel_0033	26.847	19.6039	35.4404	20.5069	50.9538	10.7645	42.9189	23.8432	43.4476	12.509	33.7582	12.4429
Ccel_0034	7.08462	7.05742	8.74503	2.46083	2.69268	0	5.03743	0	1.1586	0	2.03362	6.22146
Ccel_0035	1.11862	0	2.30132	3.2811	0	0	1.00749	0	10.4274	31.2726	6.5076	4.97716
Ccel_0036	6.83604	3.92079	4.60265	9.8433	0.828518	2.69113	4.63443	6.81234	17.379	28.1453	10.1681	12.4429
Ccel_0037	12.9263	16.4673	8.59161	18.8663	14.0848	20.1835	10.8808	18.7339	15.6411	7.81814	6.91432	21.1529
Ccel_0038	18.1466	17.2515	9.9724	26.2488	17.3989	34.9846	10.2763	11.9216	12.1653	10.9454	11.795	9.95433
Ccel_0039	49.9652	40.7762	42.4978	24.6083	56.3392	71.3149	68.106	63.0141	102.536	100.072	93.14	90.8333
Ccel_0040	172.02	211.722	205.585	199.327	237.37	364.648	247.237	475.16	223.031	528.506	171.231	314.806
Ccel_0041	96.5746	55.6752	105.707	50.0368	173.782	76.6971	155.959	86.8573	117.598	26.5817	51.654	39.8173
Ccel_0042	61.1515	85.4732	52.0099	53.3179	62.7602	119.755	54.0012	119.216	55.6129	92.2541	40.2657	69.6803
Ccel_0043	3306.9	8204.64	2758.67	8597.3	7621.95	23080.4	13557.3	41614.9	9230.58	27743.5	5420.01	16654.8
Ccel_0044	961.396	425.797	612.459	222.295	419.851	184.342	604.894	357.648	475.027	151.672	536.47	196.598
Ccel_0045	234.165	80.7682	118.902	36.0921	86.373	21.529	118.077	17.0308	56.7715	12.509	62.6356	17.4201
Ccel_0046	153.5	105.861	87.9106	73.8248	53.6465	44.4036	60.8521	40.874	23.7513	18.7635	50.0271	36.0844
Ccel_0047	109.004	77.6316	82.3874	48.3962	39.7689	36.3302	31.8365	18.7339	22.5927	15.6363	44.333	43.5502
Ccel_0048	143.433	158.4	102.792	98.433	67.3171	68.6237	35.665	59.6079	40.5511	43.7816	87.4458	74.6575
Ccel_0049	1612.56	2506.95	800.861	1602.82	339.485	544.953	201.497	449.614	298.919	645.779	520.201	797.591
Ccel_R0003	0.372875	0	0.613686	0	0.414259	0	0.201497	0	0	0	0	2.48858
Ccel_0050	13.6721	21.9564	19.1777	37.7327	9.94221	13.4556	7.85838	17.0308	11.586	20.3272	12.6085	32.3516
Ccel_0051	21.1296	16.4673	16.1093	18.0461	12.4278	16.1468	12.4928	5.10925	19.1169	12.509	25.2169	26.1301
Ccel_0052	53.9426	19.6039	57.5331	28.7096	65.66	21.529	66.6955	28.9524	42.8683	17.1999	61.8222	33.5959
Ccel_0053	168.788	135.659	157.871	135.345	143.955	102.263	153.944	102.185	221.872	212.654	251.356	172.956
Ccel_0054	223.601	350.518	222.308	434.746	44.5328	86.1161	41.3069	47.6863	66.6196	134.472	101.274	156.781
Ccel_0055	467.834	571.651	550.016	913.786	805.112	1912.05	623.432	1432.29	469.813	991.341	584.463	1301.53
Ccel_0056	651.785	713.583	914.699	1377.24	1265.98	2759.75	1033.68	1822.3	836.51	1421.34	1281.59	2107.83
Ccel_0057	588.148	254.067	815.129	466.736	1462.13	1420.91	1401.41	975.867	1142.96	658.288	837.853	772.705
Ccel_0058	28.0899	67.4375	25.0077	66.4423	17.606	48.4403	12.8958	34.0617	29.5443	103.199	15.0488	68.436
Ccel_0059	122.303	196.039	113.532	211.631	93.0011	154.74	76.5689	161.793	64.3024	198.581	44.7397	109.498
Ccel_0060	78.9252	77.6316	76.4039	64.8017	77.8807	68.6237	41.3069	47.6863	55.0336	73.4905	38.6388	28.6187
Ccel_0061	8.20325	13.3307	6.59713	9.8433	7.0424	17.4923	8.05988	10.2185	3.4758	26.5817	2.44035	7.46575
Ccel_0062	219.002	304.253	233.047	404.396	152.447	267.767	176.511	223.104	122.812	164.181	172.858	204.064
Ccel_0063	45.1179	36.0712	50.3223	60.7004	24.6484	8.07338	25.3886	23.8432	17.9583	7.81814	28.4707	24.8858
Ccel_0064	21.8753	22.7406	12.4271	4.10138	12.0135	0	11.2838	5.10925	11.586	4.69089	14.2354	2.48858
Ccel_0065	117.207	133.307	105.401	98.433	61.3103	12.1101	53.1952	11.9216	80.5228	26.5817	55.3146	28.6187
Ccel_0066	22.4968	10.9782	28.0761	13.1244	30.448	9.41894	32.038	11.9216	38.8131	12.509	26.0304	8.71004
Ccel_0067	5.22025	2.35247	5.36975	4.10138	13.4634	9.41894	12.6943	8.51542	9.84811	9.38177	10.9816	0
Ccel_0068	7.58179	6.27326	8.89845	11.4839	13.4634	5.38225	11.2838	6.81234	14.4825	9.38177	15.8623	8.71004
Ccel_0069	7.83037	4.70494	7.67108	4.10138	9.32082	9.41894	9.06737	10.2185	6.37231	0	9.76139	4.97716
Ccel_0070	1.98867	0	3.06843	0	2.69268	0	4.83593	3.40617	2.8965	0	2.44035	0
Ccel_0071	13.5478	6.27326	12.1203	3.2811	11.5992	1.34556	6.8509	3.40617	5.21371	9.38177	7.32105	3.73287
Ccel_0072	123.919	87.8256	106.475	56.599	180.203	76.6971	162.205	86.8573	136.136	82.8723	80.1248	33.5959
Ccel_0073	81.7839	93.3147	68.8863	73.8248	66.2814	67.2782	49.5683	78.3419	48.6613	73.4905	23.9968	36.0844
Ccel_0074	22.7454	23.5247	21.1722	27.0691	25.0627	28.2568	24.5826	42.5771	26.0685	59.4179	15.8623	26.1301
Ccel_0075	444.094	346.598	484.966	200.147	1149.78	1096.63	1148.13	1374.39	1032.89	789.632	340.022	393.196
Ccel_0076	40.1462	52.5385	36.9746	33.6313	28.3767	25.5657	19.5452	22.1401	20.8548	40.6543	15.0488	32.3516
Ccel_0077	50.3381	74.495	34.6733	96.7925	43.7043	141.284	51.7847	151.574	57.3508	176.69	48.4002	113.23
Ccel_0078	462.489	840.617	474.226	1118.86	499.389	1056.27	780.801	1386.31	324.408	589.488	332.701	604.726
Ccel_0079	108.755	103.509	89.1379	83.6681	162.597	150.703	239.983	178.824	129.763	96.945	89.0727	82.1232
Ccel_0080	355.101	254.067	387.543	255.926	446.157	165.504	796.115	274.196	257.21	117.272	256.237	170.468
Ccel_0081	75.5693	55.6752	110.77	59.0598	103.772	30.948	203.915	39.1709	59.0887	21.8908	64.2625	64.7031
Ccel_0082	189.42	105.861	231.513	118.12	231.156	55.1681	401.181	74.9357	159.887	40.6543	198.075	57.2374
Ccel_0083	171.15	193.687	154.035	147.65	100.872	71.3149	118.883	47.6863	54.4543	40.6543	56.128	42.3059
Ccel_0084	85.7612	43.9128	95.4282	38.5529	69.3884	33.6391	53.7997	15.3278	32.4408	14.0727	36.6052	23.6415
Ccel_0085	681.367	456.38	798.252	598.801	656.393	388.868	650.029	391.709	384.656	231.417	617.001	367.066
Ccel_0086	38.779	21.1722	40.6567	24.6083	17.1917	2.69113	20.7542	8.51542	12.1653	1.56363	25.6237	16.1758
Ccel_0087	743.14	722.209	3096.97	4374.53	10547	23202.9	7652.66	14644.8	554.391	738.033	737.799	831.187
Ccel_0088	31.0729	15.6831	80.8532	52.4976	53.6465	51.1314	37.2769	42.5771	13.3239	26.5817	13.0152	27.3744
Ccel_0089	135.229	95.6672	126.573	86.9492	73.3238	43.058	97.3231	51.0925	89.7916	56.2906	101.274	65.9474
Ccel_0090	369.643	457.164	334.306	430.644	270.511	322.935	277.663	272.493	255.472	383.089	289.995	398.173
Ccel_0091	524.759	219.564	470.544	185.382	741.731	189.724	607.111	158.387	512.102	182.945	399.81	172.956
Ccel_0092	29.0842	39.992	21.7859	40.1935	15.3276	30.948	34.053	49.3894	217.817	406.543	248.509	491.495
Ccel_0093	24.9826	26.6614	23.7803	27.8894	15.5347	29.6024	31.0305	35.7648	180.163	265.817	252.983	367.066
Ccel_0094	39.7733	34.5029	42.3444	41.834	48.2612	39.0213	55.4117	54.4987	296.023	300.217	658.081	619.657
Ccel_0095	21.1296	12.5465	21.479	27.8894	27.9625	18.8379	44.7323	25.5463	165.101	87.5632	372.967	217.751
Ccel_0096	13.2992	7.84157	14.2682	17.2258	21.3343	16.1468	34.859	17.0308	101.378	39.0907	204.583	88.3447
Ccel_0097	9.94333	5.4891	10.1258	9.02303	11.5992	2.69113	14.7093	10.2185	42.289	10.9454	89.8862	14.9315
Ccel_0098	10.8134	10.9782	6.75055	12.3041	12.4278	8.07338	15.5153	15.3278	26.6478	6.25451	37.4187	14.9315
Ccel_0099	4.22592	2.35247	3.37527	4.10138	3.93546	8.07338	6.4479	11.9216	12.1653	3.12726	11.3883	2.48858
Ccel_0100	193.398	374.827	260.05	678.367	580.584	1363.06	824.526	1662.21	1931.97	4299.98	2206.48	4423.46
Ccel_0101	107.015	154.479	100.491	282.175	187.866	523.424	263.961	568.83	781.477	1907.63	1074.57	2242.21
Ccel_0102	144.924	255.635	154.189	474.119	314.215	775.045	465.257	863.464	1890.26	3574.46	2829.99	5058.04
Ccel_0103	4.84737	10.9782	6.29028	2.46083	6.21388	10.7645	6.6494	20.437	8.11021	12.509	17.4892	51.0159
Ccel_0104	17.5251	19.6039	17.4901	33.6313	20.5058	45.7492	27.0006	76.6388	182.48	204.835	218.818	347.157
Ccel_0105	78.3037	65.0851	66.8918	92.6911	97.7651	61.8959	133.593	81.748	550.915	245.49	959.87	562.42
Ccel_0106	27.4684	30.5821	17.6435	14.765	48.6754	24.2201	64.2776	20.437	260.685	32.8362	244.035	74.6575
Ccel_0107	22.1239	35.2871	18.564	40.1935	16.9846	9.41894	25.1871	8.51542	35.9166	10.9454	38.6388	6.22146
Ccel_0108	3783.19	4187.4	2045.72	1204.98	1899.79	2169.05	1613.99	1388.01	1166.71	487.852	821.991	410.616
Ccel_0109	57.2984	56.4593	67.6589	72.1842	53.4394	43.058	38.4859	17.0308	34.758	26.5817	42.2994	51.0159
Ccel_0110	96.4503	165.457	87.9106	215.732	10.5636	36.3302	7.65689	23.8432	3.4758	15.6363	13.4219	23.6415
Ccel_0111	474.048	727.698	364.836	819.455	23.6128	91.4983	42.1129	115.81	37.6545	75.0542	42.2994	156.781
Ccel_0112	25.4798	25.093	12.8874	7.38248	0.207129	0	0	0	0.579301	0	0	0
Ccel_0113	35.5474	10.194	14.4216	5.74193	0	0	0	0	0.579301	0	0.406725	0
Ccel_0114	72.8349	36.0712	29.1501	6.5622	0.414259	1.34556	0	0	0.579301	3.12726	2.03362	2.48858
Ccel_0115	30.2029	16.4673	13.3477	2.46083	0.414259	2.69113	0.604491	3.40617	0.579301	3.12726	0	2.48858
Ccel_0116	23.9883	14.1148	11.0464	11.4839	0.828518	5.38225	0.604491	3.40617	4.63441	0	0.813449	0
Ccel_0117	5.46883	3.13663	3.06843	4.10138	1.03565	0	0.402994	1.70308	0	0	0	0
Ccel_0118	6.09029	0.784157	3.68212	2.46083	0.828518	0	0.402994	0	0	0	0.813449	1.24429
Ccel_0119	4.97166	0.784157	2.45475	4.92165	0.621388	0	0.201497	0	0	0	0.406725	0
Ccel_0120	5.84171	2.35247	2.30132	1.64055	0.414259	0	0.201497	0	1.1586	3.12726	0.813449	0
Ccel_0121	12.4292	8.62573	7.8245	1.64055	0.414259	0	0.805988	3.40617	0.579301	0	0.813449	0
Ccel_0122	16.0336	6.27326	13.8079	8.20275	6.21388	12.1101	3.62695	11.9216	2.3172	0	3.66052	2.48858
Ccel_0123	364.423	509.702	368.212	569.271	469.355	979.57	954.894	1827.41	294.864	691.124	254.203	491.495
Ccel_0124	166.302	92.5306	164.621	97.6127	158.868	83.4249	329.448	206.073	66.0403	40.6543	74.4306	37.3287
Ccel_0125	148.901	58.0276	136.545	45.1151	112.057	37.6758	255.095	93.6696	52.1371	25.0181	52.4675	14.9315
Ccel_0126	444.964	386.59	327.095	369.124	266.576	239.51	221.042	192.448	170.894	187.635	354.257	293.653
Ccel_0127	161.579	109.782	126.266	78.7464	149.34	86.1161	138.63	59.6079	34.1787	21.8908	81.7517	57.2374
Ccel_0128	663.096	318.368	511.661	214.092	809.462	258.348	825.332	228.213	352.794	111.018	505.966	191.621
Ccel_0129	4.72308	10.9782	5.21633	7.38248	1.24278	5.38225	1.61198	3.40617	0	0	1.22017	2.48858
Ccel_0130	0.497166	0	0.153422	0	0	1.34556	0.201497	1.70308	1.7379	9.38177	1.22017	0
Ccel_0131	0.497166	0	0.920529	0	0	1.34556	0.402994	0	2.3172	4.69089	1.6269	2.48858
Ccel_0132	5.71741	10.9782	7.21081	13.1244	3.5212	9.41894	7.65689	32.3586	9.84811	6.25451	6.10087	12.4429
Ccel_0133	165.308	196.039	117.674	129.603	88.8585	102.263	72.3374	95.3727	48.6613	56.2906	31.3178	49.7716
Ccel_0134	186.065	167.026	182.879	114.018	124.485	139.939	113.443	115.81	75.3091	43.7816	80.9382	53.5045
Ccel_0135	131.128	106.645	161.093	101.714	160.318	78.0427	149.511	66.4203	90.9502	68.7997	129.745	54.7488
Ccel_0136	166.799	56.4593	204.818	73.8248	213.965	53.8225	214.191	35.7648	111.805	46.9089	157.402	68.436
Ccel_0137	608.407	1013.13	706.506	1455.17	936.018	2268.62	878.326	1565.13	550.915	1158.65	1045.28	1895.06
Ccel_0138	2316.42	3543.61	1651.43	3117.87	2869.16	6151.92	2915.46	5082	1710.68	2861.44	1770.47	2478.63
Ccel_0139	7.33321	6.27326	9.66556	5.74193	10.1493	6.72782	7.25389	5.10925	24.9099	70.3633	25.6237	62.2146
Ccel_0140	3.60446	5.4891	7.97792	3.2811	4.14259	0	1.81347	0	13.9032	12.509	18.7093	26.1301
Ccel_0141	22.9939	38.4237	18.564	37.7327	10.5636	21.529	15.3138	13.6247	39.3924	35.9635	45.9599	29.863
Ccel_0142	37.2875	56.4593	31.6048	46.7557	28.5839	44.4036	19.1422	17.0308	11.0067	18.7635	13.4219	19.9087
Ccel_0143	1.4915	4.70494	2.1479	1.64055	0.828518	0	0.201497	0	52.1371	31.2726	32.538	27.3744
Ccel_0144	2.61012	7.84157	3.68212	6.5622	1.03565	5.38225	1.00749	0	48.082	18.7635	37.0119	7.46575
Ccel_0145	7.58179	7.84157	5.52318	2.46083	9.94221	5.38225	8.05988	3.40617	301.236	34.3998	210.683	38.573
Ccel_0146	63.2644	110.566	52.1633	69.7234	49.2968	94.1894	50.5758	102.185	37.0752	82.8723	39.4523	85.8561
Ccel_0147	89.49	84.689	79.1655	63.9815	72.7024	40.3669	73.5464	44.2802	54.4543	29.7089	102.901	82.1232
Ccel_0148	11.6834	5.4891	13.5011	8.20275	21.5415	0	17.1272	3.40617	10.4274	0	29.2842	12.4429
Ccel_0149	9.44616	0.784157	9.51214	6.5622	14.7062	8.07338	15.9183	3.40617	9.84811	6.25451	14.2354	2.48858
Ccel_0150	17.028	42.3445	13.0408	32.811	20.2987	51.1314	15.3138	37.4678	488.351	1407.27	391.676	893.401
Ccel_0151	6.21458	7.84157	4.90949	3.2811	2.89981	8.07338	4.23144	3.40617	57.9301	109.454	51.654	99.5433
Ccel_0152	6.21458	0	3.98896	2.46083	5.38537	1.34556	4.43293	5.10925	48.6613	59.4179	55.7213	58.4817
Ccel_0153	9.94333	7.05742	11.0464	12.3041	10.9779	6.72782	14.3063	8.51542	85.1572	81.3087	95.5803	79.6346
Ccel_0154	22.4968	21.9564	24.2406	35.2718	14.4991	32.2935	16.1198	13.6247	13.9032	21.8908	20.743	23.6415
Ccel_0155	212.912	468.926	233.968	633.252	213.136	527.461	397.554	1055.91	179.004	631.706	152.522	406.883
Ccel_0156	245.973	531.659	214.177	618.487	195.53	532.843	418.509	916.259	282.119	536.325	263.151	481.541
Ccel_0157	89.2414	111.35	88.6777	123.041	110.193	129.174	207.542	270.79	101.378	104.763	103.715	100.788
Ccel_0158	114.721	87.0415	113.839	77.9261	140.848	108.991	252.677	262.275	100.798	75.0542	98.4274	59.726
Ccel_0159	223.228	185.845	225.069	159.133	246.898	157.431	439.465	299.743	169.735	137.599	225.325	104.52
Ccel_0160	233.295	195.255	226.45	187.843	189.523	141.284	305.268	206.073	137.294	106.327	172.451	123.185
Ccel_0161	986.378	1426.38	759.283	1338.69	1122.23	3096.14	1239.61	3976.7	1309.8	2941.19	658.894	2357.93
Ccel_0162	29.5814	47.0494	43.1115	35.2718	19.263	8.07338	23.3737	23.8432	23.7513	15.6363	31.3178	32.3516
Ccel_0163	15.4122	17.2515	15.9558	7.38248	20.2987	12.1101	29.0156	18.7339	15.6411	9.38177	18.3026	13.6872
Ccel_0164	1234.34	1435.01	1150.2	1119.68	2037.53	4632.77	1729.25	4453.56	1799.89	3352.42	1599.65	3762.74
Ccel_0165	4.35021	0	3.83554	1.64055	0.414259	0	1.20898	1.70308	2.8965	7.81814	0.813449	0
Ccel_0166	10.0676	9.40989	12.5806	9.8433	7.24953	6.72782	5.23892	5.10925	6.95161	1.56363	5.28742	0
Ccel_0167	90.9815	118.408	85.149	109.097	64.003	90.1527	61.2551	103.888	30.7029	56.2906	28.064	55.9931
Ccel_0168	134.359	193.687	111.384	223.935	93.6225	138.593	72.3374	129.434	42.289	93.8177	39.859	110.742
Ccel_0169	51.3324	14.1148	45.4128	27.0691	42.8758	18.8379	29.6201	11.9216	10.4274	3.12726	10.9816	6.22146
Ccel_0170	478.523	872.767	632.557	1392.83	593.426	1286.36	696.978	1478.28	871.268	1837.26	778.471	1699.7
Ccel_0171	55.9312	92.5306	68.1192	105.815	54.2679	63.2415	44.7323	73.2326	31.8615	37.5271	34.9783	39.8173
Ccel_0172	2.11296	3.92079	5.36975	4.92165	2.27842	5.38225	8.26138	1.70308	22.0134	25.0181	8.13449	1.24429
Ccel_0173	761.038	1408.35	697.761	1458.45	1369.95	2937.36	2394.99	4783.96	1164.97	2814.53	868.357	2035.66
Ccel_0174	784.653	1227.99	620.437	1039.29	1149.78	1894.55	2190.88	3562.85	906.026	1651.19	789.859	1506.84
Ccel_0175	51.7053	56.4593	36.2075	59.0598	45.9827	39.0213	93.8976	134.544	41.1304	76.6178	43.5195	55.9931
Ccel_0176	71.2191	48.6178	68.5794	48.3962	67.7313	39.0213	146.891	71.5295	36.4959	18.7635	61.4154	42.3059
Ccel_0177	20.6324	10.194	20.8653	4.92165	13.6705	2.69113	25.9931	8.51542	11.0067	3.12726	9.76139	2.48858
Ccel_0178	79.9195	43.1287	92.2064	35.2718	60.0675	22.8746	101.957	30.6555	67.7782	21.8908	79.3113	13.6872
Ccel_0179	320.797	468.142	308.838	402.755	579.548	909.601	464.249	812.371	1310.96	2160.93	751.221	1017.83
Ccel_0180	99.4333	44.697	100.338	44.2949	59.4461	20.1835	61.4566	22.1401	66.0403	14.0727	47.5868	22.3972
Ccel_0181	399.225	152.911	364.99	99.2533	283.146	61.8959	208.751	63.0141	166.839	71.9269	217.598	80.8789
Ccel_0182	111.738	26.6614	104.634	16.4055	79.952	24.2201	54.0012	5.10925	26.0685	6.25451	40.6725	9.95433
Ccel_0183	188.923	85.4732	256.061	79.5667	554.071	223.364	403.8	144.762	240.989	121.963	324.566	236.415
Ccel_0184	0.124292	3.13663	1.53422	4.92165	6.21388	13.4556	2.82096	10.2185	0.579301	7.81814	3.2538	17.4201
Ccel_0185	30.5757	40.7762	31.4514	61.5206	26.9268	56.5137	34.053	71.5295	38.8131	71.9269	30.9111	68.436
Ccel_0186	56.9256	65.8692	52.9304	72.1842	39.3546	51.1314	34.859	27.2493	21.4341	23.4544	27.2506	47.2831
Ccel_0187	21.5025	7.84157	17.3366	7.38248	16.3632	20.1835	14.9108	15.3278	4.05511	1.56363	8.13449	2.48858
Ccel_0188	35.9203	36.0712	45.2594	31.9907	56.1321	83.4249	61.8596	132.841	34.1787	62.5451	22.3699	39.8173
Ccel_0189	44.1235	42.3445	32.2185	27.0691	43.9114	56.5137	44.3293	59.6079	33.5994	40.6543	29.2842	27.3744
Ccel_0190	30.8243	10.9782	29.7638	9.8433	38.1118	22.8746	40.7024	32.3586	34.1787	15.6363	23.1833	8.71004
Ccel_0191	88.3713	47.0494	84.8421	64.8017	64.6244	32.2935	69.315	27.2493	86.3158	31.2726	85.0055	18.6644
Ccel_0192	51.0839	43.1287	51.0894	68.9031	24.2341	22.8746	38.0829	15.3278	30.1236	40.6543	47.5868	49.7716
Ccel_0193	44.1235	50.9702	44.9525	63.9815	35.6263	20.1835	38.6874	34.0617	83.4193	56.2906	100.461	65.9474
Ccel_R0004	0	0	0	0	0.414259	2.69113	0.201497	0	1.1586	4.69089	0.406725	13.6872
Ccel_0194	6.09029	7.05742	3.68212	4.92165	3.31407	8.07338	2.41796	3.40617	9.84811	9.38177	13.4219	18.6644
Ccel_0195	88.7442	127.818	75.4834	70.5437	83.8874	96.8806	77.1734	88.5604	70.0954	79.7451	60.1953	64.7031
Ccel_0196	161.579	72.1425	150.813	38.5529	134.013	65.9326	122.51	76.6388	126.867	59.4179	82.5651	49.7716
Ccel_0197	52.8239	27.4455	60.7549	20.5069	70.8383	14.8012	69.5165	3.40617	38.2338	12.509	35.7918	8.71004
Ccel_0198	14.915	4.70494	15.1887	2.46083	6.42101	1.34556	7.25389	0	5.21371	3.12726	2.03362	4.97716
Ccel_0199	10.9377	15.6831	8.89845	19.6866	2.89981	5.38225	2.41796	6.81234	6.95161	12.509	2.03362	4.97716
Ccel_0200	2.983	4.70494	2.91501	10.6636	1.24278	0	0.805988	0	8.11021	6.25451	4.8807	11.1986
Ccel_0201	2.11296	0.784157	1.07395	0	0.414259	2.69113	0.201497	0	1.1586	1.56363	0.813449	0
Ccel_0202	1.36721	1.56831	1.53422	0	0	0	0.604491	0	1.1586	6.25451	1.6269	2.48858
Ccel_0203	281.893	504.997	309.451	999.095	487.376	1019.94	411.255	780.012	256.63	673.924	423.4	857.317
Ccel_0204	2.85871	2.35247	3.22185	4.92165	2.27842	0	2.01497	0	0.579301	0	0	0
Ccel_0205	541.29	487.746	410.403	194.405	290.395	223.364	302.85	195.855	172.632	64.1088	216.378	103.276
Ccel_0206	39.649	15.6831	30.8377	8.20275	42.2544	13.4556	39.4934	6.81234	28.3857	0	19.5228	11.1986
Ccel_0207	0	0	0	0	0	0	0.402994	0	0	0	0	0
Ccel_0208	0.497166	0.784157	0.613686	0	0	0	0	0	0	0	0	0
Ccel_0209	7.95466	4.70494	6.44371	6.5622	1.86416	5.38225	2.01497	0	7.53091	21.8908	15.0488	8.71004
Ccel_0210	113.851	164.673	131.943	236.239	81.1947	158.776	80.8003	132.841	57.9301	129.781	82.5651	163.002
Ccel_0211	47.3551	32.1505	53.0839	45.1151	10.9779	8.07338	8.66437	0	10.4274	26.5817	21.5564	22.3972
Ccel_0212	5738.54	2832.38	3950.91	1036.01	6212.43	3303.36	6075.14	2571.66	3958.36	902.214	4257.59	1311.48
Ccel_0213	42.0106	60.3801	32.6788	69.7234	12.2206	30.948	15.1123	39.1709	12.1653	31.2726	24.8102	28.6187
Ccel_0214	103.038	69.79	83.1545	83.6681	49.5039	28.2568	41.9114	59.6079	44.6062	35.9635	58.5684	31.1073
Ccel_0215	6.46316	4.70494	7.97792	5.74193	2.27842	2.69113	1.41048	6.81234	3.4758	14.0727	6.5076	4.97716
Ccel_0216	4.84737	10.9782	4.90949	9.8433	5.38537	9.41894	4.23144	5.10925	4.63441	17.1999	6.5076	13.6872
Ccel_0217	7.58179	12.5465	8.59161	14.765	7.0424	8.07338	4.43293	8.51542	5.79301	18.7635	4.06725	13.6872
Ccel_0218	16.2822	34.5029	14.575	22.1474	9.73508	4.03669	7.85838	18.7339	6.95161	9.38177	4.06725	12.4429
Ccel_0219	5.71741	3.92079	6.29028	3.2811	8.90657	8.07338	6.6494	1.70308	9.84811	3.12726	9.76139	3.73287
Ccel_0220	0	0	0.306843	0	0	0	0.201497	0	0	0	0	0
Ccel_0221	11.062	8.62573	4.14238	7.38248	2.48555	13.4556	0.604491	10.2185	5.79301	6.25451	2.44035	3.73287
Ccel_0222	9.44616	17.2515	3.98896	20.5069	4.76398	16.1468	8.66437	20.437	5.21371	29.7089	8.54122	14.9315
Ccel_0223	15.1636	24.3089	14.1148	17.2258	10.5636	12.1101	9.06737	25.5463	9.84811	7.81814	13.0152	26.1301
Ccel_0224	10.5648	4.70494	8.28476	6.5622	8.28518	12.1101	8.46287	5.10925	3.4758	3.12726	2.84707	6.22146
Ccel_R0005	3.85304	2.35247	2.60817	14.765	2.27842	16.1468	4.43293	10.2185	16.2204	45.3452	3.2538	42.3059
Ccel_0225	101.298	170.162	83.1545	123.041	58.8248	91.4983	39.2919	61.311	33.5994	64.1088	28.4707	73.4132
Ccel_0226	200.482	340.324	145.597	159.133	103.15	196.452	182.959	303.149	517.895	772.433	539.317	885.935
Ccel_0227	38.5304	49.4019	27.6159	30.3502	38.3189	44.4036	24.5826	32.3586	27.2271	40.6543	21.5564	31.1073
Ccel_0228	25.3555	29.0138	23.7803	28.7096	27.9625	40.3669	15.3138	42.5771	33.0201	34.3998	21.5564	46.0388
Ccel_0229	56.5527	160.752	85.149	228.857	43.7043	129.174	42.9189	136.247	57.9301	170.436	67.1096	214.018
Ccel_0230	43.6264	85.4732	80.6997	128.783	60.0675	153.394	56.4192	141.356	82.2607	114.145	84.5987	194.109
Ccel_0231	76.5636	92.5306	65.511	91.0505	67.5242	63.2415	73.7479	69.8264	69.5161	65.6724	104.528	104.52
Ccel_0232	6.83604	12.5465	7.36424	7.38248	7.45666	8.07338	5.64192	6.81234	1.1586	4.69089	2.84707	6.22146
Ccel_0233	101.919	179.572	133.937	196.866	152.24	277.186	167.243	236.729	100.219	132.908	126.085	121.941
Ccel_0234	76.3151	73.7108	81.7737	89.41	59.8604	76.6971	79.1883	63.0141	139.611	206.399	195.635	253.835
Ccel_0235	19.6381	35.2871	23.6269	41.0138	15.1204	17.4923	28.8141	83.4511	47.5027	176.69	48.4002	151.804
Ccel_0236	47.1065	83.1207	47.7141	84.4883	34.7977	61.8959	47.1503	114.107	95.0053	381.525	81.3449	267.523
Ccel_0237	0.994333	1.56831	1.68764	1.64055	0.828518	0	0	0	63.7231	46.9089	61.4154	37.3287
Ccel_0238	23.4911	29.798	15.8024	17.2258	12.4278	17.4923	12.0898	13.6247	10.4274	7.81814	5.28742	8.71004
Ccel_0239	224.471	296.411	219.7	178	188.695	215.29	165.832	245.244	93.8467	107.89	85.0055	115.719
Ccel_0240	57.9199	61.9484	69.6534	60.7004	85.1302	114.373	79.3898	98.7789	33.0201	46.9089	59.3818	47.2831
Ccel_0241	93.0944	45.4811	106.321	52.4976	131.734	82.0794	120.898	49.3894	48.6613	42.218	78.0911	43.5502
Ccel_R0006	1841.5	3028.42	2081.47	5591.81	3602.19	10704	1545.08	6839.58	12043.1	27196.2	3562.91	26060.4
Ccel_0242	116.71	102.725	152.041	166.516	55.7178	43.058	49.1653	44.2802	54.4543	54.727	92.3265	123.185
Ccel_0243	60.7786	43.1287	83.0011	64.8017	93.6225	114.373	84.2258	52.7956	56.1922	59.4179	93.14	107.009
Ccel_0244	98.439	72.1425	146.518	108.276	210.444	148.012	195.049	86.8573	181.321	90.6905	186.687	196.598
Ccel_0245	6.71175	6.27326	11.9669	8.20275	24.027	13.4556	19.7467	11.9216	18.5376	4.69089	9.76139	13.6872
Ccel_0246	18.768	34.5029	23.1667	45.9354	16.3632	25.5657	15.7168	39.1709	5.21371	17.1999	6.10087	17.4201
Ccel_0247	26.3498	30.5821	29.6104	45.1151	16.7775	34.9846	18.5377	28.9524	20.2755	14.0727	16.269	17.4201
Ccel_0248	186.189	195.255	202.21	313.345	208.994	259.694	197.064	209.479	183.638	220.472	191.974	281.21
Ccel_0249	0.497166	0	0.153422	0	0.621388	0	0.201497	0	0	1.56363	0	0
Ccel_0250	0.497166	0	1.07395	0.820275	0.828518	0	0.402994	0	0	4.69089	1.6269	0
Ccel_0251	3.23158	3.13663	5.21633	3.2811	3.10694	2.69113	2.21647	3.40617	1.1586	4.69089	0.813449	3.73287
Ccel_0252	341.305	557.536	322.185	707.897	213.965	413.088	171.877	384.897	163.942	383.089	217.191	415.593
Ccel_0253	1272.37	1326.01	291.194	284.635	636.509	721.222	1097.76	1394.83	714.857	752.105	1040	1159.68
Ccel_0254	2461.84	1782.39	598.804	378.967	1636.12	1163.91	2498.16	1835.92	1126.16	822.469	1971.8	1343.83
Ccel_0255	117.58	132.523	123.965	182.101	114.335	131.865	114.047	136.247	93.2674	121.963	176.925	176.689
Ccel_0256	7.08462	3.92079	8.13134	9.8433	11.5992	8.07338	5.64192	0	9.26881	14.0727	15.4555	9.95433
Ccel_0257	100.179	152.911	87.1435	195.225	38.9403	61.8959	54.8072	86.8573	39.9718	107.89	79.718	130.651
Ccel_0258	35.0502	43.9128	26.3885	53.3179	16.3632	16.1468	20.1497	20.437	11.586	14.0727	18.7093	32.3516
Ccel_0259	239.51	277.592	290.12	240.341	156.59	176.269	176.713	190.745	126.867	104.763	196.855	181.667
Ccel_0260	314.085	299.548	344.585	253.465	282.11	215.29	278.872	211.182	174.949	121.963	256.643	206.552
Ccel_0261	248.086	187.414	267.414	158.313	232.813	157.431	253.08	154.981	159.308	51.5997	238.747	145.582
Ccel_0262	292.21	199.96	289.66	170.617	345.492	123.792	293.38	132.841	233.458	125.09	332.294	133.139
Ccel_0263	34.4288	35.2871	40.5033	47.576	71.4597	63.2415	75.7629	56.2018	113.543	95.3814	256.643	187.888
Ccel_0264	37.7847	54.1069	44.032	105.815	62.7602	108.991	72.9419	68.1234	116.439	164.181	238.747	281.21
Ccel_0265	602.69	744.95	442.775	567.63	324.158	438.654	198.676	326.992	150.039	245.49	80.9382	116.963
Ccel_0266	1216.69	909.623	1046.49	785.823	861.037	557.063	649.022	442.802	278.064	232.981	246.068	184.155
Ccel_0267	937.159	188.198	1060.3	196.046	1529.03	162.813	1567.85	95.3727	662.72	87.5632	512.473	83.3675
Ccel_0268	381.948	153.695	362.382	116.479	355.434	76.6971	306.074	49.3894	95.0053	18.7635	122.424	24.8858
Ccel_0269	366.039	120.76	335.226	68.0828	361.855	63.2415	303.858	52.7956	83.4193	42.218	140.32	21.1529
Ccel_0270	1095.38	394.431	994.018	228.036	772.8	177.614	779.995	200.964	261.265	51.5997	390.862	89.589
Ccel_0271	536.318	187.414	484.352	108.276	411.152	84.7705	446.316	93.6696	103.695	23.4544	169.604	43.5502
Ccel_0272	1019.07	439.912	990.643	291.198	1072.31	282.568	1191.65	282.712	299.498	59.4179	417.3	123.185
Ccel_0273	374.864	83.1207	340.442	55.7787	554.486	90.1527	603.685	136.247	182.48	20.3272	175.705	18.6644
Ccel_0274	85.5126	58.0276	65.9713	35.2718	52.4037	39.0213	59.2401	34.0617	66.6196	46.9089	143.167	63.4588
Ccel_0275	101.173	36.0712	77.9382	38.5529	96.9366	32.2935	120.495	30.6555	121.653	45.3452	97.2072	62.2146
Ccel_0276	63.6373	57.2435	63.5165	74.645	55.5107	34.9846	70.524	23.8432	133.239	139.163	248.102	271.255
Ccel_0277	83.2754	70.5742	86.3763	68.0828	87.6158	52.477	125.734	45.9833	104.274	35.9635	154.555	60.9703
Ccel_0278	41.762	25.8772	38.202	10.6636	38.1118	14.8012	48.1578	6.81234	51.5578	4.69089	35.3851	6.22146
Ccel_0279	2.61012	0	1.53422	0	3.5212	0	2.61946	0	2.8965	9.38177	1.6269	0
Ccel_0280	6.83604	7.05742	5.21633	4.10138	5.17824	0	5.44042	3.40617	11.0067	18.7635	4.8807	7.46575
Ccel_0281	7.33321	18.8198	9.51214	19.6866	3.10694	9.41894	4.83593	6.81234	6.37231	0	3.2538	6.22146
Ccel_0282	4.35021	4.70494	6.44371	4.92165	2.48555	4.03669	5.03743	20.437	94.426	162.617	26.4371	53.5045
Ccel_0283	89.1171	119.976	91.4393	131.244	52.4037	69.9693	50.3743	59.6079	34.758	56.2906	69.1432	87.1004
Ccel_0284	49.2195	52.5385	40.3499	44.2949	20.2987	33.6391	21.5602	28.9524	38.8131	12.509	36.1985	46.0388
Ccel_0285	236.651	126.249	184.873	121.401	235.092	69.9693	248.849	83.4511	234.037	56.2906	225.325	90.8333
Ccel_0286	75.3207	81.5524	54.9249	30.3502	124.071	261.039	129.764	180.527	157.57	173.563	98.8341	154.292
Ccel_0287	454.783	782.589	371.127	775.98	753.951	1311.92	639.35	1185.35	754.829	1546.43	712.988	1205.72
Ccel_0288	206.821	190.55	173.827	100.894	117.857	87.4616	132.384	102.185	61.9852	68.7997	123.238	73.4132
Ccel_0289	119.196	55.6752	111.537	44.2949	79.952	16.1468	93.2931	28.9524	76.4677	15.6363	75.2441	23.6415
Ccel_0290	108.134	39.2079	102.025	14.765	113.507	10.7645	111.831	22.1401	52.1371	26.5817	46.3666	13.6872
Ccel_0291	415.631	421.877	499.08	618.487	627.602	752.17	609.528	544.987	414.2	467.525	694.279	600.993
Ccel_0292	7.20891	10.9782	5.83002	3.2811	5.59249	0	6.4479	11.9216	28.3857	35.9635	13.0152	7.46575
Ccel_0293	18.768	12.5465	18.2572	24.6083	10.9779	10.7645	13.2988	32.3586	12.7446	4.69089	15.4555	16.1758
Ccel_0294	26.5984	18.0356	30.8377	17.2258	17.606	12.1101	18.5377	13.6247	29.5443	37.5271	26.4371	18.6644
Ccel_0295	200.234	337.188	201.443	440.488	246.07	536.88	194.243	391.709	106.591	295.526	152.522	363.333
Ccel_0296	92.5973	87.8256	101.412	104.175	166.532	208.562	123.921	143.059	53.2957	95.3814	77.6844	161.758
Ccel_0297	215.273	130.954	245.014	197.686	536.672	480.366	466.264	376.382	245.624	245.49	279.42	330.981
Ccel_0298	287.735	109.782	326.941	143.548	733.86	376.758	688.717	407.037	446.062	168.872	425.841	216.507
Ccel_0299	6.33887	9.40989	4.60265	4.92165	4.97111	2.69113	6.04491	1.70308	8.11021	10.9454	3.2538	7.46575
Ccel_0300	278.413	388.942	225.223	381.428	98.5936	168.195	115.458	149.871	80.5228	173.563	58.1616	110.742
Ccel_0301	58.2928	50.1861	41.5772	60.7004	15.3276	20.1835	18.9407	6.81234	9.84811	14.0727	10.9816	9.95433
Ccel_0302	605.922	401.489	463.64	376.506	225.564	176.269	199.482	115.81	177.845	106.327	410.385	329.737
Ccel_0303	655.763	374.827	564.438	261.668	360.198	123.792	356.045	78.3419	232.3	109.454	399.404	185.399
Ccel_0304	91.3543	86.2573	89.4448	118.94	45.3613	37.6758	53.1952	73.2326	34.758	40.6543	60.602	60.9703
Ccel_0305	379.462	984.902	444.462	1246.82	241.927	684.892	239.983	764.685	194.645	789.632	270.065	935.707
Ccel_0306	621.085	1508.72	797.485	2149.94	386.711	967.46	389.695	1084.86	298.919	888.141	535.656	1442.13
Ccel_0307	516.556	955.888	698.068	1792.3	394.167	845.014	354.635	705.077	270.533	633.27	628.39	1433.42
Ccel_0308	893.035	733.187	1223.38	1215.65	849.024	579.938	863.012	461.536	624.486	480.034	1110.36	1007.88
Ccel_0309	742.394	639.088	1038.05	878.515	980.758	458.837	870.669	424.068	485.454	395.598	971.665	762.75
Ccel_0310	351.87	254.067	571.649	301.041	540.815	296.024	508.377	287.821	490.668	336.18	598.292	414.349
Ccel_0311	442.478	230.542	794.724	257.566	1370.16	456.146	1384.08	408.74	2444.07	489.416	1292.16	476.564
Ccel_0312	1926.77	1378.55	2477.3	1443.68	1781.52	1007.83	1903.74	780.012	1180.61	576.979	1931.54	701.78
Ccel_0313	1637.67	660.261	2241.95	560.248	1408.07	351.192	1754.64	362.757	1204.95	225.163	1944.96	349.646
Ccel_0314	243.239	609.29	205.278	696.413	144.162	448.073	130.167	415.552	238.093	778.687	222.478	760.262
Ccel_0315	1039.7	425.013	1101.72	438.027	825.825	405.015	791.077	316.774	638.969	412.798	1159.57	770.216
Ccel_0316	688.078	294.843	877.571	351.898	925.454	231.437	887.997	303.149	519.053	308.035	1130.69	568.641
Ccel_0317	1812.67	691.627	2171.38	730.865	3019.33	697.002	2971.07	734.029	2248.85	767.742	3896.02	1425.96
Ccel_0318	2018.62	726.914	2480.67	666.884	5737.49	1263.48	5621.57	1088.27	6803.89	805.269	6913.51	1127.33
Ccel_0319	12.9263	3.13663	14.4216	7.38248	20.5058	2.69113	14.3063	8.51542	22.5927	26.5817	32.9447	29.863
Ccel_0320	7.33321	1.56831	13.1943	1.64055	15.7418	8.07338	9.06737	10.2185	23.7513	17.1999	36.1985	23.6415
Ccel_0321	4297.38	5968.22	3184.72	4480.34	7005.53	12546	13133.4	22116.2	5857.89	8540.54	4137.61	6256.3
Ccel_0322	641.469	1112.72	565.665	1335.41	1240.71	2790.7	1055.84	1793.35	349.898	734.905	644.659	1179.59
Ccel_0323	1021.8	1231.13	835.074	1449.43	1943.08	3252.23	1629.91	2198.68	657.506	858.432	942.788	1472
Ccel_0324	29.83	53.3227	136.085	333.852	527.144	1302.51	484.6	998.007	26.6478	57.8543	50.4339	109.498
Ccel_0325	169.907	341.108	303.161	641.455	880.3	1356.33	779.793	1456.14	136.136	326.798	167.977	340.936
Ccel_0326	249.453	403.057	429.274	825.197	1530.27	1955.1	1359.5	2147.59	183.059	369.016	276.573	424.303
Ccel_0327	642.091	507.35	1204.05	894.92	9648.3	5255.77	7729.02	4216.84	323.25	243.926	353.037	277.477
Ccel_0328	12.802	12.5465	12.8874	4.92165	16.5704	12.1101	37.8814	25.5463	166.839	136.036	55.3146	27.3744
Ccel_0329	7.08462	4.70494	12.2737	1.64055	17.3989	1.34556	43.1204	6.81234	134.398	12.509	30.0976	6.22146
Ccel_0330	1.98867	1.56831	4.2958	0	8.49231	0	20.7542	1.70308	52.1371	6.25451	14.6421	0
Ccel_0331	1.74008	0.784157	6.29028	0	26.0983	0	78.5838	3.40617	419.414	4.69089	65.4827	0
Ccel_0332	7.08462	3.92079	13.6545	2.46083	60.2747	0	178.929	10.2185	1303.43	6.25451	234.273	7.46575
Ccel_0333	1.86437	4.70494	2.60817	3.2811	3.31407	0	3.22395	3.40617	5.79301	9.38177	1.6269	1.24429
Ccel_0334	0	0	0.153422	0	0.207129	0	0	0	0	0	0	0
Ccel_0335	147.534	155.263	144.063	205.889	80.3662	104.954	81.4048	108.997	75.3091	64.1088	69.9567	75.9018
Ccel_0336	64.0102	49.4019	60.4481	54.1382	36.2477	28.2568	34.859	27.2493	26.0685	29.7089	27.2506	13.6872
Ccel_0337	114.348	164.673	121.817	209.17	127.177	166.85	126.137	132.841	92.6881	131.345	106.562	154.292
Ccel_0338	2.48583	0.784157	3.83554	4.10138	2.69268	1.34556	2.61946	3.40617	0.579301	6.25451	0.406725	0
Ccel_0339	1101.72	2089	909.483	1845.62	1055.53	2257.86	1037.91	2077.76	1964.99	3586.96	1047.72	2201.15
Ccel_0340	347.395	337.972	301.473	191.944	368.69	477.675	326.425	454.723	375.387	314.289	244.848	279.966
Ccel_0341	76.9365	62.7326	65.511	40.1935	111.021	99.5717	89.8677	74.9357	86.8951	54.727	94.7669	79.6346
Ccel_0342	8.949	4.70494	9.81898	4.92165	23.4056	17.4923	20.9557	8.51542	16.2204	4.69089	28.064	17.4201
Ccel_0343	37.6604	32.9346	39.1225	37.7327	55.5107	28.2568	75.3599	66.4203	33.5994	20.3272	52.8742	24.8858
Ccel_0344	69.3547	77.6316	68.1192	64.8017	53.4394	104.954	49.1653	57.9049	59.0887	132.908	64.2625	119.452
Ccel_0345	225.092	138.012	213.563	117.299	125.106	98.2261	130.772	78.3419	102.536	56.2906	180.179	78.3903
Ccel_0346	13.1749	16.4673	12.734	9.02303	5.59249	8.07338	7.0524	5.10925	72.9919	59.4179	28.8775	31.1073
Ccel_0347	31.5701	25.8772	25.3146	50.8571	53.4394	47.0947	53.1952	27.2493	115.281	37.5271	114.29	42.3059
Ccel_0348	46.4851	36.0712	37.4349	42.6543	54.475	34.9846	55.6132	22.1401	146.563	62.5451	126.085	57.2374
Ccel_0349	12.802	12.5465	8.89845	9.8433	10.7707	4.03669	6.6494	20.437	6.37231	15.6363	2.03362	12.4429
Ccel_0350	31.6944	54.1069	22.7064	50.8571	14.0848	34.9846	18.7392	39.1709	22.5927	75.0542	17.0824	43.5502
Ccel_0351	4.35021	3.92079	6.75055	0	2.48555	4.03669	1.00749	3.40617	6.95161	6.25451	2.44035	7.46575
Ccel_0352	4.72308	3.13663	3.5287	2.46083	3.5212	5.38225	3.22395	3.40617	6.37231	9.38177	1.6269	4.97716
Ccel_0353	1.4915	3.13663	1.99448	1.64055	3.10694	10.7645	2.41796	8.51542	13.3239	48.4725	2.44035	18.6644
Ccel_0354	214.403	265.045	196.686	334.672	113.921	182.997	114.047	175.418	60.8266	101.636	108.596	150.559
Ccel_0355	254.052	183.493	221.848	181.281	194.287	188.379	196.057	189.042	133.818	164.181	105.748	165.491
Ccel_0356	104.032	22.7406	104.94	18.0461	87.4086	20.1835	95.3081	30.6555	49.8199	18.7635	74.4306	42.3059
Ccel_0357	17.4008	14.899	22.553	5.74193	7.0424	8.07338	6.24641	0	17.379	14.0727	12.2017	27.3744
Ccel_0358	0.870041	0.784157	1.68764	1.64055	0.207129	0	0	0	6.37231	7.81814	5.69415	22.3972
Ccel_0359	0.870041	0	1.84106	0	0	0	0.805988	5.10925	386.394	673.924	517.761	1042.72
Ccel_0360	644.079	995.88	689.477	1205.8	862.073	1813.82	1336.93	2588.69	362.642	988.213	443.737	1078.8
Ccel_0361	297.927	219.564	377.417	284.635	390.025	453.455	648.619	609.704	229.403	564.47	177.332	447.945
Ccel_0362	43.1292	43.1287	46.1799	36.9124	69.1812	13.4556	104.174	44.2802	182.48	181.381	95.987	28.6187
Ccel_0363	123.546	207.802	106.935	205.889	227.842	553.027	234.341	461.536	191.749	409.671	74.8373	377.02
Ccel_0364	3.48017	0	4.44923	1.64055	1.03565	0	2.01497	0	1.1586	7.81814	3.66052	8.71004
Ccel_0365	3.72875	2.35247	3.22185	3.2811	2.27842	2.69113	2.41796	0	3.4758	7.81814	2.84707	7.46575
Ccel_0366	3.10729	4.70494	3.06843	4.10138	1.24278	1.34556	2.21647	1.70308	1.1586	3.12726	2.44035	4.97716
Ccel_0367	103.038	63.5167	76.5574	65.622	80.5734	53.8225	73.5464	44.2802	47.5027	40.6543	55.7213	47.2831
Ccel_0368	85.0155	66.6534	84.9955	26.2488	89.687	32.2935	91.2782	40.874	59.0887	23.4544	57.7549	27.3744
Ccel_0369	1922.92	3824.34	1549.4	3893.03	2888.21	6632.28	3094.19	7328.37	3691.88	8060.51	1613.48	5031.91
Ccel_0370	788.755	880.609	509.973	305.963	1071.27	1176.02	1089.7	1311.37	3694.2	1851.34	1807.89	1060.14
Ccel_0371	188.426	208.586	219.546	418.34	135.877	157.431	118.682	146.465	74.7298	112.581	164.317	192.865
Ccel_0372	27.2199	22.7406	36.2075	36.0921	46.8113	22.8746	32.6425	25.5463	20.8548	20.3272	35.7918	12.4429
Ccel_0373	57.7956	90.9623	78.8587	77.1059	67.9385	57.8592	73.7479	56.2018	35.9166	50.0361	95.1736	73.4132
Ccel_0374	41.762	14.899	46.3333	28.7096	72.2882	33.6391	79.9943	39.1709	60.2473	26.5817	72.397	27.3744
Ccel_0375	152.133	339.54	46.3333	103.355	20.7129	45.7492	93.2931	228.213	45.7648	128.218	38.6388	107.009
Ccel_0376	88.3713	85.4732	34.3664	49.2165	15.7418	16.1468	63.8746	93.6696	33.0201	34.3998	27.2506	37.3287
Ccel_0377	113.478	44.697	50.3223	22.9677	41.8401	10.7645	182.758	44.2802	56.7715	28.1453	54.0944	37.3287
Ccel_0378	186.935	18.8198	87.1435	4.10138	126.763	24.2201	540.214	51.0925	158.149	23.4544	125.271	13.6872
Ccel_0379	100.676	54.891	118.135	63.9815	242.756	92.8439	209.758	85.1542	68.3575	37.5271	84.5987	38.573
Ccel_0380	4.72308	4.70494	7.05739	6.5622	23.8199	36.3302	33.0455	68.1234	4.05511	12.509	16.269	27.3744
Ccel_0381	2.73442	5.4891	5.21633	9.8433	10.1493	6.72782	13.2988	6.81234	2.3172	12.509	11.3883	9.95433
Ccel_0382	9.07329	5.4891	14.7285	13.9447	14.2919	5.38225	27.6051	18.7339	11.0067	4.69089	15.0488	8.71004
Ccel_0383	6.21458	7.05742	10.1258	5.74193	10.5636	4.03669	14.9108	8.51542	7.53091	3.12726	7.72777	0
Ccel_0384	30.2029	47.8336	20.0982	31.9907	20.5058	52.477	21.3587	44.2802	54.4543	109.454	67.5163	139.361
Ccel_0385	35.2988	34.5029	27.309	16.4055	32.9336	39.0213	25.1871	30.6555	33.5994	56.2906	73.2105	85.8561
Ccel_0386	21.5025	28.2297	18.1037	9.8433	24.6484	16.1468	29.0156	5.10925	22.5927	23.4544	46.3666	42.3059
Ccel_0387	17.2765	13.3307	13.6545	7.38248	13.8777	8.07338	21.5602	17.0308	12.1653	14.0727	38.2321	48.5274
Ccel_0388	13.9207	11.7624	16.4161	9.02303	20.5058	8.07338	21.3587	6.81234	11.586	9.38177	21.5564	12.4429
Ccel_0389	146.043	203.881	128.26	282.995	118.271	232.782	98.3305	166.902	66.6196	134.472	81.3449	133.139
Ccel_0390	111.614	80.7682	124.271	96.7925	161.147	92.8439	123.518	78.3419	48.082	81.3087	67.5163	41.0616
Ccel_0391	1294	2031.75	4565.52	10830.9	8663.6	17364.5	8047.99	17114.3	486.613	1036.69	537.69	912.065
Ccel_0392	4927.54	6769.63	19462.8	37930.3	46826.4	71601.5	42601.1	59108.9	2821.77	3880.93	3093.95	3647.02
Ccel_0393	298.673	377.18	439.706	565.99	548.686	583.975	474.727	560.315	109.488	198.581	100.461	200.331
Ccel_0394	668.316	238.384	766.648	440.488	578.305	287.951	550.691	229.916	166.839	45.3452	234.273	78.3903
Ccel_0395	772.224	952.751	616.908	653.759	600.261	639.143	605.096	623.329	682.996	1166.47	559.246	832.431
Ccel_0396	467.461	383.453	435.564	358.46	387.125	340.428	362.695	286.118	236.934	245.49	337.988	233.927
Ccel_0397	365.666	166.241	337.067	151.751	318.358	137.247	271.819	107.294	187.114	82.8723	234.273	74.6575
Ccel_0398	145.048	47.0494	126.266	24.6083	129.663	45.7492	115.055	30.6555	70.0954	10.9454	91.9198	23.6415
Ccel_0399	33.4344	21.1722	25.9282	16.4055	22.7842	29.6024	18.5377	6.81234	17.379	10.9454	9.35467	8.71004
Ccel_0400	51.8296	34.5029	45.7196	18.8663	39.7689	34.9846	32.038	10.2185	18.5376	10.9454	22.3699	19.9087
Ccel_0401	2070.57	4783.36	1298.71	3796.23	2520.97	7858.09	3038.37	10238.9	4572.42	13365.9	2364.7	7595.15
Ccel_R0007	0	0	0	0	0	0	0	0	0	0	0	0
Ccel_R0008	0	0	0	0	0	0	0	0	0	0	0	0
Ccel_R0009	0	0	0	0	0	0	0	0	0	0	0	0
Ccel_R0010	0	0	0	0	0	0	0	0	0	0	0	0
Ccel_R0011	47.2308	3.13663	110.157	6.5622	137.534	2.69113	118.883	5.10925	49.8199	7.81814	79.3113	7.46575
Ccel_0402	175.997	283.865	213.87	322.368	487.997	919.02	590.185	1187.05	871.848	1981.12	943.601	1582.74
Ccel_0403	7.70608	7.84157	11.8135	5.74193	17.8131	9.41894	13.0973	23.8432	12.7446	26.5817	10.9816	32.3516
Ccel_0404	36.5417	45.4811	43.1115	27.0691	37.0762	25.5657	37.2769	40.874	33.0201	15.6363	18.7093	14.9315
Ccel_0405	1.4915	2.35247	4.14238	1.64055	1.86416	0	1.61198	0	1.1586	0	1.22017	0
Ccel_0406	5.22025	3.92079	8.74503	8.20275	0.828518	0	1.00749	3.40617	1.7379	3.12726	3.2538	2.48858
Ccel_0407	56.1798	89.3939	58.9139	121.401	66.0743	119.755	49.5683	114.107	90.3709	176.69	38.2321	69.6803
Ccel_0408	16.9037	20.3881	26.0817	27.0691	7.0424	13.4556	5.44042	6.81234	5.79301	1.56363	14.2354	8.71004
Ccel_0409	0.74575	0	2.1479	3.2811	0.621388	0	0	0	0.579301	1.56363	0	0
Ccel_0410	172.517	278.376	145.29	268.23	147.062	312.171	137.219	240.135	126.867	182.945	68.3298	110.742
Ccel_0411	15.5365	39.2079	15.3422	32.811	13.0492	29.6024	14.5078	27.2493	28.965	62.5451	9.76139	28.6187
Ccel_0412	98.6875	167.026	63.67	121.401	9.94221	25.5657	13.0973	22.1401	18.5376	56.2906	8.13449	29.863
Ccel_0413	21.0053	32.1505	20.7119	9.02303	75.8094	111.682	240.386	390.006	656.927	939.741	358.731	411.86
Ccel_0414	12.5535	10.194	8.13134	2.46083	40.5974	33.6391	111.831	95.3727	320.353	262.69	217.598	160.514
Ccel_0415	12.5535	3.92079	10.7395	3.2811	39.976	37.6758	136.816	76.6388	315.719	159.49	150.895	74.6575
Ccel_0416	26.847	16.4673	27.309	11.4839	97.7651	26.9113	278.67	86.8573	627.383	148.545	294.062	63.4588
Ccel_0417	65.0045	80.7682	60.1413	77.1059	108.95	67.2782	118.682	88.5604	318.615	156.363	328.227	197.842
Ccel_0418	0.497166	0	0.460265	0	0.414259	0	0.402994	0	0.579301	0	0	0
Ccel_0419	1.74008	5.4891	1.22737	2.46083	0.828518	0	0.201497	0	1.1586	7.81814	0.813449	6.22146
Ccel_0420	1292.14	880.609	1152.96	769.418	3327.33	1278.29	3534.46	1212.6	1923.28	814.651	1764.37	888.424
Ccel_0421	0.870041	0	0.613686	0	0.414259	0	0.201497	0	5.79301	12.509	9.35467	13.6872
Ccel_0422	2.36154	4.70494	2.45475	3.2811	0.828518	0	0.604491	1.70308	0	10.9454	0	1.24429
Ccel_0423	0.621458	0.784157	2.1479	1.64055	0.414259	2.69113	0.805988	0	1.7379	0	0	2.48858
Ccel_0424	1.86437	2.35247	1.99448	4.92165	1.44991	5.38225	0.402994	1.70308	5.79301	6.25451	0.813449	2.48858
Ccel_0425	1.24292	3.13663	2.76159	6.5622	1.44991	0	1.00749	0	6.95161	18.7635	8.54122	26.1301
Ccel_0426	0.621458	0	0.306843	0.820275	0.828518	0	0.201497	0	4.63441	14.0727	1.22017	13.6872
Ccel_0427	1.86437	1.56831	1.84106	6.5622	0	2.69113	2.41796	0	3.4758	3.12726	9.76139	8.71004
Ccel_0428	154.619	86.2573	157.257	46.7557	603.782	129.174	498.705	108.997	465.178	75.0542	407.945	64.7031
Ccel_0429	1001.42	657.124	888.464	620.948	2656.44	1018.59	2973.49	996.304	1265.19	509.743	1163.23	557.442
Ccel_0430	13.7964	1.56831	10.4327	3.2811	4.34972	2.69113	4.02994	1.70308	5.79301	9.38177	6.10087	23.6415
Ccel_0431	18.2709	14.1148	8.43819	4.92165	2.48555	5.38225	2.01497	3.40617	115.86	71.9269	136.66	158.025
Ccel_0432	12.4292	3.92079	8.43819	3.2811	2.07129	0	1.61198	0	75.8884	79.7451	98.8341	90.8333
Ccel_0433	309.238	381.885	282.142	169.797	92.5869	92.8439	55.8147	93.6696	49.8199	64.1088	23.1833	39.8173
Ccel_0434	12299.4	12249.3	13010.1	16008.5	8371.55	9698.82	8367.57	8031.74	1498.07	1576.14	1820.91	1845.28
Ccel_0435	877.25	504.997	1003.07	506.11	772.386	543.608	681.06	391.709	90.3709	62.5451	123.238	52.2602
Ccel_0436	1624.12	1120.56	1862.69	1277.17	1242.78	986.298	1197.09	812.371	206.81	134.472	252.576	164.246
Ccel_0437	2622.68	2100.76	3027.31	2691.32	2314.88	1753.27	2401.84	1539.59	364.959	270.508	444.957	335.959
Ccel_0438	7197.85	8639.85	7273.1	11727.5	4251.33	6608.06	4297.93	5434.54	626.803	784.942	813.856	931.974
Ccel_0439	0	0	0	0	0	0	0	0	0	0	0	0
Ccel_0440	6.58746	5.4891	5.36975	6.5622	5.38537	2.69113	2.61946	3.40617	5.79301	14.0727	7.32105	12.4429
Ccel_0441	40.3948	59.596	43.4183	72.1842	20.7129	25.5657	18.5377	18.7339	5.21371	7.81814	14.6421	9.95433
Ccel_0442	751.219	1434.22	1241.64	2879.17	3750.49	10085	2221.5	5797.3	1166.71	2959.95	1758.68	3848.59
Ccel_0443	720.146	717.504	1236.42	1383.8	3420.33	5768.43	2176.17	3074.07	1091.4	1227.45	1602.09	2156.36
Ccel_0444	7.33321	3.13663	12.734	17.2258	111.643	126.483	110.823	120.919	83.4193	79.7451	132.592	90.8333
Ccel_0445	333.723	744.95	319.424	814.533	534.808	1365.75	583.938	1490.2	627.383	1662.14	519.794	964.326
Ccel_0446	75.1964	159.968	73.9492	173.078	121.378	271.804	132.787	216.292	140.77	261.126	100.461	197.842
Ccel_0447	84.5183	102.725	82.8476	127.963	80.7805	98.2261	71.9344	100.482	52.1371	73.4905	65.076	73.4132
Ccel_0448	68.8576	50.9702	62.596	64.8017	62.7602	45.7492	61.0536	34.0617	35.3373	25.0181	44.333	27.3744
Ccel_0449	188.799	211.722	191.47	255.106	219.557	301.406	289.148	551.799	218.976	433.125	202.142	404.395
Ccel_0450	167.669	101.156	164.315	69.7234	318.358	189.724	593.207	456.426	216.658	150.108	199.295	151.804
Ccel_0451	146.291	77.6316	159.712	53.3179	208.165	78.0427	372.971	168.605	117.019	73.4905	133.812	43.5502
Ccel_0452	238.018	87.8256	262.504	60.7004	194.287	39.0213	307.484	45.9833	102.536	45.3452	126.898	26.1301
Ccel_0453	195.884	324.641	199.448	404.396	143.541	384.831	146.085	420.662	151.777	403.416	199.295	485.274
Ccel_0454	262.752	308.174	320.344	395.373	221.628	376.758	220.035	422.365	175.528	251.744	358.324	419.326
Ccel_0455	67.2418	51.7544	77.171	40.1935	48.8825	25.5657	44.9338	45.9833	38.2338	31.2726	61.8222	44.7945
Ccel_0456	117.953	45.4811	104.48	49.2165	70.8383	20.1835	57.2252	40.874	51.5578	10.9454	51.654	44.7945
Ccel_0457	1002.54	260.34	1280.15	274.792	1463.58	262.385	1687.74	226.51	1348.61	231.417	1733.05	327.249
Ccel_0458	19.0166	12.5465	24.5475	2.46083	20.9201	5.38225	25.5901	8.51542	12.1653	4.69089	15.4555	1.24429
Ccel_0459	41.762	18.8198	59.2207	20.5069	51.161	9.41894	52.1877	18.7339	24.9099	7.81814	53.2809	7.46575
Ccel_0460	42.5077	35.2871	60.7549	19.6866	47.0184	33.6391	45.9413	27.2493	32.4408	31.2726	31.3178	14.9315
Ccel_0461	95.456	99.588	102.332	114.018	162.804	252.966	179.332	228.213	61.4059	115.709	61.8222	48.5274
Ccel_0462	104.405	70.5742	111.844	72.1842	117.028	92.8439	190.616	85.1542	64.3024	15.6363	80.1248	21.1529
Ccel_0463	81.7839	111.35	75.9437	163.235	101.908	205.871	164.825	262.275	90.3709	214.217	71.9903	133.139
Ccel_0464	377.971	611.643	382.173	642.275	213.758	287.951	385.464	458.13	256.051	450.325	279.827	445.456
Ccel_0465	388.411	560.673	373.735	424.082	150.79	173.578	228.498	212.885	152.356	189.199	281.047	299.874
Ccel_0466	308.865	342.677	285.364	310.884	109.986	92.8439	163.213	115.81	68.9368	90.6905	236.714	252.591
Ccel_0467	228.572	205.449	195.919	197.686	118.271	69.9693	139.033	120.919	81.1021	50.0361	151.708	113.23
Ccel_0468	390.649	225.837	394.447	209.99	253.526	111.682	282.096	144.762	122.812	59.4179	276.166	121.941
Ccel_0469	342.672	174.867	359.006	152.571	276.725	71.3149	265.775	153.278	161.625	48.4725	218.818	120.696
Ccel_0470	12.6777	8.62573	13.0408	8.20275	5.59249	1.34556	6.4479	5.10925	9.26881	14.0727	4.8807	7.46575
Ccel_0471	112.111	81.5524	121.817	63.1612	86.9944	84.7705	71.1284	100.482	92.6881	107.89	93.5467	94.5661
Ccel_0472	111.117	39.2079	110.464	39.3732	91.137	55.1681	71.1284	42.5771	73.5712	64.1088	76.0575	52.2602
Ccel_0473	204.584	178.004	202.21	150.931	227.635	228.746	177.72	207.776	174.37	150.108	142.354	180.422
Ccel_0474	179.229	89.3939	187.941	86.1289	214.172	96.8806	184.571	85.1542	158.149	78.1814	131.779	104.52
Ccel_0475	478.647	715.936	435.564	953.98	216.865	554.372	226.281	420.662	428.103	799.014	584.463	872.248
Ccel_0476	637.989	628.11	631.33	745.63	508.917	534.189	504.347	447.911	847.517	828.723	1101.82	1041.47
Ccel_0477	455.777	158.4	357.165	114.018	416.537	125.137	393.927	149.871	972.067	200.144	621.069	221.484
Ccel_0478	134.856	93.3147	139.153	70.5437	109.779	33.6391	113.846	69.8264	190.011	42.218	240.374	65.9474
Ccel_0479	160.088	112.135	172.599	109.917	100.872	57.8592	109.614	61.311	113.543	67.236	184.653	74.6575
Ccel_0480	155.116	90.9623	145.75	114.839	92.1726	55.1681	105.181	54.4987	119.915	95.3814	157.402	84.6118
Ccel_0481	69.9762	33.7188	77.7847	30.3502	71.4597	9.41894	79.1883	10.2185	74.7298	29.7089	70.3634	32.3516
Ccel_0482	49.8409	23.5247	56.1523	18.8663	62.5531	16.1468	74.1509	25.5463	52.1371	35.9635	69.9567	41.0616
Ccel_0483	33.9316	12.5465	42.958	26.2488	48.6754	14.8012	66.897	37.4678	59.0887	18.7635	80.1248	28.6187
Ccel_0484	6.71175	6.27326	8.89845	8.20275	5.59249	10.7645	6.8509	11.9216	250.837	553.525	82.9718	304.851
Ccel_0485	16.4065	31.3663	26.3885	25.4285	10.3565	13.4556	10.2763	13.6247	8.68951	18.7635	37.0119	72.1689
Ccel_0486	1448.62	1501.66	934.184	749.731	643.551	697.002	661.918	878.791	858.524	1088.29	772.37	878.47
Ccel_0487	7.58179	14.899	7.67108	13.9447	1.44991	2.69113	4.83593	10.2185	11.586	21.8908	4.06725	22.3972
Ccel_0488	37.4118	21.1722	35.4404	49.2165	32.7265	37.6758	27.0006	32.3586	21.4341	64.1088	23.9968	22.3972
Ccel_0489	0.74575	1.56831	2.1479	0	0.414259	2.69113	1.81347	0	9.84811	20.3272	3.2538	4.97716
Ccel_0490	3.23158	1.56831	6.13686	8.20275	3.93546	9.41894	6.8509	8.51542	3.4758	3.12726	5.69415	8.71004
Ccel_0491	3.72875	6.27326	9.35872	11.4839	5.38537	6.72782	7.25389	17.0308	6.95161	0	0.813449	0
Ccel_0492	1568.81	1243.67	4400.44	4121.88	8277.93	8131.24	6797.3	5940.36	753.091	691.124	732.511	694.314
Ccel_0493	22.4968	34.5029	14.575	11.4839	28.791	49.7858	35.262	64.7172	35.3373	85.9996	10.5748	52.2602
Ccel_0494	877.623	800.625	783.677	771.059	611.032	575.901	506.564	405.334	350.477	286.144	561.28	401.906
Ccel_0495	646.192	955.104	685.334	1040.93	307.794	514.005	153.138	313.367	123.97	314.289	164.317	364.577
Ccel_0496	549.493	873.551	452.747	1011.4	608.961	1120.85	563.789	907.744	503.992	988.213	532.809	869.76
Ccel_0497	458.885	494.803	386.929	391.271	468.32	470.947	418.106	359.351	611.162	544.143	486.443	440.479
Ccel_0498	40.7677	35.2871	56.3057	31.1705	53.2323	44.4036	44.3293	42.5771	33.5994	29.7089	34.5716	32.3516
Ccel_0499	72.3377	28.2297	61.2152	13.1244	50.5396	9.41894	55.8147	17.0308	200.438	62.5451	909.843	197.842
Ccel_0500	358.706	323.857	366.524	183.742	488.825	476.329	388.083	383.194	253.154	137.599	278.606	135.628
Ccel_0501	24.4854	24.3089	20.5585	27.0691	8.28518	14.8012	15.3138	35.7648	68.3575	171.999	21.5564	27.3744
Ccel_0502	605.052	1078.22	283.983	427.363	12.6349	25.5657	12.2913	35.7648	11.586	20.3272	14.6421	21.1529
Ccel_0503	113.851	79.9841	47.8675	29.5299	0.621388	0	2.01497	6.81234	0.579301	1.56363	1.22017	0
Ccel_0504	43.6264	10.9782	17.1832	5.74193	0.414259	0	0.402994	3.40617	1.1586	0	0	0
Ccel_0505	52.9482	3.13663	13.5011	1.64055	0.414259	0	0.201497	0	2.3172	3.12726	0	0
Ccel_0506	11.4348	0.784157	3.37527	0	0	0	0.402994	0	0	0	0	0
Ccel_0507	21.1296	3.13663	7.67108	0	0	0	0.201497	0	0	0	0	0
Ccel_0508	62.1458	17.2515	24.7009	12.3041	1.24278	0	0.402994	13.6247	1.7379	0	2.03362	0
Ccel_0509	27.5927	3.13663	9.35872	3.2811	0	0	0.402994	0	2.3172	0	0	0
Ccel_0510	14.5421	8.62573	7.67108	0.820275	0.207129	0	0.402994	0	0	1.56363	1.6269	2.48858
Ccel_0511	28.2142	9.40989	11.5066	6.5622	0.414259	0	0.402994	3.40617	0	3.12726	0.406725	0
Ccel_0512	11.3105	4.70494	5.52318	0	0.828518	0	0.402994	0	0	3.12726	0.406725	0
Ccel_0513	34.0559	18.8198	27.4625	14.765	20.9201	9.41894	16.5228	6.81234	2.8965	7.81814	6.5076	7.46575
Ccel_0514	22.8697	20.3881	18.564	13.9447	11.8064	22.8746	10.6793	8.51542	9.26881	23.4544	8.13449	17.4201
Ccel_0515	45.615	44.697	50.1689	38.5529	33.9692	59.2048	40.5009	56.2018	29.5443	25.0181	26.0304	38.573
Ccel_0516	86.6313	135.659	76.8642	118.94	17.8131	28.2568	20.1497	35.7648	11.586	29.7089	17.0824	27.3744
Ccel_0517	17.2765	14.1148	14.8819	4.92165	2.48555	0	2.61946	0	2.3172	6.25451	0.813449	0
Ccel_0518	3.48017	0	1.68764	0	0.207129	0	0.402994	3.40617	8.68951	14.0727	1.6269	1.24429
Ccel_0519	15.2879	21.9564	26.6954	24.6083	108.122	113.027	89.6662	76.6388	192.328	131.345	198.888	214.018
Ccel_0520	291.588	363.849	250.537	310.884	159.283	193.761	139.436	190.745	177.266	242.362	135.846	163.002
Ccel_0521	4.97166	5.4891	8.89845	4.92165	4.76398	10.7645	3.22395	0	9.84811	10.9454	6.5076	1.24429
Ccel_0522	2.11296	0	3.83554	0	2.07129	0	1.20898	3.40617	0.579301	9.38177	3.66052	0
Ccel_0523	3.72875	4.70494	2.91501	3.2811	5.59249	2.69113	3.82844	0	5.79301	6.25451	3.66052	2.48858
Ccel_R0012	0	0	0	0	0	0	0	0	0	0	0	0
Ccel_R0013	0	0	0	0	0	0	0	0	0	0	0	0
Ccel_R0014	0	0	0	0	0	0	0	0	0	0	0	0
Ccel_R0015	0	0	0	0	0	0	0	0	0	0	0	0
Ccel_0524	29.3328	5.4891	28.5364	0.820275	31.4837	12.1101	21.3587	0	11.586	1.56363	14.6421	0
Ccel_0525	88.8685	35.2871	61.8289	10.6636	41.2188	5.38225	31.4335	17.0308	33.0201	9.38177	43.5195	12.4429
Ccel_0526	121.806	49.4019	100.645	29.5299	51.161	13.4556	47.3518	13.6247	49.2406	15.6363	89.0727	7.46575
Ccel_0527	525.256	635.952	269.562	286.276	200.294	257.003	270.812	299.743	395.662	276.762	324.973	226.461
Ccel_0528	561.55	304.253	511.201	286.276	498.975	314.862	328.239	141.356	169.156	90.6905	236.307	143.093
Ccel_0529	59.7843	43.1287	79.319	92.6911	29.4124	75.3516	20.9557	44.2802	15.0618	20.3272	27.6573	39.8173
Ccel_0530	99.309	77.6316	119.055	136.986	64.8315	69.9693	56.8222	57.9049	30.7029	25.0181	51.2473	53.5045
Ccel_0531	126.405	110.566	155.109	98.433	181.653	108.991	151.123	114.107	67.1989	62.5451	69.5499	67.1917
Ccel_0532	227.329	79.9841	324.026	97.6127	305.102	59.2048	266.581	71.5295	114.122	34.3998	121.611	54.7488
Ccel_0533	473.8	736.324	369.286	830.939	304.273	765.626	301.843	749.357	395.083	827.16	210.277	689.337
Ccel_0534	291.837	331.699	297.331	296.94	481.576	722.568	441.883	582.455	120.495	161.054	177.739	184.155
Ccel_0535	210.177	153.695	194.232	184.562	244.206	356.574	269.603	355.945	130.922	67.236	139.1	100.788
Ccel_0536	887.318	1317.38	1039.74	2178.65	2083.1	4359.63	1875.53	3676.96	1400.75	3752.71	1591.11	3589.78
Ccel_0537	807.523	613.211	977.756	851.445	2003.36	2241.71	1742.75	2111.82	1338.76	1865.41	1217.33	1751.96
Ccel_0538	3.97733	9.40989	4.2958	8.20275	5.59249	9.41894	3.42545	15.3278	4.05511	4.69089	0.406725	3.73287
Ccel_0539	202.098	355.223	212.489	561.888	262.433	781.772	341.336	1081.46	2731.98	5998.08	992.408	2565.73
Ccel_0540	579.075	900.213	357.472	592.239	425.03	744.097	370.352	744.248	723.547	1599.59	551.519	1224.38
Ccel_0541	272.447	251.715	171.986	168.156	276.932	312.171	310.91	248.65	463.441	336.18	471.801	282.454
Ccel_R0016	13.7964	29.0138	13.3477	46.7557	22.5771	111.682	26.5976	90.2634	243.306	483.161	62.2289	554.954
Ccel_R0017	10.6891	23.5247	12.1203	35.2718	18.6416	82.0794	20.5527	56.2018	195.804	378.398	51.2473	428.036
Ccel_0542	9.69475	24.3089	6.90397	7.38248	0.621388	1.34556	0.604491	3.40617	6.95161	15.6363	0.406725	2.48858
Ccel_0543	8.32754	10.9782	9.05187	8.20275	8.69944	13.4556	6.04491	23.8432	4.63441	12.509	8.54122	16.1758
Ccel_0544	14.2935	15.6831	18.2572	5.74193	17.606	20.1835	11.8883	8.51542	7.53091	6.25451	17.8959	9.95433
Ccel_0545	53.8183	62.7326	53.5441	59.0598	47.2255	22.8746	34.053	52.7956	28.965	23.4544	34.1649	36.0844
Ccel_0546	3.10729	0	2.91501	1.64055	1.44991	0	2.21647	0	4.63441	10.9454	2.44035	2.48858
Ccel_0547	125.037	140.364	120.283	84.4883	81.8161	99.5717	64.2776	81.748	37.6545	23.4544	29.2842	38.573
Ccel_0548	3.35587	0.784157	2.30132	3.2811	3.31407	0	2.21647	3.40617	1.7379	15.6363	6.10087	6.22146
Ccel_0549	140.45	201.528	138.54	265.769	94.451	222.018	82.2108	223.104	74.7298	140.727	95.5803	185.399
Ccel_0550	164.686	165.457	146.211	189.484	103.358	135.902	94.7036	139.653	66.0403	89.1268	77.6844	90.8333
Ccel_0551	79.2981	57.2435	79.319	86.9492	68.5598	41.7125	59.6431	80.0449	23.172	23.4544	46.7733	27.3744
Ccel_0552	156.11	77.6316	138.079	82.8478	114.543	24.2201	100.144	54.4987	33.5994	23.4544	46.7733	22.3972
Ccel_0553	133.489	122.329	89.5982	109.917	58.2034	100.917	56.0162	78.3419	23.7513	53.1634	25.2169	29.863
Ccel_0554	962.266	675.16	707.887	573.372	479.505	336.391	444.704	279.306	146.563	131.345	241.594	159.269
Ccel_0555	664.96	279.16	535.748	155.852	428.344	146.666	402.188	114.107	156.99	45.3452	178.552	44.7945
Ccel_0556	586.159	214.075	506.445	111.557	407.424	131.865	384.456	95.3727	143.667	14.0727	179.366	49.7716
Ccel_0557	13.9207	11.7624	10.8929	9.8433	3.10694	1.34556	2.41796	13.6247	2.3172	0	2.44035	4.97716
Ccel_0558	26.1012	17.2515	25.0077	8.20275	6.00675	5.38225	7.0524	17.0308	4.63441	3.12726	2.84707	2.48858
Ccel_0559	22.3725	33.7188	16.723	36.0921	9.73508	20.1835	10.6793	15.3278	10.4274	43.7816	12.2017	17.4201
Ccel_0560	35.1745	29.798	40.1965	30.3502	19.0559	13.4556	12.0898	8.51542	19.6962	28.1453	21.9631	14.9315
Ccel_0561	434.772	346.598	479.289	310.064	423.994	290.642	311.716	202.667	252.575	217.344	336.768	261.301
Ccel_0562	55.0612	58.8118	49.862	59.8801	57.1677	45.7492	53.7997	66.4203	77.6263	107.89	41.8926	43.5502
Ccel_0563	11.4348	7.05742	11.5066	13.1244	13.4634	5.38225	11.0823	6.81234	9.84811	3.12726	2.44035	1.24429
Ccel_0564	23.9883	33.7188	19.638	22.9677	9.94221	29.6024	14.9108	13.6247	15.0618	21.8908	5.28742	14.9315
Ccel_0565	112.484	48.6178	115.987	62.3409	79.1234	49.7858	71.5314	64.7172	53.2957	21.8908	53.6877	44.7945
Ccel_0566	46.7336	25.093	49.4017	40.1935	35.0049	37.6758	34.2545	22.1401	16.7997	12.509	15.0488	14.9315
Ccel_0567	70.1005	18.0356	47.8675	15.5852	33.555	9.41894	35.665	15.3278	34.758	9.38177	25.2169	2.48858
Ccel_0568	4.72308	0	3.22185	0	1.24278	0	1.61198	0	1.7379	14.0727	0	0
Ccel_R0018	0	0	0	0	0	0	0	0	0	0	0	0
Ccel_R0019	0	0	0	0	0	0	0	0	0	0	0	0
Ccel_R0020	0	0	0	0	0	0	0	0	0	0	0	0
Ccel_R0021	0	0	0	0	0	0	0	0	0	0	0	0
Ccel_R0022	0.870041	0	1.68764	1.64055	0.414259	0	0	0	0	1.56363	0	1.24429
Ccel_0569	137.218	120.76	131.789	118.12	136.705	162.813	146.891	185.636	269.375	215.781	207.836	225.217
Ccel_0570	187.307	102.725	188.402	99.2533	270.511	138.593	275.043	151.574	462.861	186.072	380.694	156.781
Ccel_0571	0.994333	0	0.920529	1.64055	0	0	1.41048	0	6.95161	3.12726	4.47397	0
Ccel_0572	0	0	0.306843	0	0	0	0.402994	0	1.7379	3.12726	2.84707	4.97716
Ccel_0573	344.785	566.162	272.477	385.529	175.439	300.061	187.594	326.992	254.313	509.743	165.944	283.698
Ccel_0574	150.144	104.293	135.164	100.074	137.327	125.137	139.436	114.107	169.156	98.5086	165.537	118.208
Ccel_0575	117.207	27.4455	134.244	27.0691	159.904	36.3302	140.04	35.7648	104.853	12.509	108.189	47.2831
Ccel_0576	21.6267	14.899	24.2406	6.5622	29.2053	8.07338	27.2021	5.10925	19.1169	9.38177	26.0304	8.71004
Ccel_0577	28.0899	16.4673	27.7693	12.3041	24.4413	9.41894	25.3886	25.5463	17.379	23.4544	10.5748	12.4429
Ccel_0578	31.8187	14.899	31.7583	30.3502	37.4904	16.1468	36.068	23.8432	19.6962	31.2726	17.4892	22.3972
Ccel_0579	58.0442	24.3089	61.3686	32.811	73.531	17.4923	77.9793	39.1709	41.7097	23.4544	39.4523	12.4429
Ccel_0580	13.5478	6.27326	16.1093	7.38248	18.6416	4.03669	22.5677	3.40617	20.2755	9.38177	15.0488	11.1986
Ccel_0581	31.5701	14.1148	35.7472	14.765	46.6041	14.8012	47.7548	13.6247	33.5994	34.3998	33.7582	16.1758
Ccel_0582	49.2195	21.1722	53.851	8.20275	25.8912	6.72782	34.2545	5.10925	15.0618	0	17.8959	9.95433
Ccel_0583	79.0495	87.0415	94.6611	126.322	46.1899	60.5504	32.844	42.5771	9.26881	6.25451	21.9631	36.0844
Ccel_0584	220.618	265.829	188.248	192.765	280.66	487.094	429.995	825.996	368.435	605.124	295.689	415.593
Ccel_0585	137.094	105.861	126.573	46.7557	274.239	177.614	570.64	407.037	324.988	171.999	233.867	98.299
Ccel_0586	1.24292	3.13663	2.30132	2.46083	2.07129	1.34556	2.41796	0	0	0	0.406725	1.24429
Ccel_0587	63.7616	83.1207	65.0507	108.276	156.59	234.128	123.719	245.244	130.922	228.29	50.4339	166.735
Ccel_0588	208.188	352.087	175.361	216.553	269.89	422.507	198.273	456.426	171.473	367.453	117.95	196.598
Ccel_0589	1.61579	0.784157	1.38079	0	1.65704	1.34556	1.00749	1.70308	0	1.56363	0.813449	1.24429
Ccel_0590	69.9762	68.2217	79.9326	100.894	88.8585	94.1894	61.0536	86.8573	74.1505	150.108	144.387	271.255
Ccel_0591	930.447	966.082	825.255	731.685	818.576	659.326	688.918	757.872	816.814	1338.47	766.269	1189.54
Ccel_0592	475.167	497.94	390.918	347.797	233.021	215.29	242.401	320.18	325.567	708.324	252.983	352.134
Ccel_0593	189.793	131.738	142.222	114.018	15.7418	25.5657	8.66437	28.9524	9.84811	32.8362	42.7061	29.863
Ccel_0594	98.8118	93.3147	79.9326	68.9031	30.448	40.3669	35.4635	66.4203	45.7648	28.1453	51.2473	47.2831
Ccel_0595	65.2531	36.0712	53.6975	27.0691	35.212	20.1835	27.0006	18.7339	30.1236	21.8908	27.2506	12.4429
Ccel_0596	188.053	338.756	169.071	341.234	156.383	372.721	149.712	463.239	224.189	630.142	121.204	369.554
Ccel_0597	1084.69	1757.3	1013.81	2096.62	778.185	1700.79	784.428	1745.66	1075.18	2802.02	849.648	1916.21
Ccel_0598	451.676	416.388	486.5	567.63	314.63	403.669	289.753	386.6	345.843	814.651	312.365	511.404
Ccel_0599	299.17	207.802	295.643	219.013	201.123	150.703	164.825	108.997	126.288	148.545	153.335	128.162
Ccel_0600	249.08	49.4019	208.807	67.2626	170.053	28.2568	175.907	30.6555	162.784	26.5817	126.898	32.3516
Ccel_0601	356.095	272.887	286.131	329.751	223.286	209.908	277.058	224.807	195.224	181.381	223.292	172.956
Ccel_0602	2.23725	8.62573	2.30132	3.2811	0.414259	2.69113	1.41048	0	10.4274	9.38177	1.6269	7.46575
Ccel_0603	74.4507	33.7188	70.1137	31.9907	38.7332	13.4556	30.2246	0	30.1236	21.8908	47.1801	23.6415
Ccel_0604	448.444	701.821	413.931	980.229	363.305	815.411	370.553	815.777	245.624	583.234	455.532	1119.86
Ccel_0605	2782.64	2965.68	2390.46	2684.76	3062.2	4381.15	3087.34	4252.6	2289.4	2653.48	3086.63	3492.73
Ccel_0606	60.0329	44.697	71.1876	31.1705	64.4173	51.1314	67.5015	44.2802	61.9852	17.1999	76.4642	44.7945
Ccel_0607	66.8689	25.8772	70.8808	31.9907	57.1677	25.5657	64.479	18.7339	48.6613	7.81814	68.3298	33.5959
Ccel_0608	107.139	28.2297	111.844	40.1935	126.349	34.9846	124.122	23.8432	93.2674	12.509	107.375	24.8858
Ccel_0609	28.7114	3.92079	30.8377	6.5622	46.397	8.07338	43.7249	8.51542	27.8064	3.12726	26.8438	2.48858
Ccel_0610	65.8746	18.0356	79.4724	9.8433	128.42	5.38225	128.354	10.2185	82.84	9.38177	69.5499	3.73287
Ccel_0611	42.7563	84.689	60.4481	68.9031	42.4615	84.7705	52.7922	51.0925	64.8817	56.2906	95.1736	83.3675
Ccel_0612	59.9086	64.3009	73.1821	76.2856	44.5328	64.587	61.6581	74.9357	68.9368	32.8362	120.797	93.3218
Ccel_0613	58.0442	53.3227	74.8697	45.1151	28.1696	37.6758	41.3069	39.1709	41.1304	10.9454	60.1953	58.4817
Ccel_0614	26.9713	15.6831	32.2185	16.4055	23.4056	13.4556	19.1422	20.437	26.6478	7.81814	31.3178	6.22146
Ccel_0615	33.683	11.7624	39.5828	21.3272	17.8131	16.1468	17.5302	3.40617	11.0067	12.509	34.1649	11.1986
Ccel_0616	36.2932	22.7406	60.1413	27.0691	48.054	9.41894	54.0012	13.6247	55.0336	28.1453	83.7853	36.0844
Ccel_0617	10.3162	1.56831	10.8929	4.10138	13.6705	2.69113	14.9108	10.2185	17.9583	7.81814	23.59	8.71004
Ccel_0618	8.57612	3.13663	12.5806	9.02303	12.0135	0	15.3138	6.81234	10.4274	7.81814	19.5228	7.46575
Ccel_0619	38.1575	74.495	39.5828	70.5437	51.5752	78.0427	50.5758	93.6696	37.0752	59.4179	54.0944	79.6346
Ccel_0620	43.0049	36.8554	49.0949	41.834	96.1081	87.4616	88.8602	54.4987	86.3158	35.9635	58.9751	53.5045
Ccel_0621	3.35587	3.13663	5.21633	2.46083	11.185	6.72782	7.0524	6.81234	7.53091	0	4.8807	4.97716
Ccel_0622	2.23725	3.92079	3.5287	9.02303	1.44991	2.69113	1.81347	0	2.8965	3.12726	2.44035	2.48858
Ccel_0623	527.494	735.54	472.232	889.998	1085.36	1651.01	959.327	1202.38	1341.66	2275.08	1186.82	1592.69
Ccel_0624	6.58746	3.92079	6.29028	5.74193	1.03565	0	0.805988	0	2.3172	1.56363	1.22017	0
Ccel_0625	52.5754	43.9128	81.3134	52.4976	38.7332	37.6758	35.665	23.8432	14.4825	7.81814	23.1833	9.95433
Ccel_0626	137.715	112.919	150.353	107.456	160.111	98.2261	191.825	137.95	128.025	84.4359	150.081	65.9474
Ccel_0627	37.9089	101.156	26.3885	49.2165	10.5636	14.8012	11.2838	20.437	16.2204	23.4544	14.6421	58.4817
Ccel_0628	113.851	196.824	67.1986	109.917	41.4259	57.8592	38.2844	40.874	52.1371	129.781	50.4339	90.8333
Ccel_0629	348.638	365.417	213.563	237.059	128.006	168.195	197.064	195.855	62.5645	82.8723	34.9783	64.7031
Ccel_0630	4.4745	1.56831	4.90949	1.64055	3.72833	0	2.41796	0	4.05511	3.12726	9.35467	11.1986
Ccel_0631	43.5021	76.0633	54.7715	116.479	48.054	96.8806	53.5982	90.2634	22.0134	82.8723	47.1801	83.3675
Ccel_0632	20.6324	21.1722	30.5309	34.4516	39.976	21.529	39.4934	32.3586	11.0067	18.7635	17.4892	46.0388
Ccel_0633	10.4405	6.27326	8.28476	5.74193	1.44991	5.38225	1.20898	0	6.37231	6.25451	2.03362	7.46575
Ccel_R0023	13.6721	52.5385	20.7119	94.3316	13.2563	98.2261	4.43293	32.3586	34.1787	120.399	15.8623	159.269
Ccel_0634	27.8413	56.4593	25.468	37.7327	14.0848	40.3669	12.2913	18.7339	12.1653	45.3452	14.2354	37.3287
Ccel_0635	134.111	92.5306	96.6556	79.5667	44.5328	61.8959	29.2171	22.1401	19.6962	23.4544	22.3699	19.9087
Ccel_0636	23.9883	7.84157	20.2516	14.765	10.1493	5.38225	6.24641	8.51542	2097.65	5478.95	1197.8	3736.61
Ccel_0637	15.785	12.5465	14.8819	9.02303	7.66379	10.7645	5.23892	3.40617	20.2755	39.0907	56.128	88.3447
Ccel_0638	19.5138	17.2515	18.7174	13.1244	8.07805	16.1468	9.26886	6.81234	11.0067	3.12726	9.76139	21.1529
Ccel_0639	29.2085	25.093	31.298	22.9677	17.3989	16.1468	13.0973	10.2185	12.1653	12.509	5.69415	8.71004
Ccel_0640	27.2199	33.7188	31.1446	35.2718	21.1272	30.948	15.5153	25.5463	8.68951	10.9454	6.10087	9.95433
Ccel_0641	3.72875	5.4891	6.90397	7.38248	5.38537	9.41894	3.02246	8.51542	22.5927	28.1453	2.84707	2.48858
Ccel_0642	3.85304	6.27326	4.2958	9.02303	2.07129	6.72782	1.81347	10.2185	6.95161	4.69089	1.6269	2.48858
Ccel_0643	0.621458	0	1.38079	1.64055	0.828518	0	0.402994	1.70308	0	10.9454	0.813449	2.48858
Ccel_0644	30.0786	63.5167	32.5254	100.074	9.32082	34.9846	12.8958	47.6863	12.1653	34.3998	13.4219	53.5045
Ccel_0645	18.1466	44.697	27.4625	48.3962	17.3989	22.8746	16.3213	5.10925	14.4825	12.509	18.7093	27.3744
Ccel_0646	35.0502	15.6831	36.5143	29.5299	25.4769	13.4556	27.8066	15.3278	10.4274	4.69089	22.7766	11.1986
Ccel_0647	52.4511	98.8038	36.2075	67.2626	80.1591	222.018	99.338	403.631	246.203	605.124	42.7061	217.751
Ccel_0648	319.554	407.762	300.399	547.944	908.884	1038.77	992.373	866.87	1724	1386.94	1268.17	1004.14
Ccel_0649	25.9769	28.2297	21.1722	22.1474	119.099	52.477	130.167	68.1234	250.837	60.9815	259.49	64.7031
Ccel_0650	0	0	0	0	0	0	0	0	0	0	0	0
Ccel_0651	0.994333	0	0.920529	0.820275	0.207129	0	0.805988	0	0	0	0.406725	2.48858
Ccel_0652	25.7284	65.0851	16.5695	36.0921	2.89981	2.69113	2.01497	3.40617	1.7379	4.69089	3.2538	4.97716
Ccel_0653	1.11862	1.56831	1.07395	0	0	0	0.604491	6.81234	1.1586	0	1.22017	0
Ccel_0654	3.48017	5.4891	5.06291	6.5622	2.27842	1.34556	0	3.40617	2.3172	1.56363	0.406725	4.97716
Ccel_0655	3.10729	8.62573	1.99448	4.10138	0	0	1.41048	1.70308	4.63441	6.25451	5.28742	4.97716
Ccel_0656	57.0499	94.883	54.0044	59.0598	20.9201	20.1835	27.0006	52.7956	60.2473	68.7997	81.7517	87.1004
Ccel_0657	20.011	16.4673	14.7285	5.74193	9.94221	12.1101	10.0749	3.40617	22.0134	20.3272	19.9295	16.1758
Ccel_0658	43.0049	32.1505	32.2185	15.5852	17.606	17.4923	11.2838	11.9216	14.4825	9.38177	13.0152	4.97716
Ccel_0659	97.9418	65.8692	87.9106	22.1474	56.5463	34.9846	53.1952	17.0308	50.9785	7.81814	54.5011	12.4429
Ccel_0660	194.765	252.499	219.086	193.585	96.3152	102.263	75.1584	108.997	53.2957	56.2906	65.8894	51.0159
Ccel_0661	61.8972	37.6396	74.1026	27.0691	40.3902	9.41894	36.2695	10.2185	28.965	3.12726	37.0119	16.1758
Ccel_0662	56.5527	73.7108	61.8289	89.41	48.2612	98.2261	37.6799	73.2326	21.4341	39.0907	19.9295	29.863
Ccel_0663	111.987	99.588	149.433	145.189	97.558	92.8439	82.2108	59.6079	27.8064	21.8908	50.0271	41.0616
Ccel_0664	70.2248	72.9266	79.4724	68.9031	99.215	65.9326	97.9276	54.4987	88.0537	159.49	80.5315	131.895
Ccel_0665	109.377	80.7682	131.636	63.1612	120.342	61.8959	105.987	44.2802	72.9919	87.5632	77.2777	73.4132
Ccel_0666	117.828	100.372	131.943	141.087	168.81	131.865	105.383	114.107	85.1572	106.327	104.935	143.093
Ccel_0667	566.521	797.488	635.779	1221.39	321.465	495.167	340.328	466.645	168.577	293.962	337.175	476.564
Ccel_0668	256.538	272.103	257.288	372.405	129.663	162.813	147.093	151.574	57.3508	140.727	155.776	186.644
Ccel_0669	421.224	338.756	475.914	399.474	786.056	234.128	737.681	291.227	253.154	121.963	401.437	221.484
Ccel_0670	204.211	46.2653	228.138	60.7004	643.758	119.755	529.937	100.482	537.591	43.7816	303.01	68.436
Ccel_0671	139.082	256.419	187.941	346.976	126.556	255.657	132.787	243.541	60.8266	215.781	85.0055	276.233
Ccel_0672	165.432	196.039	174.594	202.608	298.059	415.779	274.036	475.16	288.492	433.125	227.766	289.92
Ccel_0673	242.617	264.261	244.554	252.645	220.179	255.657	209.355	200.964	184.797	195.454	163.503	148.071
Ccel_0674	915.408	1434.22	655.877	1173.81	126.97	279.877	141.652	345.726	110.646	200.144	157.402	333.47
Ccel_0675	346.525	264.261	265.726	222.295	96.1081	74.006	105.383	78.3419	81.1021	64.1088	151.708	143.093
Ccel_0676	477.777	538.716	365.297	502.008	329.543	339.082	307.081	272.493	177.266	273.635	338.802	477.808
Ccel_0677	13.5478	8.62573	10.1258	9.02303	5.59249	2.69113	4.23144	0	2.8965	6.25451	5.69415	7.46575
Ccel_0678	263.001	164.673	309.758	95.1519	372.212	277.186	325.619	163.496	178.425	53.1634	252.983	79.6346
Ccel_0679	208.934	130.954	235.809	159.954	279.832	205.871	219.229	173.715	166.259	145.417	198.075	144.338
Ccel_0680	188.55	385.805	189.476	454.432	372.004	970.151	534.169	1537.88	484.295	1640.25	267.218	844.874
Ccel_0681	188.675	260.34	236.576	415.879	436.007	731.986	646.805	1067.83	256.051	562.906	207.023	316.05
Ccel_0682	250.572	169.378	281.222	280.534	568.156	370.03	795.309	497.3	217.817	82.8723	205.803	99.5433
Ccel_0683	259.272	101.156	296.871	109.917	926.283	169.541	1272.86	228.213	264.74	51.5997	246.068	60.9703
Ccel_0684	253.803	73.7108	277.233	79.5667	1120.78	142.63	1466.7	233.322	267.058	29.7089	237.934	32.3516
Ccel_0685	998.932	888.45	717.706	760.395	3872.08	1528.56	4289.47	1701.38	2467.82	2919.29	754.474	1579.01
Ccel_0686	449.936	137.228	336.914	95.1519	1503.97	310.825	2227.15	335.508	487.771	79.7451	314.805	60.9703
Ccel_0687	22.6211	21.9564	26.6954	16.4055	22.7842	26.9113	12.6943	8.51542	14.4825	14.0727	13.0152	18.6644
Ccel_0688	59.7843	32.9346	55.8455	30.3502	44.3257	32.2935	37.4784	20.437	24.3306	20.3272	30.0976	23.6415
Ccel_0689	922.865	1515.78	539.43	1109.83	1258.52	3637.06	1665.57	4460.38	6433.13	9760.17	3216.79	6345.88
Ccel_0690	4.84737	10.9782	2.1479	0.820275	0	1.34556	0	0	16.7997	31.2726	21.9631	48.5274
Ccel_0691	0.870041	3.13663	1.38079	0	1.03565	0	0.402994	0	2.3172	0	2.84707	2.48858
Ccel_0692	3.48017	15.6831	3.98896	9.8433	10.3565	21.529	6.24641	10.2185	10.4274	25.0181	5.69415	21.1529
Ccel_0693	0	0	0.306843	0	0	0	0	0	251.417	456.58	206.616	433.013
Ccel_0694	12.4292	9.40989	16.2627	9.02303	12.2206	10.7645	11.8883	11.9216	15.6411	23.4544	9.76139	13.6872
Ccel_0695	74.6993	32.9346	49.2483	26.2488	56.5463	33.6391	49.3668	20.437	96.1639	42.218	53.6877	27.3744
Ccel_0696	457.269	669.67	499.234	867.851	364.962	695.656	297.208	579.049	140.191	261.126	152.115	230.194
Ccel_0697	136.969	74.495	162.473	80.387	156.59	37.6758	195.855	45.9833	63.1438	20.3272	79.3113	37.3287
Ccel_0698	335.339	109.782	407.488	95.1519	561.735	122.446	532.96	117.513	209.707	60.9815	213.53	58.4817
Ccel_0699	586.284	783.373	648.053	1066.36	429.586	884.035	271.013	512.628	254.313	551.961	287.961	581.084
Ccel_0700	141.692	95.6672	180.731	132.064	181.238	113.027	109.413	56.2018	55.6129	40.6543	61.0087	60.9703
Ccel_0701	51.7053	25.8772	60.7549	27.0691	79.7448	39.0213	65.4865	18.7339	34.1787	21.8908	42.7061	23.6415
Ccel_0702	258.402	187.414	216.324	163.235	105.222	59.2048	94.5021	54.4987	100.219	62.5451	167.977	90.8333
Ccel_0703	18.6437	13.3307	16.1093	8.20275	7.87092	0	7.85838	0	12.1653	6.25451	12.2017	9.95433
Ccel_0704	31.6944	21.9564	38.9691	25.4285	39.1475	14.8012	34.859	23.8432	20.8548	15.6363	30.5044	12.4429
Ccel_0705	54.6883	83.9048	61.9823	87.7694	44.5328	76.6971	78.5838	178.824	58.5094	126.654	55.3146	125.673
Ccel_0706	13.2992	8.62573	25.468	18.8663	10.1493	12.1101	5.64192	0	0.579301	9.38177	14.6421	9.95433
Ccel_0707	172.392	259.556	122.737	208.35	96.7294	142.63	110.42	180.527	169.735	264.253	128.525	192.865
Ccel_0708	57.9199	126.249	57.9934	63.9815	65.66	98.2261	61.8596	110.7	152.356	231.417	155.776	330.981
Ccel_0709	274.933	208.586	278.153	146.009	446.571	257.003	320.985	202.667	528.322	447.198	880.559	751.552
Ccel_0710	440.489	49.4019	462.259	25.4285	1355.46	64.587	1138.06	73.2326	922.247	46.9089	763.829	119.452
Ccel_0711	93.5916	18.8198	86.99	5.74193	327.679	24.2201	298.014	35.7648	188.852	23.4544	243.221	44.7945
Ccel_0712	24.2369	3.92079	29.9172	5.74193	41.4259	8.07338	28.4111	6.81234	59.668	12.509	86.6324	44.7945
Ccel_0713	26.847	14.1148	34.8267	3.2811	56.1321	5.38225	53.1952	11.9216	85.7365	28.1453	162.69	62.2146
Ccel_0714	982.152	2323.46	1292.58	3224.5	2865.43	9472.77	2842.12	11177.3	2379.77	7697.74	2526.57	8201.12
Ccel_0715	98.0661	114.487	115.373	155.852	102.115	143.975	110.017	136.247	77.047	161.054	113.069	179.178
Ccel_0716	100.925	101.156	141.455	134.525	151.826	118.41	146.085	102.185	103.695	87.5632	137.066	185.399
Ccel_0717	21.2539	32.1505	30.0706	42.6543	12.4278	22.8746	13.7018	11.9216	10.4274	12.509	24.4035	29.863
Ccel_0718	36.666	50.9702	50.936	44.2949	33.555	18.8379	26.7991	8.51542	15.0618	21.8908	32.1313	33.5959
Ccel_0719	4.84737	0	9.81898	6.5622	6.21388	0	9.06737	0	0	1.56363	2.03362	0
Ccel_0720	3.10729	0	8.43819	1.64055	7.66379	0	7.85838	0	3.4758	0	5.28742	2.48858
Ccel_0721	10.5648	2.35247	15.8024	14.765	30.0338	10.7645	24.5826	10.2185	20.2755	18.7635	21.9631	24.8858
Ccel_0722	171.025	150.558	142.682	165.696	216.036	302.752	164.623	226.51	103.116	175.126	97.6139	192.865
Ccel_0723	292.831	222.701	140.994	89.41	373.662	421.161	396.949	446.208	1098.35	864.687	1074.97	946.906
Ccel_0724	68.2361	70.5742	48.7881	70.5437	39.1475	88.8072	32.6425	66.4203	24.9099	62.5451	23.59	68.436
Ccel_0725	226.086	184.277	158.331	170.617	171.296	135.902	162.81	122.622	78.2056	65.6724	129.745	70.9246
Ccel_0726	266.854	319.936	200.829	216.553	90.3084	123.792	105.987	187.339	97.9018	259.562	106.969	202.819
Ccel_0727	88.8685	36.0712	66.8918	31.9907	45.7756	24.2201	39.4934	22.1401	68.9368	25.0181	53.2809	36.0844
Ccel_0728	505.245	148.206	418.994	99.2533	6044.04	1227.15	4777.7	837.917	14466.9	1860.72	18508.8	3276.22
Ccel_0729	266.481	109.782	224.456	101.714	3101.97	972.842	3576.17	839.62	5072.94	967.886	7637.07	1574.03
Ccel_0730	20.5081	14.899	16.5695	6.5622	72.2882	59.2048	61.6581	11.9216	210.865	93.8177	634.491	191.621
Ccel_0731	26.5984	13.3307	20.0982	18.8663	119.928	41.7125	143.869	63.0141	327.305	154.799	1008.68	321.027
Ccel_0732	123.049	43.9128	97.4227	22.9677	900.392	285.259	944.82	166.902	3345.46	591.052	4696.04	829.942
Ccel_0733	4.59879	1.56831	8.13134	0.820275	22.9914	4.03669	29.6201	1.70308	33.5994	26.5817	75.6508	32.3516
Ccel_0734	11.6834	7.05742	18.1037	6.5622	64.6244	18.8379	67.0985	20.437	113.543	45.3452	239.968	74.6575
Ccel_0735	6.21458	0	8.74503	9.8433	41.4259	24.2201	42.3144	11.9216	55.6129	39.0907	125.678	53.5045
Ccel_0736	4.10162	1.56831	8.59161	1.64055	24.8555	16.1468	22.1647	17.0308	34.1787	29.7089	74.8373	39.8173
Sez_0821	0.870041	0	1.53422	0	11.8064	5.38225	13.2988	11.9216	17.9583	9.38177	34.5716	9.95433
Ccel_0737	6.09029	0.784157	4.90949	0.820275	28.3767	29.6024	39.0904	25.5463	42.8683	18.7635	103.715	36.0844
Ccel_0738	1.11862	1.56831	0.306843	0	2.27842	6.72782	3.62695	0	5.21371	9.38177	14.6421	4.97716
Ccel_0739	12.4292	8.62573	11.66	9.8433	39.1475	32.2935	45.7398	34.0617	86.3158	79.7451	171.231	95.8104
Ccel_0740	13.4235	15.6831	17.1832	29.5299	43.7043	40.3669	43.7249	30.6555	75.3091	35.9635	139.1	73.4132
Ccel_0741	152.754	258.772	152.194	271.511	114.128	197.798	91.4796	90.2634	68.9368	165.745	55.7213	118.208
Ccel_0742	5.34454	5.4891	5.6766	6.5622	3.93546	9.41894	3.22395	6.81234	0.579301	3.12726	2.44035	9.95433
Ccel_0743	3.23158	0.784157	5.36975	2.46083	2.89981	0	3.42545	0	2.8965	0	4.06725	2.48858
Ccel_0744	2.983	1.56831	2.60817	0.820275	0.414259	0	0.402994	0	1.1586	0	0.406725	2.48858
Ccel_0745	270.334	426.582	286.898	376.506	237.785	462.874	479.361	848.136	171.473	309.598	135.033	194.109
Ccel_0746	479.144	434.423	561.216	396.193	343.628	318.899	872.684	757.872	133.818	136.036	154.555	118.208
Ccel_0747	201.104	88.6098	304.082	69.7234	132.977	45.7492	302.649	110.7	57.3508	32.8362	50.8406	29.863
Ccel_0748	0.124292	0	0	0	0	0	0	0	0.579301	0	0	0
Ccel_0749	5.09596	12.5465	3.06843	6.5622	2.27842	0	2.21647	3.40617	0	0	0	4.97716
Ccel_0750	5020.76	9516.53	3901.05	11119.6	4933.2	12891.8	6475.51	13839.3	22099.2	48969.7	11268.7	21798.7
Ccel_0751	207.691	340.324	182.572	334.672	515.752	978.225	541.423	1210.89	644.182	2013.95	382.321	1180.83
Ccel_0752	1019.56	1115.86	662.014	672.626	525.487	846.359	482.988	677.827	362.063	312.726	487.663	377.02
Ccel_0753	313.463	242.305	319.577	204.248	386.296	364.648	371.561	328.695	324.408	189.199	479.935	245.125
Ccel_0754	0.74575	1.56831	0.920529	0	3.5212	4.03669	1.81347	5.10925	0.579301	1.56363	0.406725	0
Ccel_0755	245.849	114.487	272.784	91.0505	649.144	250.275	622.223	236.729	497.04	126.654	452.278	160.514
Ccel_0756	2.983	7.84157	2.60817	2.46083	1.44991	0	1.20898	0	7.53091	10.9454	2.03362	9.95433
Ccel_R0024	0	0	0	0	0	0	0	0	0	0	0	0
Ccel_R0025	0	0	0	0	0	0	0	0	0	0	0	0
Ccel_R0026	0	0	0	0	0	0	0	0	0	0	0	0
Ccel_R0027	0	0	0	0	0	0	0	0	0	0	0	0
Ccel_0757	366.163	628.894	443.542	1120.5	206.301	532.843	225.274	497.3	301.816	1014.8	594.225	1825.38
Ccel_0758	293.825	496.372	473.459	1010.58	356.47	666.054	362.493	781.715	353.373	1055.45	867.137	2259.63
Ccel_0759	315.328	475.984	488.648	1099.99	375.733	752.17	394.128	696.561	425.786	930.359	1013.15	2209.86
Ccel_0760	174.381	234.463	253.146	497.907	220.8	329.663	233.737	355.945	260.106	437.816	513.693	1051.43
Ccel_0761	406.434	443.833	681.959	1023.7	528.594	578.592	620.409	664.203	621.59	999.159	1395.88	2017
Ccel_0762	125.659	129.386	173.673	277.253	133.391	162.813	166.84	253.759	165.101	204.835	349.783	423.059
Ccel_0763	150.144	116.055	267.107	279.714	215.415	142.63	230.11	253.759	166.259	187.635	350.19	393.196
Ccel_0764	375.858	286.217	602.947	538.921	385.882	247.584	470.496	340.617	406.669	317.417	926.112	737.865
Ccel_0765	277.17	131.738	440.013	259.207	284.182	113.027	339.925	183.933	203.914	145.417	501.492	380.753
Ccel_0766	118.574	64.3009	193.465	103.355	125.728	45.7492	151.324	66.4203	97.9018	62.5451	187.5	143.093
Ccel_0767	187.805	93.3147	279.227	124.682	199.88	91.4983	239.378	144.762	199.279	114.145	378.254	210.285
Ccel_0768	208.934	59.596	343.357	139.447	271.34	67.2782	306.88	120.919	199.279	87.5632	380.288	240.148
Ccel_0769	239.634	88.6098	326.328	160.774	266.368	75.3516	317.962	107.294	258.947	132.908	482.782	292.408
Ccel_0770	342.796	147.422	504.143	196.866	409.909	126.483	508.578	183.933	357.429	150.108	749.187	282.454
Ccel_0771	159.466	64.3009	199.295	72.1842	185.381	40.3669	236.759	93.6696	171.473	68.7997	289.588	105.765
Ccel_0772	261.385	86.2573	346.272	136.166	338.864	95.535	417.099	134.544	353.953	100.072	534.03	238.904
Ccel_0773	357.214	161.536	445.383	224.755	457.135	168.195	522.683	282.712	527.743	182.945	845.581	332.226
Ccel_0774	237.397	122.329	349.955	177.179	365.791	110.336	442.89	248.65	364.38	137.599	573.075	272.5
Ccel_0775	309.983	145.853	441.701	234.599	548.064	201.835	610.939	248.65	569.453	170.436	811.823	328.493
Ccel_0776	120.066	65.8692	179.503	72.1842	243.584	75.3516	260.737	110.7	232.3	78.1814	310.738	130.651
Ccel_0777	198.991	125.465	342.59	146.009	454.235	126.483	521.273	202.667	370.173	139.163	521.014	184.155
Ccel_0778	721.637	365.417	1100.49	454.432	1418.84	524.77	1557.77	660.797	1649.85	595.743	2176.79	711.735
Ccel_0779	135.851	79.1999	188.095	82.0275	134.841	39.0213	136.212	64.7172	83.9986	46.9089	191.974	62.2146
Ccel_0780	196.381	83.9048	256.521	85.3086	137.327	68.6237	181.952	69.8264	128.605	53.1634	259.49	87.1004
Ccel_0781	315.825	566.162	328.322	652.939	178.546	278.532	200.288	335.508	188.273	458.143	316.839	627.123
Ccel_0782	249.95	178.004	329.243	260.847	149.962	208.562	170.869	182.23	152.356	229.853	323.753	393.196
Ccel_0783	152.63	59.596	175.207	63.1612	175.232	84.7705	176.511	76.6388	140.191	84.4359	178.552	139.361
Ccel_0784	807.771	358.36	977.756	406.036	1009.34	415.779	1059.07	407.037	551.494	300.217	1081.89	513.892
Ccel_0785	722.756	377.18	897.056	436.386	1029.64	438.654	1121.33	372.975	632.596	187.635	1210.01	515.137
Ccel_0786	923.735	496.372	986.961	442.128	1261	485.748	1276.89	459.833	708.485	146.981	1208.79	543.755
Ccel_0787	1005.89	401.489	1199.45	343.695	1800.78	465.565	1696.2	427.474	824.345	257.999	1307.21	460.388
Ccel_0788	770.111	220.348	1061.37	150.11	1721.45	351.192	1813.07	439.396	1397.27	207.963	1053.01	215.262
Ccel_0789	49.9652	31.3663	65.6644	34.4516	32.3122	14.8012	33.4485	15.3278	15.6411	12.509	18.7093	11.1986
Ccel_0790	65.0045	95.6672	76.7108	68.9031	28.5839	33.6391	25.5901	52.7956	12.1653	17.1999	13.8286	17.4201
Ccel_0791	53.1968	65.0851	49.2483	54.9584	36.2477	37.6758	29.0156	25.5463	16.7997	14.0727	25.2169	16.1758
Ccel_0792	43.1292	31.3663	49.4017	9.02303	35.8334	9.41894	31.0305	10.2185	8.68951	6.25451	21.1497	2.48858
Ccel_0793	36.2932	5.4891	37.5883	9.02303	32.3122	0	32.844	5.10925	7.53091	1.56363	20.3362	8.71004
Ccel_0794	595.233	1109.58	754.834	1678.28	1076.24	2284.77	973.835	2052.22	630.858	1524.54	1034.71	2254.66
Ccel_0795	511.336	765.338	587.298	1205.8	926.697	1890.52	844.071	1655.4	582.777	1188.36	928.146	1855.24
Ccel_0796	17.898	22.7406	19.4845	28.7096	6.00675	12.1101	5.23892	3.40617	42.289	42.218	66.7029	60.9703
Ccel_0797	1.61579	2.35247	1.38079	0	0.207129	0	0.805988	3.40617	0	1.56363	0.406725	0
Ccel_0798	63.3887	112.135	60.6015	95.9722	32.9336	32.2935	26.3961	54.4987	38.2338	92.2541	54.9078	73.4132
Ccel_0799	36.7903	64.3009	38.6622	67.2626	14.9133	21.529	16.9257	13.6247	16.2204	32.8362	23.9968	33.5959
Ccel_0800	57.0499	81.5524	49.0949	100.074	19.8844	37.6758	27.4036	39.1709	37.0752	53.1634	46.3666	72.1689
Ccel_0801	26.4741	47.8336	32.6788	49.2165	16.7775	16.1468	13.7018	13.6247	19.6962	23.4544	18.3026	36.0844
Ccel_0802	123.297	94.0989	127.186	112.378	111.021	53.8225	121.1	63.0141	80.5228	46.9089	110.629	62.2146
Ccel_0803	312.469	556.752	225.837	601.262	96.9366	129.174	99.5395	214.589	188.852	406.543	206.616	451.678
Ccel_0804	188.053	171.73	128.874	127.963	87.6158	67.2782	83.2183	110.7	85.7365	123.527	110.222	118.208
Ccel_0805	263.747	148.206	202.21	75.4653	169.432	74.006	119.891	42.5771	147.722	82.8723	159.436	55.9931
Ccel_0806	253.431	278.376	229.979	319.087	382.568	538.225	349.194	507.519	395.662	576.979	257.863	354.623
Ccel_0807	141.195	98.0197	126.419	82.8478	56.7535	18.8379	66.897	49.3894	50.9785	34.3998	59.7885	27.3744
Ccel_0808	37.4118	19.6039	29.1501	5.74193	16.1561	5.38225	19.9482	13.6247	9.84811	1.56363	10.1681	6.22146
Ccel_0809	477.031	468.926	455.202	570.911	465.213	746.788	459.212	633.547	264.74	409.671	390.456	610.947
Ccel_0810	737.919	867.278	677.51	788.284	917.791	1206.97	1380.66	2113.53	573.508	877.196	521.828	660.719
Ccel_0811	1847.1	1295.43	1818.2	1174.63	2513.52	1848.8	4034.17	2806.68	1399.59	939.741	1132.32	792.613
Ccel_0812	11.4348	3.92079	11.66	12.3041	7.45666	0	9.26886	11.9216	14.4825	14.0727	4.8807	2.48858
Ccel_0813	28.2142	43.1287	23.6269	24.6083	7.0424	9.41894	5.64192	20.437	128.605	175.126	57.3482	129.406
Ccel_0814	81.1624	136.443	85.7627	209.17	45.3613	75.3516	41.3069	74.9357	49.8199	81.3087	60.602	125.673
Ccel_0815	43.8749	43.1287	44.032	53.3179	36.6619	48.4403	59.2401	61.311	118.757	154.799	131.372	238.904
Ccel_0816	44.4964	51.7544	27.4625	31.9907	15.5347	37.6758	37.8814	59.6079	167.997	279.89	19.5228	39.8173
Ccel_0817	198.618	257.204	179.81	212.451	214.793	298.715	175.705	211.182	140.77	186.072	94.7669	97.0547
Ccel_0818	291.34	281.513	255.754	223.115	330.579	347.155	249.453	270.79	237.513	150.108	170.011	111.986
Ccel_0819	201.85	319.152	179.81	310.064	160.318	305.443	170.466	306.555	230.562	539.452	194.414	353.379
Ccel_0820	119.196	74.495	106.628	53.3179	57.9962	48.4403	51.1802	54.4987	43.4476	48.4725	48.4002	48.5274
Ccel_0821	91.7272	143.501	93.1269	87.7694	90.3084	138.593	88.2557	168.605	144.246	375.271	76.871	202.819
Ccel_0822	75.5693	82.3365	66.4315	61.5206	169.639	205.871	213.99	190.745	270.533	306.471	167.977	181.667
Ccel_0823	2.48583	1.56831	2.45475	0.820275	4.76398	4.03669	8.46287	1.70308	6.37231	3.12726	4.8807	1.24429
Ccel_0824	0.74575	0.784157	0.920529	0	0.828518	0	0.402994	5.10925	0	0	0.813449	1.24429
Ccel_0825	5.09596	0	6.75055	3.2811	2.07129	0	4.43293	3.40617	1.1586	4.69089	6.5076	0
Ccel_0826	4.84737	3.13663	5.83002	4.92165	3.93546	5.38225	6.24641	0	5.21371	6.25451	6.10087	2.48858
Ccel_0827	12.1806	6.27326	14.1148	7.38248	14.9133	5.38225	13.0973	11.9216	13.9032	7.81814	19.5228	6.22146
Ccel_0828	5.59312	0.784157	4.44923	0.820275	3.10694	0	6.4479	0	3.4758	0	3.66052	2.48858
Ccel_0829	1.86437	1.56831	2.30132	0	1.86416	0	3.02246	0	4.05511	3.12726	1.22017	1.24429
Ccel_0830	17.898	21.1722	23.7803	18.8663	84.5088	150.703	222.251	400.225	2392.51	3397.77	624.729	941.928
Ccel_0831	0.248583	0.784157	0.153422	0	0	0	0	0	1.1586	1.56363	0.406725	1.24429
Ccel_0832	0.124292	0	0	0	0.207129	0	0.201497	0	1.7379	3.12726	0	0
Ccel_0833	0.248583	0	0	0	0.207129	1.34556	0.402994	0	0.579301	1.56363	0	0
Ccel_0834	0.497166	0	0	0	0.414259	0	0.402994	0	0.579301	0	0	0
Ccel_0835	2536.67	6922.54	2649.59	7105.22	6542.39	17908.1	8625.48	27792.6	9130.94	32536	5522.1	16332.6
Ccel_0836	14.4178	4.70494	17.7969	11.4839	66.6957	44.4036	68.509	28.9524	41.7097	32.8362	39.4523	47.2831
Ccel_0837	11.6834	2.35247	16.8764	3.2811	66.4885	10.7645	87.8527	18.7339	218.396	37.5271	107.782	17.4201
Ccel_0838	2.11296	0.784157	2.91501	0	2.69268	0	2.21647	3.40617	0.579301	1.56363	3.66052	0
Ccel_0839	5.71741	10.9782	4.75607	13.9447	4.55685	2.69113	3.42545	8.51542	15.0618	9.38177	3.2538	2.48858
Ccel_0840	21.2539	19.6039	17.4901	6.5622	33.1407	18.8379	25.1871	10.2185	34.1787	25.0181	40.6725	9.95433
Ccel_0841	220.866	290.922	156.183	223.935	155.968	348.501	137.018	361.054	213.762	448.761	117.95	319.783
Ccel_0842	3.23158	3.92079	2.91501	0	0.207129	2.69113	0	3.40617	0.579301	0	1.6269	4.97716
Ccel_0843	6.21458	10.194	6.90397	13.1244	5.17824	4.03669	3.62695	6.81234	8.11021	9.38177	6.91432	8.71004
Ccel_0844	60.53	46.2653	48.4812	47.576	56.5463	67.2782	39.2919	39.1709	21.4341	29.7089	23.9968	27.3744
Ccel_0845	28.4628	18.8198	24.7009	9.8433	13.6705	17.4923	9.87335	0	6.37231	3.12726	9.76139	4.97716
Ccel_0846	155.489	226.621	116.294	171.437	301.166	516.696	491.048	885.604	1463.89	2842.68	848.428	1254.25
Ccel_R0028	46.2365	154.479	37.8951	127.143	30.6552	160.122	34.859	197.558	67.7782	281.453	34.1649	238.904
Ccel_0847	36.7903	55.6752	32.0651	45.9354	26.3054	18.8379	16.1198	49.3894	10.4274	17.1999	13.4219	8.71004
Ccel_0848	8.07896	5.4891	12.734	4.92165	10.9779	5.38225	6.8509	10.2185	8.68951	4.69089	11.795	6.22146
Ccel_0849	413.518	116.055	266.186	62.3409	305.102	96.8806	178.929	151.574	121.653	37.5271	151.302	88.3447
Ccel_0850	188.053	21.1722	108.162	10.6636	114.957	14.8012	71.9344	3.40617	20.2755	3.12726	34.5716	2.48858
Ccel_0851	415.01	139.58	370.206	106.636	383.397	122.446	290.76	127.731	103.116	26.5817	200.109	100.788
Ccel_0852	290.221	126.249	278.307	93.5114	251.455	92.8439	171.071	66.4203	56.7715	21.8908	126.085	84.6118
Ccel_0853	66.8689	32.1505	59.2207	13.9447	30.448	6.72782	23.7766	8.51542	10.4274	1.56363	15.8623	4.97716
Ccel_0854	316.198	166.241	299.019	150.931	253.112	95.535	190.012	66.4203	63.7231	25.0181	146.014	57.2374
Ccel_0855	313.463	397.568	281.375	415.059	345.492	461.528	299.022	376.382	183.059	292.399	227.359	298.63
Ccel_0856	439.992	472.063	429.427	504.469	526.937	784.463	487.824	614.813	234.037	478.47	354.664	413.105
Ccel_0857	390.276	188.982	336.607	280.534	418.609	422.507	400.173	344.023	211.445	239.235	278.606	235.171
Ccel_0858	759.919	387.374	821.726	388.81	921.726	503.241	923.461	405.334	519.053	217.344	748.373	291.164
Ccel_0859	103.535	56.4593	128.26	57.4193	206.094	63.2415	204.519	66.4203	161.046	42.218	209.463	60.9703
Ccel_0860	129.885	117.624	174.901	153.391	193.459	86.1161	214.594	124.325	134.977	118.836	266.811	131.895
Ccel_0861	66.9932	56.4593	102.025	89.41	114.543	83.4249	105.987	66.4203	101.957	90.6905	141.133	90.8333
Ccel_0862	96.0774	113.703	148.819	174.719	174.196	165.504	212.176	173.715	155.832	175.126	241.188	180.422
Ccel_0863	15.785	16.4673	28.383	25.4285	41.633	36.3302	40.9039	27.2493	29.5443	31.2726	49.2137	29.863
Ccel_0864	25.9769	20.3881	28.383	39.3732	45.9827	37.6758	53.7997	34.0617	62.5645	40.6543	58.5684	42.3059
Ccel_0865	649.921	879.04	399.51	488.884	682.906	1283.67	673.806	1418.67	356.849	824.032	281.454	647.031
Ccel_0866	842.2	786.51	565.205	486.423	846.124	1232.54	897.065	1389.72	395.662	556.652	489.697	528.824
Ccel_0867	230.561	97.2355	177.048	51.6773	274.239	122.446	298.619	156.684	89.2123	28.1453	228.173	54.7488
Ccel_0868	169.658	52.5385	145.75	22.9677	192.216	40.3669	202.303	45.9833	79.9435	9.38177	194.008	44.7945
Ccel_0869	107.015	18.8198	106.781	9.02303	137.948	13.4556	163.414	22.1401	87.4744	14.0727	127.712	26.1301
Ccel_0870	61.6486	15.6831	56.6126	2.46083	84.7159	4.03669	72.3374	5.10925	37.0752	0	65.076	12.4429
Ccel_0871	29.3328	1.56831	24.7009	3.2811	56.7535	0	40.0979	0	22.5927	1.56363	46.7733	7.46575
Ccel_0872	31.9429	0	39.7362	3.2811	71.6668	5.38225	63.0686	5.10925	38.2338	6.25451	63.4491	2.48858
Ccel_0873	89.49	13.3307	83.9216	12.3041	160.318	5.38225	121.704	13.6247	63.7231	6.25451	87.8525	2.48858
Ccel_0874	41.2648	7.84157	51.7031	3.2811	102.943	13.4556	76.7704	3.40617	44.0269	6.25451	53.6877	4.97716
Ccel_0875	60.4057	8.62573	79.7792	17.2258	147.062	22.8746	103.972	8.51542	45.1855	9.38177	73.2105	9.95433
Ccel_0876	29.9543	4.70494	54.6181	4.92165	81.609	5.38225	63.6731	13.6247	25.4892	0	29.6909	4.97716
Ccel_0877	68.2361	94.883	87.2969	85.3086	32.1051	16.1468	24.3811	47.6863	22.0134	40.6543	32.538	43.5502
Ccel_0878	17.7737	3.92079	20.2516	13.9447	3.72833	10.7645	1.41048	5.10925	3.4758	0	13.8286	4.97716
Ccel_0879	2.36154	2.35247	2.30132	0	0	0	1.00749	0	3.4758	3.12726	3.66052	7.46575
Ccel_0880	1.86437	2.35247	0.460265	0	0.828518	0	0.604491	0	5.21371	7.81814	7.72777	19.9087
Ccel_0881	18.2709	39.2079	28.383	55.7787	119.514	352.538	211.975	395.115	272.851	617.633	209.463	425.548
Ccel_0882	5.59312	4.70494	10.1258	12.3041	9.52795	28.2568	8.26138	6.81234	12.7446	18.7635	12.6085	46.0388
Ccel_0883	1.74008	5.4891	1.07395	1.64055	0.207129	0	0.604491	0	3.4758	6.25451	1.6269	2.48858
Ccel_0884	0.372875	2.35247	0.306843	0	0	2.69113	0	3.40617	0.579301	9.38177	5.28742	1.24429
Ccel_0885	381.202	501.861	420.222	804.69	729.717	1399.39	794.906	1434	171.473	326.798	240.374	391.952
Ccel_0886	15.2879	15.6831	20.0982	9.8433	7.66379	5.38225	10.0749	10.2185	1.7379	4.69089	6.5076	8.71004
Ccel_0887	40.5191	9.40989	53.5441	11.4839	55.9249	17.4923	45.7398	11.9216	6.95161	12.509	16.269	13.6872
Ccel_0888	4.84737	7.05742	15.9558	41.0138	20.9201	45.7492	9.47036	15.3278	3.4758	37.5271	22.7766	38.573
Ccel_0889	8.70041	11.7624	21.0188	44.2949	34.7977	37.6758	28.4111	54.4987	16.7997	35.9635	42.7061	49.7716
Ccel_0890	5.34454	3.92079	11.1998	9.02303	27.134	14.8012	16.7243	13.6247	14.4825	6.25451	27.2506	22.3972
Ccel_0891	6.09029	1.56831	9.35872	9.8433	36.6619	4.03669	28.8141	6.81234	11.586	0	20.3362	9.95433
Ccel_0892	18.3952	14.899	36.2075	27.0691	139.812	34.9846	128.354	34.0617	63.7231	23.4544	88.666	34.8402
Ccel_0893	695.412	1355.81	596.196	1460.91	446.571	1075.11	377.807	912.853	266.478	637.961	330.667	749.063
Ccel_0894	3941.04	3962.35	2460.58	3002.21	5341.87	5300.17	5916.36	6519.4	3402.81	2662.86	2675.84	2219.82
Ccel_0895	85.7612	80.7682	69.8068	62.3409	48.8825	51.1314	53.1952	45.9833	23.172	39.0907	24.4035	23.6415
Ccel_0896	131.501	77.6316	136.085	86.1289	144.576	118.41	150.317	97.0758	44.0269	31.2726	47.5868	33.5959
Ccel_0897	20.7567	17.2515	27.0022	23.788	11.5992	16.1468	10.4778	30.6555	16.7997	12.509	24.4035	38.573
Ccel_0898	20.6324	18.0356	25.6214	35.2718	22.7842	24.2201	26.1946	32.3586	9.26881	14.0727	21.5564	34.8402
Ccel_0899	37.0389	28.2297	45.1059	45.9354	38.1118	32.2935	34.456	22.1401	23.7513	3.12726	32.538	26.1301
Ccel_0900	27.0956	20.3881	30.3775	9.8433	30.2409	16.1468	32.038	18.7339	15.0618	4.69089	19.5228	8.71004
Ccel_0901	18.6437	40.7762	14.8819	19.6866	36.6619	108.991	44.7323	95.3727	96.7432	304.908	54.0944	199.087
Ccel_0902	7350.48	15099.7	6927.44	18520.2	11539.4	32128	20377.2	46424.4	9909.52	24614.6	7694.01	17081.6
Ccel_0903	27.8413	43.1287	24.8543	42.6543	29.8266	41.7125	50.1728	102.185	16.2204	70.3633	34.9783	68.436
Ccel_0904	0.124292	0	0.153422	0	0	0	0.201497	0	0	0	0.813449	0
Ccel_0905	1.86437	1.56831	0.767108	1.64055	0.621388	0	0.402994	0	0	4.69089	0.813449	1.24429
Ccel_0906	44.6207	90.9623	48.3278	156.673	35.0049	129.174	80.1958	236.729	303.554	788.069	408.352	868.515
Ccel_0907	19.8867	19.6039	28.6898	36.0921	33.1407	28.2568	42.1129	76.6388	129.763	173.563	157.809	322.271
Ccel_0908	6.83604	7.84157	9.81898	15.5852	4.34972	0	6.4479	8.51542	8.68951	18.7635	7.32105	11.1986
Ccel_0909	2.36154	3.13663	3.98896	5.74193	0.621388	0	1.81347	8.51542	6.37231	10.9454	4.8807	12.4429
Ccel_0910	0.74575	0	0.767108	1.64055	0	0	2.41796	0	4.63441	3.12726	0.813449	2.48858
Ccel_0911	499.155	393.647	489.108	175.539	972.266	1015.9	876.311	759.575	572.928	165.745	544.604	248.858
Ccel_0912	1.24292	3.92079	0.613686	0	0.414259	2.69113	0	0	0	3.12726	0	4.97716
Ccel_0913	1.98867	2.35247	1.38079	4.10138	2.07129	2.69113	1.00749	0	1.7379	3.12726	1.22017	0
Ccel_0914	0.994333	4.70494	1.07395	2.46083	0.207129	0	0.402994	1.70308	0	0	0.406725	0
Ccel_0915	26.5984	54.891	19.4845	53.3179	9.1137	49.7858	10.6793	61.311	23.7513	70.3633	15.4555	41.0616
Ccel_0916	87.7499	171.73	70.8808	197.686	55.7178	222.018	50.7772	209.479	67.7782	225.163	53.6877	166.735
Ccel_0917	103.286	128.602	87.2969	91.0505	110.4	203.18	102.36	207.776	55.0336	153.236	51.654	82.1232
Ccel_0918	15.5365	10.9782	15.3422	5.74193	13.0492	5.38225	13.9033	11.9216	8.68951	6.25451	7.72777	12.4429
Ccel_0919	2.73442	0.784157	5.06291	0.820275	9.32082	8.07338	7.0524	1.70308	2.8965	1.56363	3.66052	1.24429
Ccel_0920	302.402	337.972	280.608	443.769	534.808	676.818	570.841	788.528	483.137	533.197	445.77	426.792
Ccel_0921	1.4915	7.05742	1.53422	0.820275	0.414259	2.69113	0	0	0	0	0	1.24429
Ccel_0922	135.354	123.113	109.39	105.815	73.3238	78.0427	75.9644	110.7	52.1371	34.3998	95.987	84.6118
Ccel_0923	585.911	634.383	523.168	603.722	372.212	437.308	334.687	347.429	125.129	114.145	152.115	202.819
Ccel_0924	195.386	218.78	205.585	197.686	79.5377	98.2261	62.4641	119.216	4.63441	23.4544	14.6421	18.6644
Ccel_0925	36.9146	32.1505	24.394	37.7327	1.24278	8.07338	1.61198	0	0	0	0	0
Ccel_0926	30.9486	25.093	27.9227	30.3502	8.28518	18.8379	10.0749	6.81234	8.11021	1.56363	11.3883	7.46575
Ccel_0927	43.5021	28.2297	36.8212	33.6313	14.2919	10.7645	9.67186	17.0308	15.0618	20.3272	15.0488	12.4429
Ccel_0928	14.6664	5.4891	15.1887	5.74193	4.14259	4.03669	2.82096	0	6.37231	7.81814	4.47397	4.97716
Ccel_0929	27.3442	10.194	20.8653	4.92165	4.76398	1.34556	5.44042	3.40617	10.4274	7.81814	7.72777	4.97716
Ccel_0930	57.1741	12.5465	43.7251	15.5852	16.5704	5.38225	17.9332	15.3278	18.5376	6.25451	13.4219	13.6872
Ccel_0931	241.623	180.356	169.071	59.0598	458.17	121.101	486.212	119.216	313.981	50.0361	431.535	98.299
Ccel_0932	1862.88	1513.42	1339.37	1513.41	800.762	775.045	641.567	710.186	231.141	353.38	501.085	538.778
Ccel_0933	584.295	124.681	419.148	114.018	315.251	64.587	254.491	51.0925	89.2123	26.5817	157.402	42.3059
Ccel_0934	1265.79	235.247	954.742	102.534	520.309	76.6971	436.846	71.5295	156.411	28.1453	283.08	43.5502
Ccel_0935	453.54	69.79	413.011	39.3732	223.7	18.8379	203.109	13.6247	67.1989	3.12726	136.253	16.1758
Ccel_0936	375.112	80.7682	372.508	44.2949	166.325	26.9113	174.496	25.5463	61.4059	3.12726	114.29	14.9315
Ccel_0937	106.145	86.2573	100.645	77.1059	35.0049	13.4556	36.068	22.1401	23.7513	21.8908	35.3851	17.4201
Ccel_0939	105.399	54.891	108.162	35.2718	31.6908	6.72782	22.9707	15.3278	10.4274	9.38177	22.7766	6.22146
Ccel_0940	10.1919	3.13663	10.8929	2.46083	1.86416	0	2.41796	0	0	0	1.22017	0
Ccel_0941	27.5927	15.6831	24.5475	9.8433	2.27842	0	1.81347	5.10925	0.579301	3.12726	1.22017	2.48858
Ccel_0942	16.4065	10.194	9.51214	2.46083	1.03565	5.38225	1.20898	1.70308	1.1586	7.81814	3.2538	2.48858
Ccel_0943	6.33887	7.05742	4.60265	0	1.65704	0	0.402994	1.70308	1.1586	7.81814	0.813449	0
Ccel_0944	38.6547	55.6752	23.7803	27.0691	10.7707	18.8379	4.63443	15.3278	4.05511	3.12726	10.9816	17.4201
Ccel_0945	8.45183	15.6831	7.36424	10.6636	2.69268	6.72782	1.20898	0	3.4758	3.12726	1.22017	9.95433
Ccel_0946	3.10729	7.05742	3.22185	4.92165	0.828518	5.38225	0.402994	6.81234	1.1586	0	2.84707	1.24429
Ccel_0947	3.85304	9.40989	2.60817	4.92165	1.65704	0	1.41048	0	1.1586	9.38177	6.10087	9.95433
Ccel_0948	3.97733	3.92079	4.14238	0	1.65704	0	4.02994	0	9.26881	4.69089	17.8959	8.71004
Ccel_0949	2.36154	2.35247	1.68764	0	1.44991	0	0.805988	0	6.37231	3.12726	2.84707	11.1986
Ccel_0950	3.35587	2.35247	2.60817	6.5622	1.03565	9.41894	1.00749	1.70308	0.579301	6.25451	3.66052	4.97716
Ccel_0951	5.34454	10.194	5.98344	13.1244	3.31407	4.03669	2.01497	1.70308	4.05511	14.0727	3.2538	17.4201
Ccel_0952	35.5474	51.7544	23.4735	65.622	20.2987	57.8592	18.9407	32.3586	20.2755	59.4179	11.795	42.3059
Ccel_0953	16.4065	15.6831	13.5011	14.765	15.949	25.5657	14.1048	32.3586	9.84811	23.4544	17.4892	33.5959
Ccel_0954	11.4348	7.84157	12.5806	4.92165	15.949	17.4923	15.3138	28.9524	7.53091	3.12726	10.1681	14.9315
Ccel_0955	100.303	255.635	88.5242	258.387	85.5445	274.495	126.137	364.46	216.079	783.378	163.097	592.283
Ccel_0956	81.411	145.069	66.2781	112.378	95.6938	102.263	145.481	124.325	779.739	819.341	399.81	370.799
Ccel_0957	63.8859	61.1643	45.2594	62.3409	172.953	32.2935	234.744	59.6079	2341.53	184.508	1003.39	177.934
Ccel_0958	128.766	294.059	128.567	260.847	36.6619	83.4249	36.068	83.4511	35.9166	60.9815	23.9968	84.6118
Ccel_0959	236.03	195.255	208.5	175.539	87.6158	134.556	81.6063	105.591	56.7715	131.345	66.2961	110.742
Ccel_0960	988.988	1028.03	946.918	1060.62	1051.6	1661.77	877.923	1130.85	432.738	738.033	429.095	724.177
Ccel_0961	187.805	178.004	156.183	168.977	291.638	370.03	283.103	292.93	307.609	214.217	289.588	230.194
Ccel_0962	289.848	213.291	367.598	218.193	623.667	297.37	619.603	350.835	633.755	232.981	547.858	155.536
Ccel_0963	86.1341	28.2297	135.778	33.6313	304.48	94.1894	439.062	73.2326	485.454	71.9269	517.761	73.4132
Ccel_0964	78.9252	23.5247	132.096	36.0921	297.645	110.336	388.486	110.7	396.242	95.3814	397.37	78.3903
Ccel_0965	124.913	129.386	244.861	192.765	866.63	588.011	869.258	671.015	847.517	464.398	507.999	237.66
Ccel_0966	36.666	69.0059	54.9249	59.0598	272.997	511.314	197.467	369.569	126.867	331.489	132.592	218.995
Ccel_0967	45.2421	108.998	54.4647	125.502	205.887	501.895	136.816	379.788	100.219	315.853	94.7669	281.21
Ccel_0968	338.073	344.245	359.16	451.972	850.059	1142.38	788.861	1134.25	447.799	827.16	412.419	613.436
Ccel_0969	59.66	17.2515	78.5518	22.9677	324.158	82.0794	372.568	63.0141	182.48	31.2726	231.833	48.5274
Ccel_0970	35.6717	8.62573	49.2483	8.20275	212.929	52.477	234.341	44.2802	96.7432	20.3272	132.592	39.8173
Ccel_0971	45.615	16.4673	70.7273	10.6636	259.947	20.1835	313.932	35.7648	159.887	10.9454	137.066	16.1758
Ccel_0972	41.762	8.62573	74.256	12.3041	316.08	36.3302	358.262	23.8432	154.673	17.1999	173.265	19.9087
Ccel_0973	36.5417	12.5465	76.0971	9.8433	292.881	48.4403	354.03	51.0925	152.356	34.3998	170.824	27.3744
Ccel_0974	40.5191	10.194	116.14	22.1474	853.788	95.535	948.245	154.981	519.053	53.1634	453.498	43.5502
Ccel_0975	6.46316	2.35247	16.5695	6.5622	156.797	34.9846	188.4	23.8432	140.191	26.5817	105.748	14.9315
Ccel_0976	10.9377	8.62573	38.3554	13.1244	393.339	86.1161	463.645	108.997	294.285	104.763	301.383	80.8789
Ccel_0977	16.2822	14.1148	55.0783	31.1705	922.555	308.134	971.417	253.759	620.431	137.599	543.384	159.269
Ccel_0978	9.69475	8.62573	18.1037	14.765	284.182	76.6971	294.589	102.185	218.396	40.6543	221.665	38.573
Ccel_0979	16.6551	28.2297	26.0817	44.2949	298.888	125.137	310.708	120.919	176.107	111.018	179.772	63.4588
Ccel_0980	13.7964	10.9782	25.468	26.2488	414.88	182.997	460.622	151.574	263.003	106.327	248.916	58.4817
Ccel_0981	2.23725	0	6.75055	1.64055	84.7159	24.2201	88.0542	28.9524	64.3024	6.25451	39.4523	12.4429
Ccel_0982	7.70608	4.70494	14.1148	6.5622	256.841	88.8072	280.685	105.591	150.039	51.5997	134.219	64.7031
Ccel_0983	2.36154	1.56831	4.60265	0	95.0724	8.07338	83.2183	20.437	34.1787	7.81814	24.4035	2.48858
Ccel_0984	1.36721	1.56831	3.37527	0	101.079	16.1468	90.8752	6.81234	38.2338	7.81814	26.0304	3.73287
Ccel_0985	0.870041	0	0.767108	0	36.4548	4.03669	25.1871	6.81234	12.7446	1.56363	10.5748	0
Ccel_0986	3.23158	2.35247	4.60265	4.92165	105.429	24.2201	98.532	23.8432	42.289	4.69089	25.2169	8.71004
Ccel_0987	0.124292	0.784157	1.84106	0	31.2765	10.7645	31.0305	10.2185	4.05511	6.25451	5.28742	0
Ccel_0988	5.84171	6.27326	9.35872	10.6636	167.568	96.8806	156.765	56.2018	63.7231	56.2906	61.0087	29.863
Ccel_0989	18.3952	23.5247	14.575	33.6313	187.038	84.7705	172.481	42.5771	75.3091	50.0361	59.7885	33.5959
Ccel_0990	75.3207	47.0494	68.7329	66.4423	102.529	36.3302	85.6362	18.7339	48.082	42.218	33.3514	26.1301
Ccel_0991	30.7	35.2871	27.9227	22.1474	9.52795	8.07338	7.85838	20.437	9.26881	6.25451	3.2538	7.46575
Ccel_0992	6.71175	2.35247	8.59161	6.5622	3.31407	5.38225	3.22395	6.81234	2.3172	3.12726	4.06725	7.46575
Ccel_0993	4.10162	3.92079	2.45475	18.0461	1.03565	4.03669	1.41048	6.81234	7.53091	37.5271	6.10087	7.46575
Ccel_0994	43.7506	36.8554	33.5993	26.2488	24.6484	16.1468	24.5826	30.6555	40.5511	71.9269	20.743	18.6644
Ccel_0995	21.5025	5.4891	21.0188	4.92165	22.9914	8.07338	18.9407	3.40617	17.379	0	22.3699	7.46575
Ccel_0996	63.513	41.5603	61.8289	66.4423	45.3613	71.3149	82.8153	54.4987	38.8131	45.3452	29.2842	38.573
Ccel_0997	42.3834	63.5167	51.8565	58.2395	25.0627	99.5717	52.9937	76.6388	22.0134	46.9089	22.7766	39.8173
Ccel_0998	8.8247	18.8198	5.52318	19.6866	5.59249	9.41894	5.84341	20.437	52.1371	117.272	51.2473	135.628
Ccel_0999	3.23158	2.35247	1.38079	2.46083	2.07129	2.69113	1.41048	5.10925	6.95161	12.509	7.32105	11.1986
Ccel_1000	2.23725	5.4891	1.84106	1.64055	5.17824	0	3.22395	3.40617	5.21371	10.9454	2.44035	12.4429
Ccel_1001	18.8923	35.2871	27.9227	36.9124	43.7043	65.9326	28.4111	32.3586	13.3239	23.4544	21.5564	34.8402
Ccel_1002	13.0506	9.40989	11.66	17.2258	7.24953	22.8746	14.1048	15.3278	10.4274	10.9454	13.8286	16.1758
Ccel_1003	25.4798	28.2297	19.4845	13.9447	7.45666	9.41894	8.46287	6.81234	5.21371	7.81814	5.69415	3.73287
Ccel_1004	3.35587	1.56831	3.06843	4.92165	0.828518	4.03669	1.61198	5.10925	5.79301	4.69089	3.2538	9.95433
Ccel_1005	88.6199	89.3939	83.3079	76.2856	121.585	129.174	124.324	139.653	114.702	68.7997	87.0391	82.1232
Ccel_1006	0.248583	0	0.613686	0.820275	0.414259	1.34556	0.402994	0	2.8965	10.9454	2.44035	2.48858
Ccel_1007	0	0	0.920529	0	0.414259	1.34556	1.41048	0	2.3172	1.56363	0	0
Ccel_1008	0.74575	0	1.53422	0	0.828518	0	1.61198	0	0.579301	1.56363	0	0
Ccel_1009	0.621458	0	0.767108	1.64055	1.65704	0	2.01497	8.51542	1.1586	0	0	0
Ccel_1010	1.36721	0.784157	0.767108	1.64055	0	0	1.41048	0	1.7379	3.12726	0	0
Ccel_1011	83.524	121.544	74.8697	164.875	77.8807	141.284	85.8377	122.622	98.4811	140.727	109.002	216.507
Ccel_1012	5.09596	3.92079	5.21633	4.10138	2.07129	10.7645	1.81347	3.40617	1.1586	6.25451	1.6269	7.46575
Ccel_1013	14.4178	22.7406	17.3366	27.8894	18.0203	30.948	14.1048	13.6247	26.0685	39.0907	24.4035	51.0159
Ccel_1014	3.85304	6.27326	5.36975	9.8433	3.93546	0	2.41796	3.40617	1.1586	0	3.2538	1.24429
Ccel_1015	6.46316	0.784157	4.14238	4.10138	4.34972	0	3.02246	3.40617	0.579301	0	5.28742	4.97716
Ccel_1016	26.7227	3.92079	24.2406	7.38248	44.74	0	35.8665	5.10925	39.9718	12.509	27.2506	9.95433
Ccel_1017	20.5081	22.7406	24.8543	30.3502	21.1272	20.1835	13.7018	17.0308	8.68951	6.25451	19.5228	6.22146
Ccel_1018	4.97166	6.27326	4.44923	9.8433	6.00675	1.34556	5.23892	5.10925	1.1586	0	4.06725	3.73287
Ccel_1019	0.124292	0	0	0	0.414259	0	0	0	0	0	0.406725	0
Ccel_1020	19.8867	11.7624	27.0022	15.5852	27.7553	4.03669	29.0156	3.40617	28.3857	25.0181	32.538	6.22146
Ccel_1021	9.57045	14.1148	8.43819	22.1474	20.7129	44.4036	17.9332	28.9524	42.8683	123.527	39.0456	92.0775
Ccel_1022	0.372875	0	0.920529	0	0	0	0.805988	3.40617	2.3172	9.38177	0.813449	0
Ccel_1023	0.248583	3.13663	2.76159	0	0.414259	1.34556	2.82096	0	3.4758	0	1.22017	2.48858
Ccel_1024	0.248583	0	0.153422	1.64055	0	0	0.805988	0	0	1.56363	0	0
Ccel_1025	16.7794	37.6396	28.0761	44.2949	213.136	390.213	232.931	403.631	1689.82	2497.12	858.189	1158.44
Ccel_1026	4.22592	3.13663	9.05187	7.38248	26.7197	45.7492	24.7841	44.2802	81.6814	101.636	63.0423	49.7716
Ccel_1027	5.09596	0	5.6766	0.820275	23.4056	18.8379	15.7168	5.10925	51.5578	40.6543	42.2994	16.1758
Ccel_1028	1.86437	1.56831	5.21633	0	18.0203	6.72782	18.9407	15.3278	39.3924	26.5817	40.6725	7.46575
Ccel_1029	7.08462	5.4891	6.75055	0.820275	19.263	13.4556	24.1796	11.9216	60.2473	21.8908	69.5499	22.3972
Ccel_1030	6.96033	0	8.43819	8.20275	18.6416	2.69113	26.1946	13.6247	59.0887	17.1999	45.1464	18.6644
Ccel_1031	11.932	1.56831	14.4216	12.3041	24.8555	8.07338	42.5159	0	89.2123	25.0181	115.103	22.3972
Ccel_1032	3.97733	0.784157	5.98344	2.46083	11.185	1.34556	14.3063	11.9216	24.3306	9.38177	15.8623	9.95433
Ccel_1033	16.6551	14.1148	22.2461	18.8663	39.1475	21.529	59.2401	15.3278	163.363	51.5997	141.54	49.7716
Ccel_1034	158.223	256.419	179.043	342.055	136.291	270.458	121.301	178.824	182.48	289.271	152.522	227.705
Ccel_1035	29.0842	25.8772	32.2185	52.4976	18.4345	26.9113	17.7317	11.9216	25.4892	17.1999	23.9968	18.6644
Ccel_1036	82.9025	40.7762	107.855	72.1842	84.5088	44.4036	77.5764	45.9833	103.116	39.0907	112.256	62.2146
Ccel_1037	31.6944	8.62573	38.5088	8.20275	47.6398	8.07338	43.7249	11.9216	45.7648	17.1999	54.0944	8.71004
Ccel_1038	450.309	644.577	465.174	931.832	385.054	598.776	377.807	516.034	129.184	193.89	139.913	202.819
Ccel_1039	16.4065	8.62573	22.8598	4.92165	34.5906	10.7645	107.196	73.2326	293.705	162.617	298.129	130.651
Ccel_1040	11.5591	10.9782	10.4327	5.74193	30.448	10.7645	74.9569	20.437	201.017	21.8908	182.213	21.1529
Ccel_1041	7.33321	3.13663	12.1203	1.64055	24.2341	2.69113	70.7255	13.6247	154.673	12.509	180.993	23.6415
Ccel_1042	6.83604	1.56831	7.36424	3.2811	21.9557	2.69113	67.703	17.0308	174.949	14.0727	142.76	22.3972
Ccel_1043	4.10162	2.35247	5.21633	2.46083	15.1204	2.69113	47.1503	6.81234	128.605	6.25451	113.883	27.3744
Ccel_1044	8.45183	0	9.05187	1.64055	29.4124	4.03669	121.704	22.1401	218.396	25.0181	209.87	22.3972
Ccel_1045	10.3162	2.35247	15.9558	8.20275	76.2236	12.1101	267.387	63.0141	537.591	82.8723	455.938	94.5661
Ccel_1046	6.71175	3.92079	7.97792	13.1244	28.791	18.8379	102.763	56.2018	236.355	145.417	248.509	111.986
Ccel_1047	0.372875	1.56831	0.920529	0.820275	5.38537	1.34556	11.4853	3.40617	37.0752	9.38177	22.7766	9.95433
Ccel_1048	0.870041	1.56831	1.68764	0	7.24953	0	18.3362	5.10925	65.461	6.25451	37.0119	8.71004
Ccel_1049	5.71741	7.05742	6.29028	3.2811	33.555	9.41894	104.174	18.7339	344.684	37.5271	161.876	37.3287
Ccel_1050	334.593	190.55	330.777	191.124	641.894	409.051	767.905	439.396	643.603	517.561	721.936	497.716
Ccel_1051	272.696	316.015	265.112	309.244	367.448	514.005	420.121	504.113	451.275	855.305	431.128	614.68
Ccel_1052	53.4454	69.0059	53.5441	78.7464	167.775	239.51	242.401	384.897	256.051	489.416	301.79	358.356
Ccel_1053	123.297	154.479	126.266	127.143	104.807	76.6971	110.017	107.294	69.5161	73.4905	108.189	80.8789
Ccel_1054	22.1239	2.35247	25.0077	9.02303	32.3122	9.41894	25.9931	3.40617	10.4274	3.12726	8.54122	4.97716
Ccel_1055	59.5357	65.0851	47.4073	56.599	45.9827	44.4036	59.0386	97.0758	39.3924	129.781	49.6204	104.52
Ccel_1056	14.1692	22.7406	11.5066	11.4839	1.65704	2.69113	1.81347	5.10925	3.4758	9.38177	3.2538	9.95433
Ccel_1057	16.9037	31.3663	18.7174	27.8894	15.3276	24.2201	4.43293	3.40617	6.95161	20.3272	5.69415	12.4429
Ccel_1058	21.5025	9.40989	19.638	20.5069	37.9047	29.6024	25.7916	17.0308	13.9032	29.7089	19.5228	12.4429
Ccel_1059	23.6154	26.6614	24.394	38.5529	23.6128	21.529	15.9183	18.7339	3.4758	1.56363	5.69415	6.22146
Ccel_1060	190.912	235.247	163.854	351.078	192.838	335.045	209.154	328.695	655.189	1505.77	410.792	700.536
Ccel_1061	28.8357	28.2297	15.3422	12.3041	0.828518	2.69113	0.805988	0	1.1586	1.56363	3.66052	1.24429
Ccel_1062	57.547	58.8118	46.3333	76.2856	3.93546	10.7645	2.61946	6.81234	4.05511	3.12726	7.72777	11.1986
Ccel_1063	306.13	465.005	242.866	386.35	45.5685	99.5717	25.7916	63.0141	26.6478	67.236	45.1464	80.8789
Ccel_1064	115.591	164.673	83.6148	144.368	96.5223	200.489	93.6961	190.745	138.453	433.125	63.8558	215.262
Ccel_1065	120.439	136.443	83.7682	118.94	66.4885	90.1527	61.0536	69.8264	74.1505	85.9996	54.0944	62.2146
Ccel_1066	41.5134	12.5465	45.7196	41.0138	29.8266	13.4556	28.2096	10.2185	9.84811	15.6363	23.59	18.6644
Ccel_1067	28.8357	20.3881	26.8488	17.2258	20.7129	9.41894	18.5377	20.437	12.7446	3.12726	18.3026	13.6872
Ccel_1068	32.3158	14.1148	28.0761	18.0461	25.2698	18.8379	25.7916	22.1401	17.9583	7.81814	16.269	13.6872
Ccel_1069	0.621458	1.56831	0.460265	1.64055	0.207129	0	0	0	8.11021	1.56363	10.9816	9.95433
Ccel_1070	1.74008	4.70494	2.30132	7.38248	0.207129	0	0	0	22.0134	14.0727	19.1161	8.71004
Ccel_1071	6.21458	15.6831	7.97792	16.4055	1.03565	0	0.805988	0	11.0067	15.6363	9.76139	9.95433
Ccel_1072	2.36154	3.13663	2.60817	3.2811	1.24278	0	0.805988	0	5.79301	9.38177	3.66052	0
Ccel_1073	0.74575	3.13663	1.07395	4.92165	0.621388	0	0.402994	0	66.0403	85.9996	67.1096	159.269
Ccel_1074	3.60446	4.70494	3.83554	0	0.621388	0	0.604491	0	1.1586	3.12726	3.2538	2.48858
Ccel_1075	0.124292	0	0.613686	0	0.414259	0	0	3.40617	0	0	1.6269	3.73287
Ccel_1076	0.124292	1.56831	2.30132	4.92165	0.414259	0	0.604491	0	1.1586	3.12726	1.6269	1.24429
Ccel_1077	0.248583	0	2.1479	1.64055	0.621388	0	0.604491	0	1.1586	0	0.813449	0
Ccel_1078	1.11862	0	0.920529	0	0	0	0	0	0	6.25451	0	0
Ccel_1079	0.74575	1.56831	0.920529	0	0.207129	0	0.402994	0	0	0	0.813449	0
Ccel_1080	1.4915	0	0.767108	0	0.828518	1.34556	0.805988	3.40617	1.1586	1.56363	0	0
Ccel_1081	1.86437	0	0.153422	1.64055	0.414259	0	0.604491	0	2.8965	3.12726	0.813449	2.48858
Ccel_1082	1.61579	3.13663	0.153422	1.64055	0.828518	0	1.61198	0	1.7379	0	0	0
Ccel_1083	2.11296	3.13663	3.37527	6.5622	0.828518	0	0.604491	0	2.3172	9.38177	0.813449	0
Ccel_1084	15.1636	22.7406	18.7174	40.1935	6.42101	5.38225	7.25389	8.51542	4.05511	9.38177	1.6269	17.4201
Ccel_1085	96.2017	229.758	98.4966	269.87	148.305	348.501	149.712	488.785	119.915	420.616	74.4306	236.415
Ccel_1086	11.4348	20.3881	9.51214	9.8433	4.55685	6.72782	4.43293	13.6247	7.53091	15.6363	11.3883	19.9087
Ccel_1087	195.262	242.305	191.93	228.036	137.741	180.305	99.5395	137.95	114.702	132.908	150.488	148.071
Ccel_1088	43.2535	18.8198	46.4867	14.765	58.2034	29.6024	29.8216	10.2185	49.2406	18.7635	45.9599	13.6872
Ccel_1089	109.377	54.1069	114.606	52.4976	141.677	43.058	103.972	35.7648	85.1572	39.0907	120.391	49.7716
Ccel_1090	17.028	1.56831	22.0927	4.10138	23.6128	2.69113	15.9183	0	18.5376	3.12726	20.3362	0
Ccel_1091	59.1628	17.2515	47.7141	3.2811	44.9471	2.69113	36.2695	6.81234	33.5994	9.38177	29.2842	1.24429
Ccel_1092	298.3	428.15	225.99	422.442	184.345	339.082	185.579	369.569	187.693	381.525	132.999	235.171
Ccel_1093	469.574	234.463	327.708	198.507	339.071	160.122	261.543	192.448	380.021	182.945	246.475	115.719
Ccel_1094	280.402	76.0633	228.598	57.4193	278.796	51.1314	223.863	35.7648	235.196	35.9635	165.537	31.1073
Ccel_1095	55.8069	108.214	99.8774	241.161	170.053	294.678	478.555	866.87	843.462	2175.01	441.296	902.111
Ccel_1096	10.6891	18.8198	20.4051	38.5529	40.3902	65.9326	117.07	119.216	201.597	404.98	71.9903	158.025
Ccel_1097	160.709	203.097	314.207	425.723	231.778	293.333	896.863	883.901	1937.18	1852.9	922.858	997.922
Ccel_1098	1044.17	337.188	1284.75	374.045	1400.82	283.914	1058.67	197.558	210.865	43.7816	190.754	53.5045
Ccel_1099	188.675	180.356	214.79	221.474	358.334	460.183	346.172	500.707	277.485	373.707	202.549	243.881
Ccel_1100	71.4677	139.58	79.9326	167.336	103.565	267.767	65.8895	151.574	59.0887	234.544	61.0087	252.591
Ccel_1101	11.6834	30.5821	15.4956	34.4516	33.555	28.2568	57.0237	52.7956	144.246	162.617	115.51	134.383
Ccel_1102	10.9377	13.3307	9.05187	16.4055	9.32082	18.8379	12.8958	3.40617	18.5376	37.5271	17.4892	24.8858
Ccel_1103	6.96033	14.899	9.20529	11.4839	6.21388	6.72782	7.85838	6.81234	8.11021	10.9454	6.10087	11.1986
Ccel_1104	18.2709	14.899	19.1777	30.3502	19.6773	9.41894	20.9557	15.3278	21.4341	50.0361	22.3699	17.4201
Ccel_1105	3.97733	3.13663	2.45475	1.64055	1.86416	0	2.82096	5.10925	5.79301	1.56363	5.28742	11.1986
Ccel_1106	4.4745	1.56831	4.2958	4.10138	5.17824	6.72782	7.0524	1.70308	6.37231	3.12726	8.13449	7.46575
Ccel_1107	76.0665	150.558	77.0176	219.013	59.8604	121.101	51.1802	63.0141	37.6545	112.581	48.4002	87.1004
Ccel_1108	2151.99	3854.92	2141.3	4831.42	1316.72	4506.29	3028.9	11337.4	2752.84	7066.04	985.494	2314.38
Ccel_1109	1235.33	961.377	1248.39	612.745	1701.78	1589.11	1137.25	808.965	468.654	290.835	784.572	403.15
Ccel_1110	0.870041	0	0.306843	0	0.414259	0	0.402994	0	0	0	0	0
Ccel_1111	3.48017	7.05742	4.75607	2.46083	0.621388	5.38225	0.604491	0	42.289	65.6724	71.1768	92.0775
Ccel_1112	0.994333	0	1.99448	4.92165	1.86416	1.34556	0.201497	3.40617	13.3239	14.0727	9.76139	13.6872
Ccel_1113	4.4745	7.05742	3.98896	11.4839	3.72833	12.1101	5.23892	11.9216	6.95161	6.25451	5.28742	4.97716
Ccel_1114	0.870041	0	0.306843	1.64055	0.621388	0	1.20898	0	0	0	1.22017	2.48858
Ccel_1115	0.621458	0	1.53422	2.46083	0.621388	0	0.604491	0	2.3172	3.12726	1.6269	0
Ccel_1116	7.08462	6.27326	10.5861	0.820275	15.949	4.03669	17.1272	6.81234	11.586	3.12726	10.5748	0
Ccel_1117	0.994333	5.4891	0.613686	1.64055	0	2.69113	1.41048	3.40617	4.05511	3.12726	1.22017	4.97716
Ccel_1118	107.761	124.681	94.968	133.705	92.5869	156.085	90.4722	134.544	83.9986	117.272	83.3786	107.009
Ccel_1119	230.312	178.004	301.934	349.437	226.6	223.364	165.631	120.919	168.577	111.018	196.448	186.644
Ccel_1120	3.85304	10.194	3.37527	4.92165	1.65704	0	0	0	114.122	115.709	61.8222	113.23
Ccel_1121	0.248583	0	1.68764	1.64055	0.414259	0	0.201497	0	5.21371	6.25451	0	0
Ccel_1122	0.74575	0.784157	1.53422	0	0	0	0.805988	0	0	0	0.406725	0
Ccel_1123	0.497166	0.784157	0	0	0	0	0.201497	0	1.1586	0	0	4.97716
Ccel_1124	0.74575	0.784157	0.613686	3.2811	0	0	0	0	2.3172	0	0.813449	0
Ccel_1125	418.117	709.662	332.618	769.418	451.128	917.674	807.399	1657.1	385.235	974.141	297.316	719.2
Ccel_1126	235.035	322.289	188.709	235.419	274.239	423.852	649.425	916.259	185.956	353.38	180.993	317.294
Ccel_1127	60.2814	55.6752	53.5441	38.5529	62.7602	67.2782	174.496	180.527	26.0685	54.727	34.1649	42.3059
Ccel_1128	154.246	124.681	186.714	110.737	179.581	164.159	148.1	98.7789	100.798	93.8177	141.54	120.696
Ccel_1129	92.8458	52.5385	104.173	38.5529	112.678	37.6758	85.8377	34.0617	89.2123	12.509	81.7517	41.0616
Ccel_1130	4.10162	0.784157	7.97792	9.8433	10.7707	10.7645	5.23892	3.40617	14.4825	1.56363	9.35467	9.95433
Ccel_1131	28.8357	32.1505	26.6954	41.834	26.3054	10.7645	21.7617	13.6247	31.2822	3.12726	43.5195	12.4429
Ccel_1132	0	0.784157	0.153422	0	0	0	0.201497	0	1.1586	0	1.22017	0
Ccel_1133	10.1919	7.05742	12.4271	22.1474	20.9201	18.8379	18.7392	32.3586	1293.58	2500.24	414.452	613.436
Ccel_1134	1.74008	4.70494	0.460265	3.2811	0.828518	5.38225	2.82096	0	79.9435	129.781	33.7582	43.5502
Ccel_1135	1.98867	3.92079	1.68764	0	2.07129	1.34556	2.82096	0	30.7029	45.3452	31.3178	19.9087
Ccel_1136	56.0555	68.2217	46.7936	77.9261	43.0829	53.8225	43.3219	44.2802	93.8467	87.5632	87.8525	93.3218
Ccel_1137	37.6604	27.4455	32.8322	22.9677	43.4972	9.41894	41.3069	15.3278	114.122	14.0727	86.6324	23.6415
Ccel_1138	26.2255	13.3307	25.9282	9.8433	32.3122	4.03669	44.9338	11.9216	73.5712	7.81814	67.1096	17.4201
Ccel_1139	41.2648	22.7406	48.1744	16.4055	124.485	34.9846	127.951	23.8432	208.548	42.218	185.06	34.8402
Ccel_1140	11.062	25.8772	17.4901	31.9907	22.37	36.3302	20.5527	30.6555	7.53091	15.6363	6.5076	11.1986
Ccel_1141	6.71175	4.70494	8.28476	18.0461	12.2206	17.4923	9.87335	11.9216	8.68951	15.6363	6.5076	9.95433
Ccel_1142	160.833	204.665	130.408	123.862	63.7959	71.3149	50.5758	61.311	77.6263	64.1088	78.0911	64.7031
Ccel_1143	38.4061	25.8772	38.202	33.6313	39.7689	25.5657	27.0006	32.3586	30.7029	34.3998	35.3851	52.2602
Ccel_1144	58.5414	65.0851	48.7881	52.4976	34.7977	43.058	37.2769	63.0141	37.6545	34.3998	47.9935	72.1689
Ccel_1145	1.11862	6.27326	1.84106	2.46083	0.414259	0	1.00749	1.70308	1.7379	0	0.813449	0
Ccel_1146	73.9535	43.9128	59.9878	41.0138	29.6195	53.8225	35.0605	23.8432	22.5927	15.6363	41.8926	23.6415
Ccel_1147	220.245	327.778	242.253	322.368	134.634	211.253	104.375	177.121	127.446	229.853	147.641	293.653
Ccel_1148	68.4847	127.033	80.0861	137.806	153.483	266.422	206.937	444.505	155.253	392.471	124.864	350.89
Ccel_1149	52.8239	50.9702	68.426	30.3502	136.498	146.666	240.789	248.65	147.722	150.108	131.779	146.826
Ccel_1150	39.4004	18.8198	48.3278	24.6083	88.2371	63.2415	177.116	127.731	50.9785	75.0542	46.3666	44.7945
Ccel_1151	59.0385	24.3089	71.8013	28.7096	104.393	40.3669	231.319	47.6863	53.2957	39.0907	54.9078	34.8402
Ccel_1152	120.936	42.3445	163.394	50.8571	147.683	21.529	338.716	59.6079	104.274	25.0181	84.192	12.4429
Ccel_1153	42.2592	66.6534	39.8896	69.7234	22.9914	61.8959	27.8066	49.3894	28.3857	82.8723	34.5716	60.9703
Ccel_1154	37.4118	35.2871	36.9746	31.9907	26.5126	28.2568	33.247	32.3586	34.758	23.4544	35.3851	36.0844
Ccel_1155	25.1069	7.84157	23.0132	9.02303	18.0203	8.07338	27.0006	11.9216	33.5994	12.509	26.4371	16.1758
Ccel_1156	41.0162	41.5603	58.3002	52.4976	154.933	157.431	146.488	134.544	53.875	90.6905	75.6508	87.1004
Ccel_1157	20.2595	18.8198	25.468	18.8663	80.1591	71.3149	84.8302	56.2018	54.4543	26.5817	47.1801	46.0388
Ccel_1158	13.6721	9.40989	17.1832	11.4839	30.8623	21.529	45.3368	23.8432	18.5376	14.0727	28.064	18.6644
Ccel_1159	4.10162	4.70494	3.83554	3.2811	4.97111	0	4.23144	0	7.53091	4.69089	2.44035	0
Ccel_1160	2.48583	3.92079	5.52318	1.64055	1.65704	0	3.22395	1.70308	2.3172	3.12726	0.813449	0
Ccel_1161	1.36721	3.92079	3.83554	2.46083	5.38537	0	6.6494	8.51542	7.53091	1.56363	5.28742	3.73287
Ccel_1162	0	0	0	0	0	0	0	0	0	0	0	0
Ccel_1163	2.85871	0.784157	1.84106	5.74193	0.621388	2.69113	0.805988	0	1.1586	0	0.813449	0
Ccel_1164	2637.1	3762.39	3718.17	6781.21	2306.8	5791.3	4308.61	8527.34	1372.36	2662.86	1511.39	2858.14
Ccel_1165	0.372875	0.784157	0.153422	0	0	0	0.805988	0	0	3.12726	0.813449	0
Ccel_1166	135.975	193.687	134.551	167.336	334.1	503.241	264.969	427.474	272.851	350.253	174.892	293.653
Ccel_1167	332.107	633.599	260.05	565.99	154.311	371.375	176.511	381.491	198.7	592.615	114.29	314.806
Ccel_1168	55.1855	58.8118	43.7251	60.7004	20.0916	26.9113	23.1722	37.4678	191.169	247.053	180.586	311.073
Ccel_1169	45.615	64.3009	53.0839	40.1935	68.5598	104.954	46.9488	76.6388	13.9032	26.5817	23.9968	52.2602
Ccel_1170	47.4794	50.9702	56.3057	49.2165	58.8248	64.587	57.4267	63.0141	37.0752	50.0361	46.7733	22.3972
Ccel_1171	18.3952	15.6831	14.575	25.4285	7.24953	6.72782	4.63443	0	217.817	272.071	334.734	536.289
Ccel_1172	16.7794	19.6039	22.553	25.4285	27.7553	25.5657	27.2021	32.3586	19.1169	29.7089	15.4555	29.863
Ccel_1173	28.9599	36.0712	28.0761	54.9584	44.9471	78.0427	43.7249	59.6079	30.7029	42.218	26.0304	67.1917
Ccel_1174	3.97733	10.194	3.98896	9.8433	1.24278	2.69113	1.41048	0	4.63441	17.1999	2.84707	0
Ccel_1175	33.8073	77.6316	50.7825	115.659	51.7824	153.394	26.3961	76.6388	20.8548	71.9269	35.7918	58.4817
Ccel_1176	50.3381	81.5524	75.33	177.179	74.9809	166.85	34.2545	76.6388	15.0618	59.4179	33.3514	59.726
Ccel_1177	72.2134	48.6178	94.8145	113.198	145.198	168.195	78.9868	63.0141	15.0618	25.0181	25.2169	38.573
Ccel_1178	130.879	90.9623	169.991	125.502	271.961	169.541	142.055	81.748	35.3373	32.8362	41.0792	24.8858
Ccel_1179	43.6264	71.3583	53.5441	57.4193	45.1542	83.4249	32.6425	44.2802	26.0685	65.6724	54.0944	90.8333
Ccel_1180	45.3664	61.1643	45.1059	56.599	67.3171	110.336	43.7249	86.8573	51.5578	101.636	57.7549	107.009
Ccel_1181	52.5754	26.6614	68.2726	29.5299	132.77	47.0947	93.6961	45.9833	114.702	59.4179	97.2072	60.9703
Ccel_1182	307.995	416.388	494.171	696.413	1153.3	1726.36	1124.76	1497.01	156.99	236.108	242.815	321.027
Ccel_1183	73.3321	88.6098	114.452	102.534	366.619	438.654	351.612	415.552	35.9166	45.3452	93.14	115.719
Ccel_1184	34.0559	36.8554	69.3465	73.0045	140.02	217.981	145.682	143.059	20.8548	32.8362	43.1128	41.0616
Ccel_1185	77.8066	84.689	81.4669	87.7694	109.571	88.8072	115.055	73.2326	36.4959	28.1453	65.4827	51.0159
Ccel_1186	29.4571	36.8554	27.7693	31.9907	37.2833	28.2568	37.4784	25.5463	16.2204	10.9454	21.5564	16.1758
Ccel_1187	107.388	51.7544	139.307	35.2718	239.027	88.8072	214.393	44.2802	57.9301	17.1999	80.9382	31.1073
Ccel_1188	96.0774	56.4593	127.954	54.1382	140.848	39.0213	113.443	15.3278	66.0403	12.509	95.1736	13.6872
Ccel_1189	300.04	90.1781	321.572	77.9261	372.212	98.2261	313.328	108.997	145.984	43.7816	194.414	22.3972
Ccel_1190	103.162	163.889	61.6755	165.696	39.1475	99.5717	24.5826	76.6388	19.1169	89.1268	34.5716	59.726
Ccel_1191	123.297	130.17	147.898	200.147	165.911	227.4	115.256	122.622	164.521	115.709	235.9	256.324
Ccel_1192	112.732	39.2079	142.375	51.6773	202.573	75.3516	165.429	68.1234	148.88	54.727	170.418	60.9703
Ccel_1193	123.546	163.889	132.863	189.484	231.985	370.03	164.22	229.916	39.9718	75.0542	61.8222	79.6346
Ccel_1194	0.621458	0	0.153422	0.820275	0.207129	0	1.00749	0	2.8965	12.509	2.03362	13.6872
Ccel_1195	0.621458	0	0.460265	0	0.621388	1.34556	0	0	0.579301	0	1.22017	4.97716
Ccel_1196	8.32754	4.70494	2.91501	8.20275	1.86416	1.34556	1.81347	3.40617	1.1586	6.25451	2.44035	3.73287
Ccel_1197	16.9037	21.9564	12.5806	20.5069	12.0135	47.0947	8.46287	28.9524	13.3239	18.7635	5.69415	17.4201
Ccel_1198	9.07329	7.84157	8.28476	10.6636	4.14259	5.38225	2.01497	3.40617	6.37231	1.56363	5.69415	4.97716
Ccel_1199	164.562	94.0989	187.328	118.94	150.583	45.7492	154.951	115.81	67.7782	45.3452	152.115	80.8789
Ccel_1200	410.162	450.891	412.704	473.299	215.622	240.856	248.446	248.65	181.321	253.308	232.24	250.103
Ccel_1201	314.209	334.051	266.34	261.668	223.7	289.296	196.661	226.51	316.298	533.197	288.775	507.671
Ccel_1202	213.16	118.408	197.454	95.1519	211.272	108.991	192.631	88.5604	187.693	92.2541	255.83	153.048
Ccel_1203	199.115	84.689	202.056	86.1289	215.207	48.4403	250.259	51.0925	247.361	50.0361	309.111	94.5661
Ccel_1204	227.329	119.192	253.606	96.7925	394.167	181.651	526.915	173.715	451.855	100.072	559.653	156.781
Ccel_1205	30.8243	17.2515	48.3278	36.9124	14.4991	5.38225	13.0973	11.9216	36.4959	17.1999	66.7029	23.6415
Ccel_1206	0	0	0	0	0	0	0	0	0	0	0	0
Ccel_1207	88.1228	65.0851	105.094	63.1612	121.999	61.8959	113.04	42.5771	85.1572	35.9635	101.681	31.1073
Ccel_1208	0	0	0	0	0	0	0	0	0	0	0	0
Ccel_1209	0.248583	0	1.22737	0	0.207129	0	0.805988	1.70308	1.1586	3.12726	1.22017	0
Ccel_1210	21.5025	12.5465	30.224	10.6636	12.2206	8.07338	9.67186	8.51542	40.5511	26.5817	56.128	43.5502
Ccel_1211	8.20325	0.784157	7.51766	0	2.27842	0	2.82096	0	8.11021	3.12726	19.1161	4.97716
Ccel_1212	11.062	7.05742	10.7395	3.2811	4.34972	8.07338	4.63443	0	15.0618	7.81814	13.4219	7.46575
Ccel_1213	22.2482	10.194	17.9503	4.92165	15.5347	10.7645	6.6494	3.40617	31.2822	4.69089	25.2169	7.46575
Ccel_1214	1.98867	0	1.53422	4.92165	0.621388	0	2.01497	8.51542	45.1855	40.6543	45.1464	58.4817
Ccel_1215	0.994333	0	1.38079	9.8433	0	0	0	3.40617	29.5443	57.8543	70.3634	148.071
Ccel_1216	0.124292	0	0.613686	0	0	0	0	0	21.4341	37.5271	21.1497	59.726
Ccel_1217	0.248583	3.13663	0.613686	0	0	0	0	0	23.172	32.8362	28.064	39.8173
Ccel_1218	1.86437	2.35247	4.44923	2.46083	1.65704	2.69113	1.20898	0	140.77	139.163	161.876	143.093
Ccel_1219	0.74575	2.35247	0.460265	1.64055	1.24278	1.34556	0.402994	0	15.0618	9.38177	24.4035	18.6644
Ccel_1220	0	0	0	0	0	0	0	0	0	0	0	0
Ccel_1221	26.2255	27.4455	28.0761	33.6313	112.886	127.829	60.2476	47.6863	37.6545	56.2906	45.9599	52.2602
Ccel_1222	16.9037	26.6614	21.479	30.3502	23.4056	33.6391	11.0823	11.9216	4.05511	9.38177	2.84707	23.6415
Ccel_1223	15.6607	32.1505	22.3995	55.7787	18.0203	37.6758	13.2988	27.2493	14.4825	92.2541	18.3026	85.8561
Ccel_1224	4.22592	6.27326	3.5287	0.820275	2.07129	6.72782	3.22395	10.2185	2.3172	3.12726	2.03362	7.46575
Ccel_1225	2.36154	3.92079	2.76159	0	2.48555	4.03669	2.21647	10.2185	2.3172	1.56363	1.6269	9.95433
Ccel_1226	5.966	7.05742	5.6766	7.38248	4.55685	9.41894	8.26138	13.6247	4.63441	6.25451	1.22017	2.48858
Ccel_1227	17.5251	14.1148	17.9503	17.2258	11.185	5.38225	9.87335	3.40617	9.84811	4.69089	7.72777	7.46575
Ccel_1228	21.0053	12.5465	21.6324	14.765	21.5415	4.03669	22.3662	11.9216	8.68951	3.12726	6.91432	7.46575
Ccel_1229	11.3105	10.9782	11.9669	9.02303	8.69944	9.41894	7.85838	6.81234	1.7379	6.25451	6.10087	8.71004
Ccel_1230	10.5648	7.05742	11.66	12.3041	8.28518	8.07338	9.87335	6.81234	4.05511	3.12726	8.94794	22.3972
Ccel_1231	10.0676	14.1148	9.20529	11.4839	2.48555	5.38225	3.82844	6.81234	2.8965	3.12726	5.28742	6.22146
Ccel_1232	10.8134	9.40989	13.5011	0	9.94221	6.72782	17.9332	17.0308	16.7997	14.0727	13.8286	9.95433
Ccel_1233	10.5648	9.40989	11.8135	15.5852	8.90657	10.7645	10.8808	5.10925	2.8965	6.25451	4.8807	14.9315
Ccel_1234	4.35021	1.56831	7.36424	4.92165	3.10694	2.69113	4.02994	3.40617	1.7379	0	0.813449	0
Ccel_1235	4.84737	2.35247	9.35872	9.02303	4.34972	2.69113	5.23892	0	4.63441	1.56363	2.03362	4.97716
Ccel_1236	9.94333	12.5465	16.5695	18.0461	7.45666	4.03669	13.5003	17.0308	7.53091	9.38177	8.13449	3.73287
Ccel_1237	8.07896	13.3307	6.44371	7.38248	8.07805	10.7645	7.0524	15.3278	11.0067	12.509	10.5748	2.48858
Ccel_1238	8.57612	17.2515	14.1148	27.8894	9.32082	18.8379	11.0823	3.40617	9.26881	9.38177	12.6085	18.6644
Ccel_1239	9.81904	17.2515	11.9669	23.788	8.49231	10.7645	8.26138	13.6247	14.4825	29.7089	14.2354	16.1758
Ccel_1240	9.44616	5.4891	10.4327	12.3041	3.93546	12.1101	4.43293	1.70308	4.05511	18.7635	5.69415	7.46575
Ccel_1241	13.1749	29.0138	12.734	45.9354	3.93546	12.1101	4.83593	3.40617	2.3172	9.38177	8.54122	8.71004
Ccel_1242	4.97166	10.9782	6.44371	2.46083	8.28518	8.07338	8.05988	5.10925	16.2204	12.509	8.54122	8.71004
Ccel_1243	1.4915	7.84157	2.45475	4.10138	0.414259	0	2.21647	1.70308	1.1586	0	0.813449	4.97716
Ccel_1244	0.124292	0.784157	1.07395	0.820275	1.65704	0	0.805988	0	0	0	0	0
Ccel_1245	5.84171	6.27326	3.22185	7.38248	5.59249	2.69113	3.82844	8.51542	4.63441	12.509	5.28742	0
Ccel_1246	8.57612	10.9782	10.8929	9.02303	9.94221	9.41894	9.06737	15.3278	11.586	9.38177	9.35467	3.73287
Ccel_1247	7.58179	12.5465	13.1943	9.8433	16.5704	37.6758	10.6793	18.7339	15.0618	20.3272	15.4555	17.4201
Ccel_1248	13.4235	3.92079	15.3422	3.2811	27.134	16.1468	17.5302	1.70308	20.8548	15.6363	17.4892	4.97716
Ccel_1249	175.748	252.499	149.279	251.824	291.638	227.4	325.216	330.398	285.595	387.78	227.359	248.858
Ccel_1250	26.9713	10.9782	21.479	12.3041	13.0492	10.7645	11.0823	3.40617	4.63441	6.25451	6.5076	4.97716
Ccel_1251	17.1522	3.92079	22.0927	7.38248	25.4769	0	20.7542	6.81234	13.3239	3.12726	17.0824	6.22146
Ccel_1252	19.6381	18.8198	21.3256	12.3041	37.2833	6.72782	22.5677	10.2185	36.4959	48.4725	43.9263	60.9703
Ccel_1253	2.11296	4.70494	3.5287	2.46083	2.27842	0	2.01497	0	4.63441	0	1.22017	3.73287
Ccel_1254	8.20325	27.4455	7.97792	13.1244	5.79962	2.69113	3.42545	6.81234	4.63441	9.38177	4.47397	16.1758
Ccel_1255	26.5984	22.7406	28.9967	32.811	26.7197	29.6024	17.1272	13.6247	44.6062	18.7635	32.538	54.7488
Ccel_1256	24.1126	45.4811	27.309	95.9722	11.8064	49.7858	16.5228	35.7648	9.26881	43.7816	12.6085	23.6415
Ccel_1257	24.6097	32.9346	34.8267	54.1382	27.134	32.2935	24.1796	45.9833	15.0618	26.5817	14.2354	27.3744
Ccel_1258	23.6154	7.84157	26.6954	9.8433	26.3054	6.72782	30.4261	13.6247	13.9032	12.509	19.1161	2.48858
Ccel_1259	27.8413	17.2515	34.3664	13.9447	30.6552	14.8012	23.9781	3.40617	20.8548	17.1999	25.6237	12.4429
Ccel_1260	19.0166	17.2515	24.2406	25.4285	35.6263	18.8379	25.1871	27.2493	16.2204	26.5817	19.9295	17.4201
Ccel_1261	48.9709	54.891	58.3002	46.7557	72.9096	57.8592	77.5764	45.9833	60.8266	28.1453	75.6508	43.5502
Ccel_1262	27.5927	17.2515	42.1909	19.6866	50.3325	34.9846	72.9419	39.1709	57.9301	42.218	52.4675	42.3059
Ccel_1263	104.902	203.881	94.5077	145.189	70.8383	152.049	58.6356	144.762	55.0336	139.163	20.743	54.7488
Ccel_1264	79.1738	70.5742	114.913	87.7694	116.821	92.8439	110.622	93.6696	42.289	26.5817	47.1801	32.3516
Ccel_1265	29.9543	7.84157	44.4923	8.20275	89.2728	29.6024	79.9943	35.7648	13.9032	9.38177	15.0488	3.73287
Ccel_1266	8.8247	10.9782	10.2792	4.10138	8.49231	6.72782	7.25389	5.10925	14.4825	6.25451	12.6085	9.95433
Ccel_1267	1.74008	3.92079	2.91501	0.820275	1.65704	0	2.82096	3.40617	2.8965	4.69089	6.10087	0
Ccel_1268	4.4745	3.92079	4.2958	4.10138	4.34972	1.34556	8.05988	0	9.84811	7.81814	13.4219	0
Ccel_1269	4.72308	15.6831	7.21081	1.64055	6.21388	5.38225	12.2913	6.81234	16.2204	17.1999	13.4219	7.46575
Ccel_1270	8.70041	11.7624	8.43819	21.3272	5.79962	5.38225	7.65689	6.81234	9.26881	1.56363	8.13449	7.46575
Ccel_1271	2.983	3.92079	4.75607	5.74193	4.97111	6.72782	5.23892	1.70308	10.4274	9.38177	10.5748	7.46575
Ccel_1272	6.33887	10.194	7.05739	11.4839	5.17824	9.41894	6.6494	13.6247	15.6411	14.0727	7.32105	7.46575
Ccel_1273	4.4745	3.92079	6.44371	8.20275	4.34972	4.03669	6.8509	6.81234	9.26881	9.38177	11.3883	6.22146
Ccel_1274	2.61012	3.13663	3.37527	0	4.76398	0	4.63443	13.6247	8.11021	1.56363	9.76139	2.48858
Ccel_1275	3.23158	0	2.91501	0.820275	3.5212	1.34556	2.82096	5.10925	6.95161	1.56363	8.94794	8.71004
Ccel_1276	3.60446	5.4891	6.59713	4.92165	6.21388	4.03669	7.65689	3.40617	13.3239	12.509	13.0152	8.71004
Ccel_1277	1.98867	0	2.91501	3.2811	4.97111	2.69113	5.23892	0	4.05511	1.56363	5.69415	1.24429
Ccel_1278	5.09596	5.4891	7.21081	3.2811	3.5212	1.34556	8.46287	3.40617	17.379	3.12726	6.10087	12.4429
Ccel_1279	9.57045	13.3307	10.1258	13.1244	6.21388	5.38225	5.84341	0	17.9583	9.38177	15.8623	9.95433
Ccel_1280	7.83037	5.4891	11.3532	3.2811	6.42101	8.07338	9.67186	3.40617	12.1653	4.69089	16.269	8.71004
Ccel_1281	2.85871	2.35247	2.76159	2.46083	1.86416	1.34556	2.61946	1.70308	2.3172	0	2.84707	1.24429
Ccel_1282	5.46883	3.92079	8.28476	4.10138	6.42101	2.69113	7.25389	5.10925	6.37231	0	10.9816	6.22146
Ccel_1283	3.35587	8.62573	7.97792	1.64055	4.55685	5.38225	9.06737	3.40617	2.8965	6.25451	15.4555	0
Ccel_1284	5.966	2.35247	5.21633	1.64055	6.62814	2.69113	6.8509	5.10925	9.84811	6.25451	11.795	8.71004
Ccel_1285	1.36721	3.13663	2.91501	0	3.93546	2.69113	5.44042	6.81234	3.4758	4.69089	6.91432	0
Ccel_1286	4.59879	3.13663	4.14238	1.64055	3.5212	0	2.41796	0	2.3172	6.25451	4.06725	2.48858
Ccel_1287	3.23158	0.784157	3.37527	1.64055	2.48555	1.34556	4.83593	3.40617	4.63441	0	4.06725	0
Ccel_1288	141.071	243.089	117.828	232.138	96.9366	178.96	85.0317	204.37	133.239	272.071	132.186	214.018
Ccel_1289	47.728	57.2435	57.5331	67.2626	51.9895	44.4036	56.0162	32.3586	68.3575	50.0361	104.122	47.2831
Ccel_1290	39.1519	33.7188	39.2759	31.9907	35.6263	18.8379	40.9039	8.51542	43.4476	25.0181	77.6844	38.573
Ccel_1291	23.864	12.5465	11.1998	5.74193	20.7129	5.38225	20.3512	1.70308	28.3857	4.69089	28.8775	2.48858
Ccel_1292	15.2879	12.5465	19.4845	1.64055	52.6109	0	42.5159	5.10925	46.9234	4.69089	23.59	1.24429
Ccel_1293	0	0	0	0	0	0	0.201497	0	0	0	0	0
Ccel_1294	1.86437	1.56831	1.99448	0	1.24278	9.41894	2.82096	8.51542	0.579301	3.12726	0	3.73287
Ccel_1295	0.497166	0	1.38079	0	2.07129	2.69113	3.22395	0	1.7379	1.56363	1.6269	3.73287
Ccel_1296	1.24292	0	1.53422	0	2.48555	1.34556	2.41796	3.40617	2.3172	3.12726	3.66052	2.48858
Ccel_1297	0.124292	0	0.306843	1.64055	2.48555	5.38225	1.61198	3.40617	6.37231	7.81814	2.84707	0
Ccel_1298	79.4223	109.782	108.162	217.373	154.104	189.724	128.555	117.513	346.422	268.944	405.911	385.73
Ccel_1299	11.3105	25.093	13.5011	37.7327	9.52795	2.69113	6.04491	17.0308	4.63441	6.25451	8.54122	29.863
Ccel_1300	6.46316	10.194	6.29028	21.3272	2.89981	2.69113	3.82844	6.81234	1.1586	0	4.8807	12.4429
Ccel_1301	16.4065	26.6614	15.3422	6.5622	8.28518	9.41894	6.8509	15.3278	4.05511	4.69089	2.44035	6.22146
Ccel_1302	14.2935	13.3307	22.8598	12.3041	9.1137	13.4556	8.05988	6.81234	1.7379	18.7635	4.47397	12.4429
Ccel_1303	9.81904	1.56831	13.3477	14.765	17.3989	20.1835	14.5078	15.3278	45.7648	65.6724	45.9599	47.2831
Ccel_1304	4.22592	2.35247	5.36975	3.2811	9.1137	0	13.2988	0	23.172	6.25451	24.8102	6.22146
Ccel_1305	3.97733	0	3.98896	3.2811	7.87092	0	4.02994	5.10925	12.1653	7.81814	15.8623	9.95433
Ccel_1306	8.57612	11.7624	7.51766	5.74193	6.21388	14.8012	9.26886	10.2185	6.95161	7.81814	10.5748	12.4429
Ccel_1307	106.394	116.055	100.798	105.815	96.1081	129.174	75.3599	108.997	74.7298	60.9815	86.6324	73.4132
Ccel_1308	69.8519	32.1505	74.7163	35.2718	43.9114	20.1835	46.5458	32.3586	37.6545	18.7635	41.8926	27.3744
Ccel_1309	124.664	156.831	108.776	88.5897	72.7024	96.8806	81.0018	95.3727	81.6814	76.6178	93.5467	110.742
Ccel_1310	61.5244	51.7544	69.5	44.2949	65.2458	55.1681	65.0835	40.874	49.2406	31.2726	65.8894	19.9087
Ccel_1311	585.662	1140.16	706.353	1612.66	554.9	1372.47	550.288	1612.82	583.356	1541.74	912.284	2244.7
Ccel_1312	258.899	440.696	324.18	608.644	339.899	641.834	341.739	749.357	323.25	670.797	499.458	951.883
Ccel_1313	297.803	370.122	407.948	526.617	488.825	609.54	478.757	671.015	393.924	645.779	555.993	955.616
Ccel_1314	26.1012	26.6614	42.1909	59.8801	15.1204	13.4556	22.1647	20.437	39.3924	59.4179	82.1584	120.696
Ccel_1315	21.8753	26.6614	25.3146	24.6083	24.8555	43.058	22.1647	28.9524	27.2271	25.0181	16.6757	33.5959
Ccel_1316	93.343	138.012	135.318	219.834	236.749	359.265	181.952	378.085	138.453	284.58	153.742	304.851
Ccel_R0029	19.6381	14.1148	16.5695	27.8894	32.7265	44.4036	27.0006	39.1709	22.5927	12.509	23.59	32.3516
Ccel_1317	28.2142	32.9346	37.5883	52.4976	40.1831	65.9326	27.8066	32.3586	19.1169	20.3272	57.3482	39.8173
Ccel_1318	11.4348	6.27326	16.1093	10.6636	19.4702	5.38225	10.2763	3.40617	4.63441	0	18.7093	16.1758
Ccel_1319	17.2765	23.5247	26.5419	19.6866	35.0049	14.8012	25.5901	20.437	15.0618	18.7635	31.3178	22.3972
Ccel_1320	478.026	1186.43	500.615	1497.82	658.05	1778.83	627.663	1881.91	570.611	2078.06	860.223	2712.55
Ccel_1321	494.681	971.571	678.584	1577.39	839.081	1991.43	814.652	1686.05	581.039	1745.01	1085.55	2657.81
Ccel_1322	541.787	821.797	596.503	1147.56	802.005	1820.55	836.817	1680.94	1011.46	1765.34	1223.43	2448.77
Ccel_1323	100.552	127.033	175.514	255.926	80.9876	111.682	96.5171	126.028	103.116	109.454	225.732	307.34
Ccel_1324	24.2369	27.4455	48.3278	24.6083	37.0762	12.1101	37.4784	28.9524	28.3857	21.8908	52.0608	24.8858
Ccel_1325	36.9146	18.8198	38.9691	22.1474	53.6465	22.8746	59.8446	13.6247	68.3575	45.3452	40.6725	21.1529
Ccel_1326	170.777	138.796	160.632	114.839	280.453	184.342	303.253	207.776	442.586	429.998	174.892	192.865
Ccel_1327	54.8126	69.79	55.9989	121.401	44.3257	51.1314	32.844	45.9833	29.5443	40.6543	26.8438	33.5959
Ccel_1328	65.5017	75.2791	64.8973	100.894	22.37	67.2782	22.9707	23.8432	25.4892	50.0361	18.3026	28.6187
Ccel_1329	36.5417	28.2297	37.5883	29.5299	18.0203	16.1468	19.5452	17.0308	6.95161	10.9454	21.5564	8.71004
Ccel_1330	50.0895	36.8554	65.9713	32.811	23.6128	18.8379	24.1796	13.6247	16.7997	9.38177	21.9631	18.6644
Ccel_1331	22.4968	11.7624	27.309	11.4839	8.90657	4.03669	10.2763	5.10925	7.53091	1.56363	7.72777	2.48858
Ccel_1332	23.6154	8.62573	30.9912	14.765	10.3565	4.03669	13.7018	0	4.63441	0	5.28742	2.48858
Ccel_1333	40.0219	21.1722	56.1523	19.6866	18.6416	4.03669	18.5377	3.40617	16.2204	3.12726	8.13449	9.95433
Ccel_1334	83.1511	48.6178	88.9845	92.6911	61.3103	75.3516	61.4566	69.8264	95.0053	126.654	66.2961	72.1689
Ccel_1335	544.024	973.139	485.272	912.146	1088.67	2093.7	1964.6	3600.32	1038.69	2292.28	574.702	1235.58
Ccel_1336	2070.33	2554.78	1952.75	2418.99	3466.1	5515.46	4819	7468.02	4447.29	7636.76	2062.5	3099.53
Ccel_1337	1756.36	1443.63	1737.96	1454.35	2700.97	2708.62	3730.92	2610.83	2455.08	3214.82	1424.35	1744.5
Ccel_1338	562.668	886.098	479.749	916.247	632.573	1042.81	523.489	815.777	660.403	927.232	570.228	757.773
Ccel_1339	402.705	300.332	222.615	182.101	1021.56	1029.36	950.864	1118.93	1185.83	1444.79	671.503	726.666
Ccel_1340	222.233	192.119	174.594	51.6773	206.094	188.379	168.452	146.465	144.825	70.3633	80.5315	34.8402
Ccel_1341	911.306	716.72	675.055	289.557	820.44	687.583	689.523	429.177	526.005	170.436	419.74	158.025
Ccel_1342	129.388	71.3583	135.164	36.0921	271.961	95.535	236.759	134.544	220.714	278.326	105.748	134.383
Ccel_1343	63.3887	21.9564	75.9437	16.4055	159.075	24.2201	168.25	51.0925	158.149	92.2541	51.2473	49.7716
Ccel_1344	58.1685	20.3881	82.234	30.3502	57.9962	26.9113	53.5982	15.3278	81.6814	12.509	112.256	29.863
Ccel_1345	137.839	124.681	244.861	127.963	141.677	75.3516	119.085	107.294	214.921	71.9269	305.45	217.751
Ccel_1346	56.3041	65.8692	61.522	76.2856	24.2341	37.6758	29.0156	39.1709	17.9583	40.6543	27.6573	73.4132
Ccel_1347	38.4061	35.2871	43.1115	81.2072	23.6128	30.948	22.9707	37.4678	23.172	18.7635	44.333	51.0159
Ccel_1348	65.0045	61.9484	78.0916	63.9815	38.9403	25.5657	44.3293	30.6555	33.0201	29.7089	69.1432	65.9474
Ccel_1349	46.4851	22.7406	38.202	16.4055	15.3276	17.4923	23.5752	11.9216	20.2755	4.69089	26.8438	21.1529
Ccel_1350	463.732	425.013	330.93	194.405	256.841	209.908	193.437	185.636	134.398	123.527	133.406	100.788
Ccel_1351	18.6437	3.13663	15.9558	14.765	12.2206	4.03669	13.0973	0	8.11021	3.12726	11.795	0
Ccel_1352	89.49	163.889	80.3929	191.124	156.176	474.984	93.4946	226.51	39.9718	118.836	57.7549	115.719
Ccel_1353	44.9936	76.0633	37.5883	89.41	116.2	223.364	56.8222	134.544	20.2755	62.5451	30.5044	58.4817
Ccel_1354	44.745	44.697	37.4349	61.5206	79.5377	191.07	58.2326	68.1234	10.4274	31.2726	32.538	26.1301
Ccel_R0030	12.5535	23.5247	9.35872	45.1151	19.263	56.5137	19.1422	18.7339	250.837	656.724	111.036	873.492
Ccel_R0031	8.8247	16.4673	5.98344	41.0138	9.52795	33.6391	8.26138	10.2185	176.107	472.216	83.7853	603.481
Ccel_1355	14.1692	13.3307	16.1093	16.4055	1.65704	1.34556	0.201497	0	4.63441	9.38177	6.10087	12.4429
Ccel_1356	1.86437	0	4.14238	4.92165	7.87092	5.38225	5.84341	1.70308	78.7849	84.4359	89.4794	134.383
Ccel_1357	3.23158	2.35247	3.06843	6.5622	3.93546	26.9113	4.63443	10.2185	111.805	279.89	109.409	252.591
Ccel_1358	48.1009	83.1207	46.7936	104.995	86.1658	176.269	67.703	141.356	50.9785	142.29	67.5163	140.605
Ccel_1359	21.6267	18.8198	12.2737	13.1244	15.5347	26.9113	18.5377	25.5463	17.379	7.81814	20.3362	7.46575
Ccel_1360	10.8134	16.4673	9.35872	13.1244	13.0492	29.6024	9.47036	20.437	7.53091	4.69089	6.5076	12.4429
Ccel_1361	65.0045	84.689	57.6865	105.815	181.653	195.107	115.256	103.888	115.281	146.981	105.342	171.712
Ccel_1362	16.9037	24.3089	16.5695	31.1705	53.2323	76.6971	35.8665	35.7648	31.8615	48.4725	39.4523	63.4588
Ccel_1363	129.388	200.744	105.401	200.967	95.2795	205.871	94.9051	233.322	89.7916	143.854	53.6877	136.872
Ccel_1364	102.541	79.9841	97.2693	150.931	89.687	90.1527	75.7629	63.0141	34.1787	35.9635	46.7733	54.7488
Ccel_1365	79.4223	63.5167	78.8587	80.387	84.0946	41.7125	76.7704	32.3586	34.1787	26.5817	36.6052	13.6872
Ccel_1366	144.054	39.992	124.885	43.4746	208.165	36.3302	191.624	25.5463	125.129	40.6543	97.6139	33.5959
Ccel_1367	336.83	122.329	396.288	136.986	442.843	134.556	425.763	117.513	280.382	82.8723	375.814	148.071
Ccel_1368	108.134	94.0989	101.872	84.4883	198.844	138.593	175.705	197.558	256.63	200.144	133.406	154.292
Ccel_1369	406.434	300.332	334.306	342.055	303.237	316.207	221.647	265.681	343.525	259.562	315.618	369.554
Ccel_1370	230.685	318.368	171.372	286.276	120.342	228.746	115.256	187.339	117.598	236.108	128.525	155.536
Ccel_1371	105.275	177.22	82.6942	163.235	21.5415	29.6024	14.9108	11.9216	4.63441	9.38177	7.72777	17.4201
Ccel_1372	41.8863	33.7188	40.1965	31.1705	31.8979	32.2935	33.4485	10.2185	34.758	34.3998	43.9263	31.1073
Ccel_1373	70.1005	49.4019	69.0397	27.8894	113.921	40.3669	126.137	42.5771	67.1989	32.8362	100.461	47.2831
Ccel_1374	277.792	411.683	247.009	369.944	295.367	520.733	339.119	609.704	396.821	592.615	289.588	510.159
Ccel_1375	16.1579	16.4673	15.1887	14.765	6.62814	8.07338	7.0524	0	71.254	101.636	71.5836	161.758
Ccel_1376	200.98	230.542	234.582	285.456	445.121	493.822	399.569	355.945	466.916	475.343	384.355	313.561
Ccel_1377	0.497166	0	0	0	0	0	0.201497	0	0	0	0	0
Ccel_1378	2.61012	5.4891	1.53422	0.820275	0.207129	0	0.604491	1.70308	1.1586	0	0.406725	0
Ccel_1379	4.59879	7.05742	4.2958	14.765	0.621388	0	0.805988	1.70308	6.37231	15.6363	1.22017	1.24429
Ccel_1380	2274.41	4934.7	1665.54	4018.53	3170.74	8937.23	3905.82	15142.1	5074.67	17192.1	2248.78	9276.19
Ccel_1381	186.562	174.867	169.684	203.428	288.324	215.29	325.015	189.042	126.288	173.563	160.25	209.041
Ccel_1382	1737.72	462.653	1645.91	397.013	4936.52	797.919	5046.9	613.11	1305.16	279.89	1259.63	353.379
Ccel_1383	540.42	479.904	405.493	479.041	102.529	102.263	59.0386	63.0141	30.7029	68.7997	40.2657	52.2602
Ccel_1384	501.392	299.548	469.93	322.368	195.53	150.703	136.01	124.325	87.4744	111.018	119.577	107.009
Ccel_1385	28.2142	25.093	26.5419	12.3041	16.5704	18.8379	11.8883	18.7339	4.63441	3.12726	17.4892	7.46575
Ccel_1386	43.8749	24.3089	36.5143	25.4285	37.6976	41.7125	40.7024	68.1234	17.9583	32.8362	15.4555	24.8858
Ccel_1387	3.35587	1.56831	7.21081	0.820275	4.76398	2.69113	2.01497	6.81234	5.21371	3.12726	3.2538	4.97716
Ccel_1388	0.497166	0	0.920529	1.64055	0	0	0.805988	0	0	1.56363	2.03362	13.6872
Ccel_1389	269.091	285.433	257.441	388.81	114.543	129.174	139.033	124.325	83.9986	111.018	119.17	163.002
Ccel_1390	90.2357	49.4019	75.7903	60.7004	38.5261	28.2568	42.3144	18.7339	12.1653	3.12726	32.538	36.0844
Ccel_1391	100.676	32.1505	85.149	33.6313	62.5531	20.1835	55.6132	30.6555	24.3306	7.81814	33.7582	19.9087
Ccel_1392	469.574	388.158	373.888	218.193	348.806	209.908	331.261	151.574	254.892	54.727	221.665	88.3447
Ccel_1393	6.21458	3.92079	3.83554	1.64055	1.24278	2.69113	0.604491	5.10925	4.05511	18.7635	4.8807	2.48858
Ccel_1394	20.3838	8.62573	16.4161	3.2811	8.49231	2.69113	9.47036	6.81234	26.0685	25.0181	19.5228	9.95433
Ccel_1395	14.6664	19.6039	18.2572	24.6083	11.185	14.8012	4.63443	10.2185	1.1586	6.25451	3.66052	2.48858
Ccel_1396	565.651	712.799	446.457	363.382	256.012	322.935	257.513	403.631	320.353	331.489	390.862	354.623
Ccel_1397	554.465	1336.2	656.184	1799.68	839.496	1968.56	693.754	1621.34	610.583	2020.21	388.829	1081.29
Ccel_1398	159.466	145.069	161.553	246.903	71.0454	108.991	51.5832	88.5604	43.4476	98.5086	96.3938	252.591
Ccel_1399	159.093	50.1861	162.32	50.0368	139.398	18.8379	109.614	28.9524	68.3575	3.12726	98.8341	29.863
Ccel_1400	0.372875	0	0	0	0.414259	0	0.201497	1.70308	0	0	0	1.24429
Ccel_1401	93.4673	69.0059	103.56	53.3179	83.266	75.3516	51.9862	40.874	22.0134	25.0181	25.2169	41.0616
Ccel_1402	145.794	199.96	238.264	383.889	268.233	345.81	208.549	231.619	163.942	265.817	198.075	271.255
Ccel_1403	91.9758	125.465	97.7295	192.765	86.373	162.813	72.3374	91.9665	60.8266	142.29	139.1	267.523
Ccel_1404	135.851	192.903	132.556	208.35	104.186	227.4	74.3524	124.325	34.1787	93.8177	46.7733	124.429
Ccel_1405	35.4231	38.4237	60.9084	49.2165	65.0386	67.2782	33.65	18.7339	10.4274	12.509	19.9295	17.4201
Ccel_1406	115.591	29.0138	306.076	47.576	1065.06	107.645	856.362	71.5295	272.851	21.8908	402.657	47.2831
Ccel_1407	14.7907	13.3307	40.6567	17.2258	54.6822	12.1101	40.2994	5.10925	6.37231	3.12726	26.8438	2.48858
Ccel_1408	11.3105	10.194	31.6048	21.3272	37.4904	14.8012	41.5084	8.51542	8.11021	1.56363	16.6757	0
Ccel_1409	7.58179	3.92079	29.4569	13.9447	43.0829	4.03669	41.7099	11.9216	15.0618	3.12726	25.2169	1.24429
Ccel_1410	6.96033	9.40989	6.13686	9.02303	3.31407	8.07338	1.81347	6.81234	0	14.0727	2.03362	3.73287
Ccel_1411	103.784	113.703	119.055	158.313	150.376	110.336	120.495	103.888	106.591	115.709	140.727	204.064
Ccel_1412	16.1579	20.3881	19.4845	27.0691	16.3632	13.4556	13.5003	5.10925	9.84811	10.9454	15.4555	23.6415
Ccel_1413	145.794	106.645	114.452	140.267	84.9231	61.8959	90.0692	63.0141	60.8266	53.1634	85.8189	72.1689
Ccel_1414	13.7964	10.194	14.2682	2.46083	4.76398	2.69113	8.46287	6.81234	2.8965	4.69089	6.10087	4.97716
Ccel_1415	14.5421	18.0356	13.1943	13.9447	8.69944	2.69113	5.23892	3.40617	2.3172	3.12726	4.8807	6.22146
Ccel_1416	42.1349	18.8198	31.1446	7.38248	16.7775	13.4556	16.7243	30.6555	34.758	25.0181	29.6909	38.573
Ccel_1417	428.806	380.316	392.299	340.414	385.054	405.015	329.649	270.79	212.024	173.563	261.117	190.377
Ccel_1418	47.6037	46.2653	57.9934	41.834	33.9692	29.6024	38.4859	45.9833	20.2755	15.6363	19.9295	13.6872
Ccel_1419	193.771	288.57	248.39	444.589	214.172	374.067	170.265	211.182	162.784	286.144	286.741	430.525
Ccel_R0032	0.124292	0	0.153422	0	0.207129	0	0	0	0	0	0	0
Ccel_1420	13.2992	1.56831	8.59161	1.64055	1.86416	2.69113	0.604491	0	0	0	5.28742	4.97716
Ccel_1421	1009.99	432.071	784.138	401.935	1077.69	448.073	1093.93	390.006	1108.2	297.089	993.222	354.623
Ccel_1422	1229.74	1551.06	1074.26	1501.92	887.343	1350.95	967.387	1410.15	921.088	1289.99	933.027	1505.59
Ccel_1423	80.1681	95.6672	68.2726	104.175	52.6109	74.006	28.4111	45.9833	23.172	60.9815	19.9295	43.5502
Ccel_1424	15.2879	21.1722	17.9503	14.765	33.7621	41.7125	25.1871	25.5463	12.7446	35.9635	22.3699	16.1758
Ccel_1425	24.6097	32.9346	20.4051	21.3272	22.37	18.8379	18.9407	37.4678	11.0067	45.3452	10.5748	21.1529
Ccel_1426	173.263	320.72	184.873	532.358	19.6773	48.4403	15.7168	80.0449	33.0201	89.1268	19.1161	64.7031
Ccel_1427	200.607	374.827	251.611	674.266	132.149	396.941	316.955	701.671	192.328	487.852	216.784	571.13
Ccel_1428	123.67	207.018	144.063	251.004	110.193	209.908	126.54	238.432	81.1021	212.654	67.923	161.758
Ccel_1429	41.2648	51.7544	60.7549	116.479	45.5685	92.8439	38.8889	51.0925	12.1653	51.5997	15.8623	28.6187
Ccel_1430	33.1859	31.3663	40.9636	31.1705	49.5039	32.2935	34.859	52.7956	12.1653	6.25451	17.0824	11.1986
Ccel_1431	141.692	169.378	125.652	181.281	257.669	461.528	195.855	321.883	122.812	204.835	136.66	220.24
Ccel_1432	2633.49	4703.38	2233.82	4682.13	2901.26	7494.79	3439.96	10058.4	5110.59	15451.8	2300.03	9078.35
Ccel_R0033	0.497166	1.56831	0.306843	0	0.207129	0	0	0	1.1586	4.69089	0.813449	8.71004
Ccel_1433	25.1069	25.8772	25.468	18.8663	9.52795	13.4556	6.8509	13.6247	6.95161	10.9454	27.2506	13.6872
Ccel_R0034	5.966	6.27326	11.3532	28.7096	7.66379	26.9113	4.02994	10.2185	35.9166	65.6724	19.9295	123.185
Ccel_R0035	4.22592	3.13663	5.83002	23.788	5.59249	22.8746	2.41796	10.2185	39.3924	65.6724	21.9631	120.696
Ccel_1434	51.581	92.5306	70.1137	132.064	39.7689	69.9693	40.0979	63.0141	67.1989	140.727	122.017	236.415
Ccel_1435	114.597	118.408	127.186	90.2303	96.1081	87.4616	88.6587	95.3727	58.5094	54.727	69.1432	58.4817
Ccel_1436	19.7624	14.1148	18.4106	7.38248	13.2563	4.03669	12.6943	0	7.53091	9.38177	9.76139	11.1986
Ccel_1437	37.2875	12.5465	34.0596	11.4839	23.6128	10.7645	17.3287	1.70308	10.4274	6.25451	14.2354	4.97716
Ccel_1438	37.1632	31.3663	36.9746	39.3732	24.4413	39.0213	25.3886	39.1709	111.226	204.835	62.6356	114.475
Ccel_1439	12.6777	7.84157	10.4327	18.8663	31.2765	17.4923	20.3512	11.9216	110.067	59.4179	135.846	89.589
Ccel_1440	29.7057	20.3881	36.0541	29.5299	63.7959	44.4036	50.5758	37.4678	22.5927	17.1999	34.1649	32.3516
Ccel_1441	88.8685	108.214	99.8774	136.986	138.155	143.975	96.9201	146.465	26.6478	111.018	89.0727	88.3447
Ccel_1442	39.2762	32.9346	33.2925	31.1705	63.3816	26.9113	60.6506	27.2493	55.6129	40.6543	77.6844	63.4588
Ccel_1443	110.62	33.7188	61.0618	26.2488	178.96	36.3302	187.997	44.2802	161.625	65.6724	187.907	79.6346
Ccel_1444	0.74575	2.35247	0.767108	2.46083	1.65704	0	1.61198	3.40617	7.53091	3.12726	3.2538	7.46575
Ccel_1445	319.802	334.835	332.465	462.635	651.836	1247.34	502.332	844.73	232.879	347.126	282.674	436.746
Ccel_1446	26.9713	30.5821	16.8764	31.1705	20.2987	29.6024	18.7392	39.1709	24.9099	67.236	8.94794	24.8858
Ccel_1447	130.879	188.982	146.978	221.474	102.736	143.975	111.025	143.059	95.0053	143.854	110.629	153.048
Ccel_1448	79.0495	51.7544	95.2748	55.7787	94.0368	33.6391	82.6138	27.2493	69.5161	37.5271	72.8037	34.8402
Ccel_1449	5.46883	5.4891	8.13134	4.10138	9.73508	2.69113	13.0973	0	14.4825	12.509	11.3883	2.48858
Ccel_1450	931.814	923.737	783.677	856.367	905.363	1153.15	788.055	892.416	481.978	425.307	589.751	472.831
Ccel_1451	213.782	347.382	146.978	284.635	51.9895	131.865	51.1802	76.6388	122.232	347.126	118.764	307.34
Ccel_1452	550.239	446.186	430.194	479.861	146.648	187.033	175.302	199.261	256.051	320.544	343.682	408.128
Ccel_1453	244.854	94.883	182.879	71.3639	68.1456	33.6391	74.3524	27.2493	72.4126	32.8362	82.9718	49.7716
Ccel_1454	151.387	32.9346	121.663	25.4285	9.32082	2.69113	9.47036	10.2185	14.4825	9.38177	12.2017	8.71004
Ccel_1455	129.885	220.348	127.493	265.769	83.8874	148.012	78.7853	178.824	60.2473	112.581	61.8222	180.422
Ccel_1456	68.9818	83.9048	79.1655	61.5206	54.475	56.5137	48.7623	37.4678	23.7513	10.9454	23.1833	46.0388
Ccel_1457	610.52	319.936	516.877	257.566	523.002	135.902	586.759	163.496	293.705	100.072	424.214	126.918
Ccel_1458	7.70608	14.1148	12.734	28.7096	9.32082	30.948	48.3593	165.199	260.106	974.141	92.3265	215.262
Ccel_1459	156.359	101.156	144.983	97.6127	127.385	110.336	144.473	132.841	132.66	107.89	143.981	118.208
Ccel_1460	173.511	334.835	171.525	331.391	189.523	390.213	157.168	340.617	214.341	564.47	220.038	503.938
Ccel_1461	151.76	256.419	139.767	264.129	192.423	356.574	152.936	217.995	168.577	456.58	158.623	389.463
Ccel_1462	201.601	307.39	147.131	214.912	39.976	68.6237	32.2395	68.1234	82.84	168.872	78.0911	156.781
Ccel_1463	392.264	470.494	420.682	536.46	235.92	343.119	172.481	260.572	239.251	475.343	222.478	419.326
Ccel_1464	190.042	167.81	172.906	140.267	113.3	114.373	112.637	158.387	173.79	106.327	190.754	199.087
Ccel_1465	383.813	187.414	339.675	165.696	276.932	110.336	257.715	114.107	285.016	137.599	379.881	179.178
Ccel_1466	309.859	134.875	259.282	95.1519	160.318	55.1681	126.742	80.0449	108.909	70.3633	128.118	131.895
Ccel_1467	24.3612	10.9782	33.1391	4.10138	12.2206	5.38225	11.2838	6.81234	9.26881	9.38177	7.32105	4.97716
Ccel_1468	78.428	61.9484	96.9624	89.41	77.8807	84.7705	66.091	63.0141	41.1304	84.4359	63.8558	92.0775
Ccel_1469	257.284	174.083	270.175	216.553	230.742	188.379	234.744	115.81	141.349	104.763	255.423	115.719
Ccel_1470	278.413	156.047	338.908	209.17	194.08	130.52	234.744	93.6696	119.915	39.0907	185.466	93.3218
Ccel_1471	310.729	261.124	411.937	389.631	439.529	364.648	425.159	359.351	315.14	501.925	534.436	666.94
Ccel_1472	291.961	229.758	340.749	277.253	350.256	269.113	340.127	253.759	333.677	254.871	300.976	276.233
Ccel_1473	19.1409	10.194	27.309	16.4055	12.842	12.1101	15.9183	18.7339	13.9032	4.69089	18.3026	7.46575
Ccel_1474	52.0782	23.5247	60.6015	17.2258	46.397	17.4923	61.8596	34.0617	28.3857	14.0727	47.9935	27.3744
Ccel_1475	38.0332	52.5385	38.202	11.4839	155.14	146.666	221.445	206.073	641.286	176.69	385.982	140.605
Ccel_1476	76.3151	72.1425	74.7163	84.4883	108.536	133.211	101.353	98.7789	183.059	186.072	117.543	136.872
Ccel_1477	9.57045	3.92079	17.1832	2.46083	97.3508	10.7645	99.9425	11.9216	152.356	10.9454	105.748	13.6872
Ccel_1478	17.1522	10.9782	29.6104	9.8433	164.875	28.2568	174.899	44.2802	145.984	18.7635	143.574	34.8402
Ccel_1479	0.124292	0	0	0	0.621388	0	0.201497	0	0.579301	0	0.406725	0
Ccel_1480	0.621458	0	0.613686	0	0	0	0	0	0	0	0.406725	0
Ccel_1481	0.74575	0	1.22737	0	0	2.69113	0.805988	0	0	3.12726	0.813449	0
Ccel_1482	0.74575	1.56831	0.306843	0.820275	0	0	0.604491	0	0	0	0	0
Ccel_1483	0.372875	0	0.153422	1.64055	0	0	0.402994	0	0	0	0	0
Ccel_1484	0.248583	1.56831	0.460265	0	0.414259	1.34556	0.201497	0	0.579301	0	1.22017	0
Ccel_1485	0	0	0.153422	0	0	0	0	1.70308	0	0	0	0
Ccel_1486	0.870041	3.13663	1.22737	1.64055	0.414259	2.69113	2.61946	0	13.3239	18.7635	2.84707	3.73287
Ccel_1487	30.2029	46.2653	47.4073	53.3179	11.5992	6.72782	51.5832	25.5463	154.094	125.09	86.6324	88.3447
Ccel_1488	17.6494	21.1722	25.468	24.6083	2.89981	4.03669	20.9557	18.7339	66.6196	112.581	54.9078	52.2602
Ccel_1489	12.802	20.3881	19.4845	19.6866	7.0424	16.1468	25.1871	57.9049	89.7916	171.999	46.3666	90.8333
Ccel_1490	41.1405	64.3009	47.1004	104.995	13.8777	41.7125	60.2476	178.824	274.009	661.415	153.335	411.86
Ccel_1491	322.288	425.013	711.876	869.492	361.855	536.88	1172.51	1614.52	1902.42	2178.13	849.648	1032.76
Ccel_1492	100.925	74.495	151.274	105.815	84.5088	96.8806	173.086	189.042	433.317	243.926	189.534	129.406
Ccel_1493	40.0219	20.3881	36.8212	4.92165	63.1745	34.9846	77.9793	22.1401	366.118	67.236	150.081	29.863
Ccel_1494	24.1126	25.093	18.1037	13.1244	23.1985	39.0213	34.859	42.5771	122.232	65.6724	64.6692	49.7716
Ccel_1495	39.2762	28.2297	24.5475	17.2258	35.6263	32.2935	33.8515	23.8432	125.129	29.7089	67.1096	34.8402
Ccel_1496	17.6494	9.40989	9.66556	2.46083	17.606	25.5657	23.7766	13.6247	89.2123	31.2726	43.9263	16.1758
Ccel_1497	48.598	18.0356	30.6843	5.74193	56.9606	41.7125	63.8746	20.437	282.699	75.0542	188.314	41.0616
Ccel_1498	14.1692	32.9346	19.3311	45.1151	3.31407	4.03669	10.4778	42.5771	57.3508	179.817	36.6052	118.208
Ccel_1499	341.802	452.459	430.961	514.312	67.7313	83.4249	240.587	458.13	1174.82	1446.36	701.6	832.431
Ccel_1500	76.9365	52.5385	78.8587	72.1842	18.6416	25.5657	60.0461	56.2018	213.183	115.709	150.895	87.1004
Ccel_1501	277.17	143.501	449.832	187.023	249.384	53.8225	678.642	134.544	1343.4	364.325	706.074	205.308
Ccel_1502	104.405	44.697	150.813	51.6773	98.1794	20.1835	265.17	66.4203	691.106	118.836	265.998	80.8789
Ccel_1503	82.6539	54.1069	97.5761	79.5667	39.3546	75.3516	124.525	107.294	464.599	290.835	220.038	218.995
Ccel_1504	28.3385	21.1722	30.5309	18.8663	5.17824	4.03669	32.441	10.2185	99.6397	46.9089	47.1801	26.1301
Ccel_1505	59.4114	44.697	67.8123	46.7557	15.5347	10.7645	63.4716	34.0617	134.977	90.6905	80.5315	34.8402
Ccel_1506	82.9025	51.7544	113.225	75.4653	37.4904	16.1468	96.1141	59.6079	178.425	103.199	96.3938	42.3059
Ccel_1507	52.2025	36.0712	70.4205	33.6313	24.8555	2.69113	80.5988	44.2802	133.239	46.9089	79.3113	39.8173
Ccel_1508	84.1454	45.4811	94.5077	45.1151	26.3054	9.41894	93.0916	52.7956	194.066	78.1814	111.443	54.7488
Ccel_1509	34.5531	21.1722	52.1633	18.8663	9.94221	5.38225	46.5458	30.6555	76.4677	15.6363	43.1128	22.3972
Ccel_1510	32.6887	14.1148	38.6622	20.5069	11.5992	6.72782	39.6949	27.2493	115.281	35.9635	56.5347	13.6872
Ccel_1511	36.4174	23.5247	42.0375	14.765	15.7418	9.41894	48.1578	18.7339	97.3225	26.5817	52.8742	18.6644
Ccel_1512	220.12	117.624	292.268	68.9031	88.4443	43.058	349.396	126.028	574.087	189.199	367.679	115.719
Ccel_1513	58.5414	34.5029	67.1986	19.6866	26.9268	6.72782	83.6213	17.0308	165.68	25.0181	78.9046	21.1529
Ccel_1514	52.9482	29.0138	75.6368	33.6313	27.9625	14.8012	87.4497	37.4678	128.605	43.7816	79.3113	29.863
Ccel_1515	233.544	192.903	299.172	196.866	100.251	55.1681	347.381	209.479	622.748	328.362	345.309	172.956
Ccel_1516	13.7964	9.40989	17.7969	11.4839	8.69944	6.72782	20.1497	6.81234	23.172	7.81814	14.6421	7.46575
Ccel_1517	190.415	151.342	253.759	224.755	94.8653	71.3149	309.701	166.902	363.801	215.781	238.747	133.139
Ccel_1518	17.898	6.27326	21.1722	10.6636	9.32082	5.38225	24.1796	11.9216	19.6962	6.25451	16.6757	6.22146
Ccel_1519	445.337	311.31	590.52	364.202	289.36	188.379	753.397	403.631	1006.82	384.653	544.198	253.835
Ccel_1520	20.881	23.5247	24.7009	41.0138	18.0203	24.2201	14.3063	35.7648	14.4825	35.9635	11.795	11.1986
Ccel_1521	12.9263	12.5465	15.1887	11.4839	7.87092	21.529	9.67186	8.51542	16.7997	7.81814	6.10087	8.71004
Ccel_R0036	0	0	0	0	0	0	0	0	0	0	0	0
Ccel_R0037	0	0	0	0	0	0	0	0	0	0	0	0
Ccel_R0038	0	0	0	0	0	0	0	0	0	0	0	0
Ccel_R0039	0	0	0	0	0	0	0	0	0	0	0	0
Ccel_1522	325.395	419.524	280.761	395.373	388.161	796.574	305.671	584.158	214.341	514.434	241.594	442.968
Ccel_1523	4.4745	1.56831	6.75055	0.820275	3.5212	5.38225	3.22395	5.10925	5.79301	3.12726	1.6269	4.97716
Ccel_1524	3.10729	0	1.68764	0	0.414259	1.34556	1.00749	3.40617	0.579301	0	0.406725	1.24429
Ccel_1525	12.802	11.7624	8.89845	6.5622	5.17824	9.41894	3.62695	6.81234	5.21371	14.0727	1.6269	3.73287
Ccel_1526	24.6097	31.3663	26.2351	40.1935	11.5992	12.1101	10.2763	17.0308	6.95161	9.38177	17.4892	21.1529
Ccel_1527	90.9815	121.544	104.634	114.839	66.9028	76.6971	63.6731	102.185	39.3924	60.9815	66.2961	78.3903
Ccel_1528	68.4847	86.2573	65.2042	75.4653	31.6908	60.5504	47.5533	56.2018	29.5443	32.8362	40.2657	51.0159
Ccel_1529	150.393	115.271	137.926	90.2303	78.9163	53.8225	79.3898	63.0141	38.2338	29.7089	60.602	58.4817
Ccel_1530	50.8353	11.7624	40.8101	9.8433	36.0405	8.07338	39.0904	5.10925	13.3239	4.69089	14.6421	0
Ccel_1531	59.7843	24.3089	57.8399	10.6636	43.2901	16.1468	39.6949	22.1401	10.4274	6.25451	35.7918	9.95433
Ccel_1532	96.326	56.4593	88.064	54.1382	95.9009	57.8592	112.435	137.95	67.7782	81.3087	74.8373	109.498
Ccel_1533	126.653	143.501	147.592	156.673	129.249	63.2415	161.601	100.482	99.0604	186.072	129.338	221.484
Ccel_1534	113.603	79.9841	109.85	95.9722	109.157	37.6758	110.219	49.3894	55.0336	43.7816	100.054	98.299
Ccel_1535	338.819	155.263	361.461	139.447	330.164	49.7858	380.829	86.8573	216.079	67.236	327.007	123.185
Ccel_1536	151.387	55.6752	166.923	60.7004	138.777	30.948	169.862	47.6863	68.3575	12.509	113.476	28.6187
Ccel_1537	62.0215	18.0356	77.9382	17.2258	60.2747	8.07338	57.0237	8.51542	25.4892	6.25451	41.8926	7.46575
Ccel_1538	48.8466	14.899	74.7163	6.5622	99.0079	8.07338	99.741	6.81234	50.9785	15.6363	59.3818	7.46575
Ccel_R0040	5.34454	5.4891	11.8135	3.2811	18.4345	2.69113	19.5452	3.40617	21.4341	4.69089	17.0824	6.22146
Ccel_1539	25.1069	18.0356	28.5364	22.9677	43.7043	44.4036	30.4261	23.8432	30.1236	76.6178	30.5044	23.6415
Ccel_1540	131.998	153.695	113.685	97.6127	102.943	119.755	63.2701	91.9665	100.798	168.872	43.9263	88.3447
Ccel_1541	54.8126	19.6039	67.8123	27.8894	59.8604	48.4403	44.5308	25.5463	47.5027	17.1999	38.2321	18.6644
Ccel_1542	1.24292	0	1.38079	0	0.414259	1.34556	0.201497	0	0	0	0.813449	0
Ccel_1543	79.5466	115.271	61.6755	128.783	445.535	605.504	427.577	553.502	407.248	561.343	263.558	279.966
Ccel_1544	10.1919	17.2515	7.8245	15.5852	4.97111	5.38225	9.26886	0	4.63441	1.56363	6.91432	2.48858
Ccel_1545	11.6834	14.899	13.9614	9.8433	10.1493	1.34556	9.26886	6.81234	6.95161	9.38177	16.6757	18.6644
Ccel_1546	11.1862	20.3881	5.52318	13.1244	2.89981	4.03669	1.20898	10.2185	6.37231	15.6363	8.54122	8.71004
Ccel_1547	23.3668	39.992	29.9172	46.7557	20.7129	32.2935	21.1572	47.6863	22.0134	68.7997	20.3362	39.8173
Ccel_1548	31.9429	36.8554	32.372	31.1705	20.7129	12.1101	12.2913	13.6247	16.7997	12.509	17.4892	27.3744
Ccel_1549	29.3328	18.8198	30.224	51.6773	12.2206	13.4556	14.9108	22.1401	141.349	200.144	107.782	161.758
Ccel_1550	137.964	194.471	134.09	118.12	409.495	444.036	414.882	463.239	349.898	328.362	317.652	304.851
Ccel_1551	100.179	130.17	79.7792	90.2303	89.0657	95.535	94.9051	112.404	127.446	187.635	223.699	221.484
Ccel_1552	21.6267	33.7188	21.479	32.811	19.0559	32.2935	13.7018	30.6555	7.53091	28.1453	6.91432	33.5959
Ccel_1553	6.33887	3.92079	3.98896	4.10138	1.24278	6.72782	1.20898	3.40617	15.6411	34.3998	28.8775	28.6187
Ccel_1554	15.0393	27.4455	9.35872	15.5852	2.48555	4.03669	1.81347	3.40617	7.53091	0	16.269	17.4201
Ccel_1555	0.497166	3.92079	3.06843	3.2811	0.207129	2.69113	0	0	6.95161	3.12726	11.3883	6.22146
Ccel_1556	1598.39	2514.79	1405.19	2273.8	1639.84	3311.43	2247.5	4397.36	1663.75	3494.71	795.147	1939.85
Ccel_1557	153.127	105.077	80.6997	68.0828	114.75	75.3516	179.534	105.591	34.758	53.1634	23.59	22.3972
Ccel_1558	48.1009	20.3881	37.128	9.8433	41.8401	6.72782	84.2258	37.4678	3.4758	6.25451	4.47397	4.97716
Ccel_1559	2.61012	0	1.38079	0	1.65704	0	3.42545	1.70308	0	0	0.813449	0
Ccel_1560	0.74575	1.56831	2.91501	0.820275	0.828518	0	1.61198	0	0	0	0	0
Ccel_1561	47.8523	47.0494	57.9934	79.5667	85.1302	106.3	61.4566	39.1709	102.536	268.944	50.8406	144.338
Ccel_1562	103.162	121.544	86.2229	167.336	117.442	278.532	192.833	456.426	482.558	1422.9	341.649	892.157
Ccel_1563	21.5025	10.194	16.723	6.5622	26.5126	36.3302	32.441	18.7339	63.7231	70.3633	43.1128	26.1301
Ccel_1564	0.372875	0	0.153422	0	0.207129	0	1.41048	0	0	0	0.406725	0
Ccel_1565	0	0	0	0	0	0	0	0	0	0	0	0
Ccel_1566	0	0	0	0	0	0	0	0	0	0	0	0
Ccel_1567	0	0	0	0	0	0	0	0	0	0	0	0
Ccel_1568	0	0	0	0	0	0	0	0	0	0	0	0
Ccel_1569	0	0	0	0	0	0	0	0	0	0	0	0
Ccel_1570	0	0	0	0	0	0	0	0	0	0	0	0
Ccel_1571	0	0	0	0	0	0	0	0	0	0	0	0
Ccel_1572	0	0	0	0	0	0	0	0	0	0	0	0
Ccel_1573	0	0	0	0	0	0	0	0	0	0	0	0
Ccel_1574	0	0	0	0	0	0	0	0	0	0	0	0
Ccel_1575	0	0	0	0	0	0	0	0	0	0	0	0
Ccel_1576	0	0	0	0	0	0	0	0	0	0	0	0
Ccel_1577	0	0	0	0	0	0	0	0	0	0	0	0
Ccel_1578	0	0	0	0	0	0	0	0	0	0	0	0
Ccel_1579	0	0	0	0	0	0	0	0	0	0	0	0
Ccel_1580	0	0	0	0	0	0	0	0	0	0	0	0
Ccel_1581	0	0	0	0	0	0	0	0	0	0	0	0
Ccel_1582	0	0	0	0	0	0	0	0	0	0	0	0
Ccel_1583	0	0	0	0	0	0	0	0	0	0	0	0
Ccel_1584	0	0	0	0	0	0	0	0	0	0	0	0
Ccel_1585	0	0	0	0	0	0	0	0	0	0	0	0
Ccel_1586	0	0	0	0	0	0	0	0	0	0	0	0
Ccel_1587	0	0	0	0	0	0	0	0	0	0	0	0
Ccel_1588	0	0	0	0	0	0	0	0	0	0	0	0
Ccel_1589	0	0	0	0	0	0	0	0	0	0	0	0
Ccel_1590	0	0	0	0	0	0	0	0	0	0	0	0
Ccel_1591	0	0	0	0	0	0	0	0	0	0	0	0
Ccel_1592	0	0	0	0	0	0	0	0	0	0	0	0
Ccel_1593	0	0	0	0	0	0	0	0	0	0	0	0
Ccel_1594	0	0	0	0	0	0	0	0	0	0	0	0
Ccel_1595	0	0	0	0	0	0	0	0	0	0	0	0
Ccel_1596	0	0	0	0	0	0	0	0	0	0	0	0
Ccel_1597	202.844	352.087	145.137	384.709	192.423	524.77	198.878	437.693	271.113	747.415	311.551	755.285
Ccel_1598	9.44616	8.62573	7.36424	9.8433	2.89981	6.72782	3.02246	6.81234	1.1586	6.25451	2.44035	9.95433
Ccel_1599	15.785	4.70494	17.0298	9.8433	9.1137	13.4556	7.25389	6.81234	8.11021	10.9454	4.8807	0
Ccel_1600	8.20325	3.13663	5.98344	3.2811	5.79962	0	9.87335	3.40617	5.21371	3.12726	4.8807	2.48858
Ccel_1601	5.84171	0	5.36975	1.64055	5.59249	2.69113	9.47036	0	4.63441	0	4.06725	1.24429
Ccel_1602	3.23158	1.56831	3.22185	1.64055	6.00675	0	7.65689	0	1.7379	0	0.406725	2.48858
Ccel_1603	6.21458	0	5.52318	0.820275	6.21388	2.69113	5.23892	3.40617	8.11021	0	4.06725	0
Ccel_1604	13.9207	1.56831	14.575	4.10138	19.263	10.7645	13.2988	6.81234	22.0134	4.69089	10.5748	1.24429
Ccel_1605	6.71175	0	5.83002	4.10138	6.83527	0	3.62695	3.40617	5.21371	3.12726	2.03362	1.24429
Ccel_1606	24.734	7.05742	23.7803	5.74193	23.6128	0	20.5527	1.70308	12.7446	7.81814	15.0488	4.97716
Ccel_1607	37.5361	31.3663	36.0541	22.1474	43.9114	12.1101	35.4635	6.81234	22.5927	18.7635	25.2169	13.6872
Ccel_1608	49.0952	30.5821	42.3444	61.5206	49.0897	48.4403	32.441	35.7648	35.9166	50.0361	30.0976	34.8402
Ccel_1609	34.4288	41.5603	28.8433	43.4746	39.3546	45.7492	36.471	51.0925	30.7029	62.5451	18.3026	24.8858
Ccel_1610	37.6604	26.6614	23.7803	24.6083	22.5771	18.8379	23.9781	17.0308	11.0067	28.1453	8.13449	12.4429
Ccel_1611	188.302	57.2435	160.939	41.834	216.865	96.8806	221.445	110.7	279.223	96.945	204.583	60.9703
Ccel_1612	181.839	178.788	163.087	162.414	166.325	244.893	160.392	255.463	155.253	217.344	149.675	166.735
Ccel_1613	9.44616	1.56831	5.6766	2.46083	9.1137	0	6.8509	0	13.9032	1.56363	9.76139	0
Ccel_1614	19.2652	10.194	17.3366	5.74193	9.94221	2.69113	7.65689	3.40617	6.95161	1.56363	8.13449	0
Ccel_1615	18.6437	9.40989	22.0927	12.3041	10.3565	0	6.6494	5.10925	8.68951	1.56363	13.4219	2.48858
Ccel_1616	11.6834	3.13663	8.74503	4.92165	4.55685	4.03669	3.42545	0	2.8965	0	3.66052	2.48858
Ccel_1617	8.57612	5.4891	6.75055	5.74193	2.89981	1.34556	1.00749	1.70308	1.7379	3.12726	2.03362	1.24429
Ccel_1618	1.86437	0	2.1479	0.820275	1.44991	2.69113	1.61198	0	2.8965	0	2.44035	4.97716
Ccel_1619	2.48583	0	0.767108	0	0.621388	0	2.01497	0	1.7379	0	0.813449	0
Ccel_1620	1.86437	0	2.1479	0	1.03565	6.72782	1.20898	0	3.4758	0	0.813449	0
Ccel_1621	3.23158	0	0.920529	0.820275	0.621388	0	1.81347	0	0.579301	0	0	0
Ccel_1622	2.73442	0	3.06843	1.64055	3.31407	0	2.82096	0	1.7379	0	1.6269	2.48858
Ccel_1623	3.72875	0.784157	3.22185	0	0.828518	0	2.61946	0	4.05511	0	3.66052	3.73287
Ccel_1624	8.32754	3.13663	6.59713	3.2811	6.42101	5.38225	5.03743	0	4.05511	0	4.8807	2.48858
Ccel_1625	7.08462	2.35247	9.20529	9.8433	3.5212	2.69113	4.63443	0	3.4758	3.12726	4.06725	4.97716
Ccel_1626	9.57045	0.784157	5.52318	3.2811	4.55685	1.34556	1.61198	0	1.1586	0	2.44035	2.48858
Ccel_1627	2.73442	0	2.76159	0	2.27842	1.34556	0.604491	0	1.1586	0	0.406725	0
Ccel_1628	14.4178	1.56831	11.66	1.64055	5.38537	5.38225	1.41048	3.40617	5.21371	4.69089	7.72777	0
Ccel_1629	18.8923	10.194	16.5695	5.74193	6.21388	9.41894	2.01497	6.81234	6.37231	3.12726	9.35467	2.48858
Ccel_1630	5.46883	7.84157	1.84106	7.38248	0.207129	1.34556	0.201497	0	0	1.56363	4.47397	0
Ccel_1631	1.24292	3.13663	0.460265	0	0.207129	0	0.604491	0	0	1.56363	0	0
Ccel_1632	1.36721	0	1.38079	0	0.414259	0	1.20898	0	1.1586	3.12726	0	0
Ccel_1633	4.4745	5.4891	3.37527	4.92165	1.44991	0	1.81347	3.40617	3.4758	3.12726	1.22017	3.73287
Ccel_1634	18.5195	31.3663	21.7859	31.1705	6.62814	12.1101	12.2913	8.51542	11.0067	21.8908	20.743	23.6415
Ccel_1635	7.95466	9.40989	8.28476	5.74193	13.0492	17.4923	6.6494	6.81234	7.53091	4.69089	19.9295	14.9315
Ccel_1636	58.2928	106.645	38.9691	68.0828	35.0049	82.0794	18.3362	40.874	12.1653	29.7089	24.4035	47.2831
Ccel_1637	333.226	501.077	317.889	511.031	435.179	566.482	294.589	534.768	104.274	181.381	107.375	190.377
Ccel_1638	6.71175	7.84157	10.5861	10.6636	8.90657	12.1101	14.1048	27.2493	6.37231	17.1999	3.66052	4.97716
Ccel_1639	3.60446	5.4891	3.98896	19.6866	6.83527	14.8012	10.2763	1.70308	12.1653	12.509	9.35467	23.6415
Ccel_1640	1.61579	1.56831	1.07395	0.820275	1.03565	0	1.20898	0	0	0	0	0
Ccel_1641	2.983	1.56831	3.06843	0.820275	6.21388	2.69113	7.45539	0	1.1586	1.56363	2.44035	2.48858
Ccel_1642	8.20325	3.92079	10.1258	1.64055	22.7842	20.1835	38.2844	6.81234	10.4274	7.81814	3.66052	2.48858
Ccel_1643	4.10162	6.27326	4.60265	4.92165	18.8488	10.7645	6.8509	23.8432	6.37231	4.69089	6.5076	6.22146
Ccel_1644	3.85304	9.40989	2.45475	3.2811	1.24278	1.34556	0.402994	3.40617	1.7379	0	2.03362	2.48858
Ccel_1645	2.11296	7.84157	3.37527	2.46083	2.07129	2.69113	2.61946	6.81234	4.63441	4.69089	1.6269	0
Ccel_1646	5.09596	7.05742	2.76159	12.3041	1.03565	0	1.41048	0	6.95161	0	2.44035	0
Ccel_1647	9.94333	3.13663	12.8874	3.2811	11.3921	2.69113	7.85838	0	15.6411	6.25451	25.2169	4.97716
Ccel_1648	179.104	217.212	183.492	313.345	236.335	304.097	272.424	323.586	289.071	487.852	265.591	377.02
Ccel_1649	10.9377	12.5465	12.1203	9.8433	4.76398	6.72782	12.0898	6.81234	7.53091	12.509	3.66052	12.4429
Ccel_1650	1.86437	0	2.45475	4.10138	1.24278	1.34556	1.00749	0	0	4.69089	1.6269	0
Ccel_1651	2.23725	1.56831	1.84106	3.2811	0.621388	0	2.21647	3.40617	2.3172	6.25451	3.2538	0
Ccel_1652	0.74575	0	0.613686	0	0	0	0	0	1.1586	0	0.813449	0
Ccel_1653	3.10729	4.70494	1.84106	4.92165	0.621388	10.7645	2.21647	5.10925	1.1586	6.25451	0	0
Ccel_1654	92.9701	134.875	68.2726	136.166	74.5666	148.012	64.882	166.902	126.867	240.799	105.342	149.315
Ccel_1655	31.4458	36.0712	39.2759	36.9124	85.9587	130.52	130.772	163.496	111.226	107.89	85.0055	109.498
Ccel_1656	11.062	24.3089	11.1998	14.765	8.49231	14.8012	11.6868	18.7339	6.95161	39.0907	21.9631	34.8402
Ccel_1657	15.4122	28.2297	16.2627	28.7096	18.0203	30.948	23.7766	35.7648	12.1653	15.6363	6.10087	3.73287
Ccel_1658	12.5535	15.6831	14.8819	22.1474	14.9133	18.8379	11.6868	25.5463	5.21371	3.12726	12.2017	8.71004
Ccel_1659	20.5081	25.8772	25.3146	14.765	18.4345	26.9113	22.1647	15.3278	8.68951	6.25451	18.7093	18.6644
Ccel_1660	507.358	746.518	560.142	671.805	932.497	1616.02	1219.26	2309.38	512.681	1128.94	310.331	665.696
Ccel_1661	280.65	254.851	273.551	196.866	552	757.552	781.808	958.836	209.707	292.399	194.821	233.927
Ccel_1662	280.402	215.643	282.603	175.539	373.04	485.748	649.626	650.578	133.818	153.236	144.387	126.918
Ccel_1663	58.7899	61.1643	48.1744	57.4193	22.9914	24.2201	25.7916	20.437	12.1653	15.6363	11.3883	29.863
Ccel_1664	0.74575	0	0.613686	0	0.414259	0	0	0	1.7379	7.81814	0	6.22146
Ccel_1665	3.97733	1.56831	3.5287	1.64055	1.24278	5.38225	0.402994	0	1.1586	21.8908	1.22017	0
Ccel_1666	0.124292	2.35247	0.153422	0	0	0	0	0	0	3.12726	0	0
Ccel_1667	0.497166	3.92079	1.22737	4.10138	0.621388	0	0.201497	0	0	6.25451	0.813449	0
Ccel_1668	0.124292	0	0.306843	0	0.207129	0	0.201497	0	0	0	0	0
Ccel_1669	54.564	52.5385	40.1965	57.4193	23.1985	40.3669	20.5527	66.4203	5.21371	25.0181	11.795	19.9087
Ccel_1670	5.59312	7.84157	7.8245	9.02303	1.44991	1.34556	6.6494	0	7.53091	6.25451	9.35467	1.24429
Ccel_1671	2.36154	1.56831	3.37527	5.74193	1.24278	1.34556	4.83593	0	2.3172	1.56363	4.06725	4.97716
Ccel_1672	1.74008	3.92079	2.45475	3.2811	0.621388	2.69113	7.25389	3.40617	2.8965	9.38177	1.6269	3.73287
Ccel_1673	1.86437	3.92079	2.30132	6.5622	4.34972	2.69113	3.22395	0	0	0	0.813449	0
Ccel_1674	3.35587	2.35247	3.06843	4.92165	4.76398	5.38225	7.85838	0	2.3172	0	2.84707	2.48858
Ccel_1675	12.802	21.9564	13.3477	46.7557	9.1137	21.529	10.4778	64.7172	10.4274	46.9089	10.1681	27.3744
Ccel_1676	0.248583	0	0	0	0	0	0	0	1.7379	0	0	2.48858
Ccel_1677	21.751	25.093	29.9172	36.9124	18.6416	56.5137	38.0829	73.2326	6.95161	25.0181	11.3883	19.9087
Ccel_1678	1.98867	0	1.84106	0	3.10694	0	2.01497	1.70308	0.579301	1.56363	0	0
Ccel_1679	3.60446	3.13663	1.84106	0.820275	2.48555	2.69113	1.61198	0	3.4758	3.12726	0.406725	2.48858
Ccel_1680	500.647	490.883	584.536	785.003	624.702	862.506	527.116	568.83	318.036	334.617	486.036	491.495
Ccel_1681	85.8855	61.9484	87.9106	58.2395	77.4664	45.7492	65.4865	51.0925	41.1304	25.0181	65.8894	57.2374
Ccel_1682	176.121	180.356	175.821	156.673	167.153	259.694	195.251	257.166	128.025	132.908	161.876	160.514
Ccel_1683	38.9033	16.4673	41.2704	13.9447	39.1475	9.41894	51.9862	11.9216	35.9166	1.56363	66.2961	22.3972
Ccel_1684	33.3102	18.0356	29.3035	19.6866	23.1985	16.1468	33.247	8.51542	36.4959	26.5817	32.538	52.2602
Ccel_1685	50.711	116.839	33.4459	99.2533	41.2188	126.483	39.6949	108.997	98.4811	247.053	44.333	143.093
Ccel_1686	34.4288	20.3881	38.3554	21.3272	51.5752	14.8012	55.2102	13.6247	24.3306	9.38177	22.3699	9.95433
Ccel_1687	40.0219	18.8198	44.7991	12.3041	66.6957	9.41894	73.3449	13.6247	19.1169	4.69089	47.5868	8.71004
Ccel_1688	40.7677	16.4673	54.1578	11.4839	92.5869	34.9846	77.5764	11.9216	31.8615	4.69089	38.6388	6.22146
Ccel_1689	25.6041	6.27326	25.9282	3.2811	31.0694	12.1101	14.9108	0	8.68951	0	10.9816	3.73287
Ccel_1690	49.8409	20.3881	55.3852	11.4839	66.9028	18.8379	41.3069	10.2185	25.4892	20.3272	52.0608	4.97716
Ccel_1691	291.091	262.693	244.707	191.944	141.884	103.608	107.801	103.888	110.067	176.69	183.026	155.536
Ccel_1692	129.512	188.982	48.7881	66.4423	11.3921	22.8746	10.2763	15.3278	53.875	98.5086	58.5684	116.963
Ccel_1693	519.29	882.177	337.988	789.105	212.929	532.843	183.765	401.928	194.645	505.052	213.124	592.283
Ccel_1694	391.519	318.368	442.928	122.221	999.607	593.393	818.682	681.234	835.931	473.779	428.281	284.943
Ccel_1695	40.6434	14.1148	38.0485	8.20275	73.3238	9.41894	60.4491	5.10925	18.5376	9.38177	18.7093	8.71004
Ccel_1696	78.1794	29.0138	86.0695	36.0921	67.7313	22.8746	79.3898	10.2185	21.4341	7.81814	44.7397	29.863
Ccel_1697	226.335	110.566	248.083	100.074	129.87	61.8959	161.198	51.0925	70.6747	26.5817	141.133	62.2146
Ccel_1698	68.4847	41.5603	77.6313	38.5529	63.7959	44.4036	66.091	42.5771	27.8064	18.7635	44.7397	32.3516
Ccel_1699	203.093	187.414	215.404	254.285	122.413	185.688	119.488	168.605	63.7231	125.09	119.577	166.735
Ccel_1700	24.9826	30.5821	16.1093	25.4285	6.42101	13.4556	7.25389	6.81234	8.68951	9.38177	10.1681	11.1986
Ccel_1701	145.048	227.406	146.057	219.834	139.812	169.541	92.4871	136.247	48.082	121.963	38.2321	114.475
Ccel_1702	65.626	110.566	69.6534	91.8708	43.4972	67.2782	33.0455	44.2802	12.7446	18.7635	8.13449	21.1529
Ccel_1703	98.3147	152.127	81.4669	106.636	12.2206	36.3302	9.47036	11.9216	9.84811	14.0727	18.7093	8.71004
Ccel_1704	12.802	4.70494	7.36424	4.10138	0.414259	0	1.81347	6.81234	22.0134	21.8908	67.923	47.2831
Ccel_1705	5.84171	5.4891	3.22185	6.5622	0.414259	0	0	1.70308	34.1787	104.763	54.9078	174.201
Ccel_1706	186.065	57.2435	249.003	52.4976	141.055	28.2568	132.182	37.4678	64.8817	14.0727	115.51	34.8402
Ccel_1707	595.481	131.738	708.808	87.7694	323.536	41.7125	336.5	73.2326	169.735	21.8908	406.725	31.1073
Ccel_1708	784.902	1738.48	925.132	2377.16	1350.9	4503.6	1126.57	3772.33	1535.15	5039.58	1170.15	3982.98
Ccel_1709	192.403	316.8	173.213	352.718	147.062	265.076	93.2931	177.121	80.5228	251.744	93.5467	223.972
Ccel_1710	77.6823	40.7762	81.7737	44.2949	77.2593	83.4249	62.8671	27.2493	57.9301	53.1634	62.6356	37.3287
Ccel_1711	77.8066	25.093	121.05	18.0461	204.851	37.6758	182.556	28.9524	147.142	26.5817	100.461	19.9087
Ccel_1712	8.07896	13.3307	21.6324	22.1474	11.185	16.1468	6.04491	18.7339	5.21371	6.25451	6.91432	14.9315
Ccel_1713	15.6607	6.27326	10.5861	4.10138	3.5212	4.03669	4.83593	5.10925	3.4758	1.56363	2.44035	1.24429
Ccel_1714	8.32754	3.13663	3.98896	4.92165	3.10694	10.7645	2.21647	1.70308	2.3172	0	2.03362	0
Ccel_1715	35.4231	19.6039	22.2461	14.765	15.5347	33.6391	17.9332	23.8432	34.1787	53.1634	23.1833	24.8858
Ccel_1716	14.2935	14.1148	9.20529	3.2811	7.66379	1.34556	2.21647	8.51542	8.68951	21.8908	2.03362	17.4201
Ccel_1717	83.0268	60.3801	72.8752	77.1059	29.8266	40.3669	28.2096	32.3586	49.2406	75.0542	36.1985	37.3287
Ccel_1718	769.862	319.152	682.112	282.995	1084.32	383.486	875.505	344.023	447.22	176.69	452.278	204.064
Ccel_1719	681.988	984.902	506.138	952.339	462.52	741.405	414.076	623.329	302.395	620.761	286.334	510.159
Ccel_1720	18.3952	21.1722	21.7859	24.6083	11.3921	10.7645	11.6868	10.2185	20.2755	10.9454	22.7766	29.863
Ccel_1721	80.1681	112.135	64.5905	109.917	40.3902	98.2261	34.053	76.6388	73.5712	156.363	52.0608	134.383
Ccel_1722	436.139	456.38	417.307	511.852	169.018	231.437	182.959	178.824	98.4811	136.036	130.559	153.048
Ccel_1723	117.083	211.722	87.2969	185.382	45.5685	137.247	47.3518	124.325	46.9234	115.709	24.4035	78.3903
Ccel_1724	130.009	154.479	82.3874	45.9354	40.1831	28.2568	38.2844	30.6555	30.7029	23.4544	55.7213	29.863
Ccel_1725	45.7393	45.4811	36.6678	21.3272	26.3054	10.7645	24.5826	1.70308	35.3373	12.509	21.1497	11.1986
Ccel_1726	36.666	30.5821	48.3278	50.0368	62.346	51.1314	53.7997	32.3586	33.0201	48.4725	66.2961	47.2831
Ccel_R0041	1.36721	3.92079	1.84106	1.64055	3.93546	4.03669	2.21647	0	0	1.56363	0.813449	0
Ccel_1727	30.3272	20.3881	36.3609	13.1244	43.9114	14.8012	29.6201	17.0308	21.4341	15.6363	35.7918	17.4201
Ccel_1728	749.23	614.779	907.795	912.966	1463.16	1204.28	1183.8	887.307	1246.08	858.432	1455.26	1219.41
Ccel_1729	84.5183	86.2573	82.0805	81.2072	82.8518	114.373	86.2407	90.2634	106.591	98.5086	91.5131	98.299
Ccel_1730	51.581	71.3583	45.873	79.5667	59.4461	87.4616	46.5458	78.3419	41.7097	93.8177	49.2137	78.3903
Ccel_1731	96.9475	239.168	85.9161	247.723	66.6957	230.091	71.7329	255.463	74.1505	268.944	95.987	255.08
Ccel_1732	26.5984	7.05742	22.553	5.74193	13.8777	2.69113	15.7168	6.81234	10.4274	1.56363	5.28742	4.97716
Ccel_1733	105.275	86.2573	96.5022	101.714	73.531	41.7125	76.3674	42.5771	50.3992	29.7089	63.0423	52.2602
Ccel_1734	148.777	208.586	121.05	264.129	110.607	227.4	120.697	129.434	65.461	179.817	104.935	174.201
Ccel_1735	7.95466	10.9782	7.51766	5.74193	5.59249	9.41894	2.82096	6.81234	1.7379	6.25451	2.44035	12.4429
Ccel_1736	334.966	201.528	243.173	142.728	1317.55	701.039	1759.87	871.979	275.747	161.054	208.243	120.696
Ccel_1737	73.0835	65.0851	49.5552	76.2856	288.738	261.039	388.889	335.508	96.7432	46.9089	77.6844	85.8561
Ccel_1738	239.634	265.045	195.152	287.096	869.737	1180.06	1175.33	1701.38	630.279	1357.23	394.523	722.933
Ccel_1739	4.59879	0.784157	3.06843	3.2811	2.69268	4.03669	1.61198	5.10925	6.37231	3.12726	2.44035	3.73287
Ccel_1740	15.0393	10.9782	17.7969	4.10138	10.3565	2.69113	8.66437	8.51542	9.84811	6.25451	6.5076	4.97716
Ccel_1741	39.649	29.798	47.1004	31.9907	24.027	25.5657	18.3362	13.6247	13.9032	7.81814	21.1497	12.4429
Ccel_1742	116.586	162.321	110.77	155.852	85.9587	133.211	92.8901	137.95	47.5027	107.89	52.4675	107.009
Ccel_1743	86.3827	115.271	80.5463	139.447	37.9047	61.8959	37.6799	74.9357	20.2755	43.7816	26.0304	52.2602
Ccel_1744	12.3049	14.1148	17.9503	16.4055	19.4702	16.1468	22.5677	30.6555	41.7097	71.9269	10.9816	18.6644
Ccel_1745	12.3049	7.84157	13.0408	7.38248	8.28518	10.7645	10.2763	3.40617	19.1169	37.5271	7.72777	9.95433
Ccel_1746	86.507	90.9623	75.6368	86.9492	108.122	91.4983	94.7036	88.5604	75.8884	59.4179	66.7029	67.1917
Ccel_1747	124.913	219.564	101.412	196.866	110.193	213.945	92.8901	229.916	72.9919	189.199	69.1432	158.025
Ccel_1748	37.0389	69.0059	60.4481	91.8708	26.3054	41.7125	36.471	44.2802	35.3373	64.1088	30.5044	59.726
Ccel_1749	31.6944	36.8554	37.2814	36.9124	27.9625	4.03669	19.1422	18.7339	31.8615	26.5817	30.5044	14.9315
Ccel_1750	37.1632	43.1287	32.5254	44.2949	23.8199	26.9113	29.6201	17.0308	18.5376	32.8362	34.5716	28.6187
Ccel_1751	1494.73	2039.59	1054.77	886.717	1189.54	1745.2	1053.63	1684.35	1375.84	1193.05	971.665	889.668
Ccel_1752	22.6211	12.5465	19.4845	7.38248	14.9133	4.03669	13.7018	18.7339	19.1169	9.38177	11.3883	4.97716
Ccel_1753	38.2818	36.0712	39.2759	31.9907	21.7486	13.4556	20.1497	17.0308	8.11021	18.7635	11.3883	13.6872
Ccel_1754	34.4288	29.0138	31.298	49.2165	21.9557	20.1835	20.3512	17.0308	10.4274	12.509	16.269	9.95433
Ccel_1755	48.7223	60.3801	45.7196	96.7925	44.3257	44.4036	34.6575	49.3894	17.9583	28.1453	30.0976	33.5959
Ccel_1756	82.6539	52.5385	113.225	63.9815	402.452	240.856	336.5	238.432	156.99	67.236	199.295	90.8333
Ccel_1757	349.508	552.831	350.722	670.165	506.639	885.381	453.771	849.839	195.224	333.053	276.166	394.44
Ccel_1758	117.207	57.2435	111.537	66.4423	124.485	74.006	67.5015	45.9833	65.461	87.5632	82.1584	57.2374
Ccel_1759	521.776	421.877	301.627	168.977	262.64	230.091	221.848	172.011	604.79	433.125	539.317	329.737
Ccel_1760	77.9308	33.7188	63.0563	18.8663	67.9385	12.1101	60.6506	5.10925	34.758	10.9454	51.654	7.46575
Ccel_1761	48.2251	30.5821	48.3278	13.1244	30.8623	10.7645	38.4859	23.8432	27.8064	6.25451	34.9783	2.48858
Ccel_1762	54.8126	58.0276	55.692	36.0921	43.2901	33.6391	40.2994	17.0308	50.9785	20.3272	43.9263	3.73287
Ccel_R0042	3.10729	0.784157	5.83002	12.3041	9.1137	17.4923	9.26886	18.7339	18.5376	42.218	13.8286	73.4132
Ccel_R0043	3.60446	3.13663	6.75055	14.765	9.32082	9.41894	8.05988	8.51542	12.1653	28.1453	15.8623	55.9931
Ccel_1763	2.61012	3.13663	5.06291	7.38248	5.59249	4.03669	11.2838	0	8.68951	4.69089	10.5748	4.97716
Ccel_1764	7.4575	7.05742	9.35872	8.20275	30.448	13.4556	58.6356	17.0308	64.8817	29.7089	46.3666	21.1529
Ccel_1765	6.71175	7.05742	7.05739	4.10138	23.8199	16.1468	64.882	32.3586	57.9301	28.1453	52.8742	19.9087
Ccel_1766	10.1919	7.84157	12.734	10.6636	33.1407	10.7645	63.4716	13.6247	64.3024	32.8362	60.1953	26.1301
Ccel_1767	12.0563	7.84157	10.8929	7.38248	31.4837	6.72782	56.4192	13.6247	45.7648	18.7635	53.2809	17.4201
Ccel_1768	111.241	83.9048	96.0419	81.2072	533.358	263.73	985.723	439.396	1538.62	736.469	865.103	507.671
Ccel_R0044	3.23158	5.4891	2.1479	4.92165	0.828518	10.7645	1.00749	0	8.11021	1.56363	1.22017	13.6872
Ccel_1769	283.261	436.776	185.026	318.267	46.397	82.0794	34.859	47.6863	94.426	168.872	207.43	435.502
Ccel_1770	148.28	115.271	119.515	95.9722	31.2765	26.9113	26.3961	11.9216	68.3575	59.4179	121.204	114.475
Ccel_1771	62.3944	72.1425	73.6424	72.1842	31.4837	59.2048	37.6799	42.5771	32.4408	18.7635	47.1801	29.863
Ccel_1772	131.873	44.697	178.583	58.2395	184.759	53.8225	214.191	52.7956	198.121	34.3998	244.035	49.7716
Ccel_1773	98.9361	137.228	103.713	136.166	134.841	224.709	127.145	199.261	91.5295	209.526	111.849	240.148
Ccel_R0045	1.61579	1.56831	3.22185	3.2811	2.69268	0	3.82844	3.40617	5.79301	1.56363	0.813449	0
Ccel_1774	63.8859	23.5247	84.5353	23.788	70.2169	12.1101	93.0916	13.6247	42.289	7.81814	43.1128	8.71004
Ccel_1775	120.687	45.4811	128.414	43.4746	135.67	34.9846	278.469	112.404	53.875	32.8362	62.6356	21.1529
Ccel_1776	104.654	99.588	92.82	57.4193	183.724	193.761	266.581	255.463	202.755	198.581	98.4274	124.429
Ccel_1777	264.368	359.928	261.43	371.585	782.535	1254.07	1389.52	2305.98	1031.73	1283.74	466.107	559.931
Ccel_1778	1.86437	5.4891	4.2958	4.10138	6.62814	5.38225	5.64192	15.3278	8.11021	9.38177	8.54122	11.1986
Ccel_1779	233.544	313.663	230.746	355.999	385.261	657.981	883.967	1289.23	279.223	645.779	181.399	394.44
Ccel_1780	182.584	145.853	175.361	145.189	192.009	316.207	562.781	556.908	229.982	243.926	135.439	153.048
Ccel_1781	50.0895	60.3801	64.1302	67.2626	48.4683	103.608	81.0018	95.3727	29.5443	48.4725	13.8286	26.1301
Ccel_1782	12.1806	2.35247	9.05187	11.4839	1.24278	0	1.61198	3.40617	2.8965	3.12726	6.5076	27.3744
Ccel_1783	4.4745	1.56831	5.52318	0	1.03565	0	1.00749	0	1.1586	0	1.6269	0
Ccel_1784	31.9429	10.9782	35.7472	21.3272	18.6416	9.41894	26.5976	11.9216	9.84811	17.1999	18.7093	13.6872
Ccel_1785	37.9089	14.899	51.2428	18.8663	32.7265	14.8012	46.9488	10.2185	30.7029	6.25451	32.538	4.97716
Ccel_1786	74.6993	27.4455	114.759	39.3732	75.8094	32.2935	64.882	22.1401	45.1855	25.0181	76.4642	26.1301
Ccel_1787	77.8066	58.8118	95.2748	94.3316	73.9452	37.6758	67.3	44.2802	49.8199	34.3998	87.8525	42.3059
Ccel_1788	191.533	256.419	181.037	235.419	160.111	250.275	150.115	228.213	222.451	354.944	115.51	256.324
Ccel_1789	496.545	99.588	639.921	135.345	769.9	135.902	859.385	156.684	754.25	107.89	777.251	133.139
Ccel_1790	52.6996	13.3307	73.6424	29.5299	99.4221	40.3669	114.652	20.437	86.8951	37.5271	130.152	42.3059
Ccel_1791	105.151	47.0494	164.928	87.7694	189.938	57.8592	184.168	49.3894	151.777	46.9089	264.778	123.185
Ccel_1792	66.9932	36.8554	112.611	68.0828	129.456	36.3302	125.734	28.9524	129.763	21.8908	180.586	105.765
Ccel_1793	140.325	133.307	174.594	114.018	167.361	131.865	137.622	95.3727	126.288	182.945	189.94	257.568
Ccel_1794	118.326	38.4237	280.148	67.2626	332.028	59.2048	357.859	86.8573	132.66	10.9454	108.189	28.6187
Ccel_1795	162.201	120.76	395.674	131.244	443.257	82.0794	428.383	127.731	117.019	71.9269	129.745	69.6803
Ccel_1796	101.546	79.9841	333.078	105.815	326.436	86.1161	329.649	98.7789	68.9368	34.3998	80.5315	63.4588
Ccel_1797	100.428	41.5603	415.466	89.41	396.86	100.917	393.725	68.1234	77.047	53.1634	116.323	121.941
Ccel_1798	2546.11	603.017	7928.06	1087.68	9054.87	962.078	8672.43	946.915	1127.9	104.763	937.907	163.002
Ccel_1799	655.763	318.368	1796.11	709.538	1463.99	493.822	1306.1	514.331	281.54	62.5451	226.952	69.6803
Ccel_1800	641.966	762.985	1787.21	2068.73	1406.2	1932.23	1384.08	1704.79	300.657	228.29	239.561	271.255
Ccel_1801	177.613	57.2435	197.3	41.834	261.397	99.5717	208.549	108.997	189.431	35.9635	218.004	54.7488
Ccel_1802	247.34	181.925	201.596	141.908	199.673	247.584	155.153	146.465	123.97	131.345	167.977	69.6803
Ccel_1803	146.043	90.1781	106.935	71.3639	68.5598	78.0427	48.9638	28.9524	72.4126	45.3452	121.611	41.0616
Ccel_1804	541.539	418.74	397.822	391.271	300.131	309.48	273.028	267.384	349.318	304.908	514.1	359.6
Ccel_1805	208.561	194.471	172.599	161.594	131.941	125.137	136.01	166.902	140.191	220.472	190.347	204.064
Ccel_1806	12.1806	3.13663	17.3366	6.5622	9.52795	1.34556	7.65689	3.40617	4.05511	1.56363	7.72777	1.24429
Ccel_1807	94.0888	25.093	113.072	41.0138	106.05	28.2568	83.4198	13.6247	57.9301	31.2726	88.2593	39.8173
Ccel_1808	45.4907	29.0138	45.873	82.0275	32.3122	57.8592	35.0605	32.3586	35.3373	32.8362	50.0271	42.3059
Ccel_1809	803.421	818.66	743.481	655.4	1746.93	1252.72	1933.77	1239.85	1752.38	1474.5	1284.03	1112.4
Ccel_1810	5.22025	52.5385	5.6766	28.7096	35.212	110.336	37.2769	206.073	28.965	120.399	22.3699	98.299
Ccel_1811	8.57612	10.194	17.7969	3.2811	30.8623	2.69113	30.6275	6.81234	13.9032	0	24.4035	1.24429
Ccel_1812	11.3105	3.92079	17.9503	8.20275	42.2544	8.07338	46.1428	5.10925	28.3857	12.509	25.2169	2.48858
Ccel_1813	7.33321	0.784157	16.4161	2.46083	35.212	12.1101	50.9787	3.40617	30.7029	9.38177	23.9968	3.73287
Ccel_1814	12.802	7.05742	29.6104	2.46083	69.5955	12.1101	102.763	17.0308	55.6129	3.12726	75.2441	1.24429
Ccel_1815	10.1919	5.4891	23.0132	4.92165	42.0473	12.1101	61.2551	8.51542	15.0618	6.25451	43.5195	2.48858
Ccel_1816	9.32187	3.13663	21.6324	9.8433	64.8315	12.1101	86.6437	8.51542	35.3373	4.69089	45.9599	7.46575
Ccel_1817	84.394	138.796	77.171	96.7925	109.779	59.2048	112.234	81.748	98.4811	93.8177	91.9198	46.0388
Ccel_1818	57.2984	46.2653	78.7053	33.6313	162.182	152.049	159.989	146.465	163.942	117.272	95.987	98.299
Ccel_1819	12.802	7.05742	9.9724	6.5622	5.79962	12.1101	3.42545	6.81234	1.7379	1.56363	0.813449	0
Ccel_1820	0.372875	0.784157	0	0	0	0	0	0	0	0	0	0
Ccel_1821	0.372875	0.784157	0	0	0.207129	0	0	0	0	0	0	0
Ccel_1822	8.07896	4.70494	6.29028	1.64055	18.8488	8.07338	15.5153	11.9216	16.2204	20.3272	14.6421	16.1758
Ccel_1823	0.621458	0.784157	0.306843	0.820275	1.03565	1.34556	1.61198	1.70308	0	1.56363	1.22017	1.24429
Ccel_1824	0.124292	0	0.460265	0	0.414259	0	0	0	1.1586	0	0	0
Ccel_1825	0.74575	0	2.60817	1.64055	1.86416	0	0.805988	0	5.21371	6.25451	5.69415	1.24429
Ccel_1826	3.60446	3.92079	4.2958	6.5622	3.93546	2.69113	2.41796	5.10925	11.0067	6.25451	10.5748	9.95433
Ccel_1827	4.10162	1.56831	6.29028	8.20275	3.10694	6.72782	1.81347	1.70308	6.37231	9.38177	9.35467	4.97716
Ccel_1828	0.994333	0	1.22737	3.2811	0	1.34556	0.402994	0	1.1586	1.56363	1.22017	0
Ccel_1829	1.24292	2.35247	1.99448	4.92165	3.5212	1.34556	3.62695	10.2185	12.1653	26.5817	4.47397	6.22146
Ccel_1830	3.72875	7.05742	3.68212	12.3041	9.1137	16.1468	6.8509	32.3586	32.4408	62.5451	18.7093	39.8173
Ccel_1831	60.4057	79.1999	56.9194	81.2072	81.8161	106.3	45.5383	52.7956	26.6478	71.9269	19.1161	72.1689
Ccel_1832	6.33887	3.13663	6.90397	2.46083	5.17824	4.03669	3.62695	1.70308	1.7379	0	2.03362	0
Ccel_1833	45.4907	65.0851	53.851	86.1289	36.869	55.1681	32.2395	88.5604	74.7298	145.417	67.923	119.452
Ccel_1834	0.74575	1.56831	0.767108	0	0.207129	0	0	0	0	0	0.406725	0
Ccel_1835	0.248583	0	0.920529	0	0	0	0	0	0	0	0	0
Ccel_1836	38.6547	59.596	41.7307	77.1059	34.1764	49.7858	30.6275	83.4511	67.7782	143.854	63.8558	119.452
Ccel_1837	4.97166	5.4891	3.37527	3.2811	0	6.72782	0.604491	0	0	0	2.44035	0
Ccel_1838	0	0	0	0	0	0	0	0	0	0	0	0
Ccel_1839	2.23725	3.13663	1.07395	0	1.24278	5.38225	2.21647	0	3.4758	3.12726	0.406725	0
Ccel_1840	2.61012	4.70494	1.99448	0	0.828518	0	2.21647	0	1.1586	6.25451	0.406725	0
Ccel_1841	4.97166	2.35247	2.45475	4.92165	0.621388	2.69113	0.805988	0	0	0	0	0
Ccel_1842	4.72308	8.62573	3.22185	16.4055	1.65704	0	0.805988	0	0	3.12726	0	0
Ccel_1843	1.24292	0	0	2.46083	0	0	0.201497	0	0	0	0	0
Ccel_1844	4.97166	3.92079	2.76159	1.64055	0.828518	0	0.402994	0	1.1586	0	0	2.48858
Ccel_1845	5.09596	9.40989	2.30132	4.10138	0.414259	0	0	0	0	3.12726	0	2.48858
Ccel_1846	5.34454	13.3307	1.84106	0.820275	0.207129	0	0	0	0	0	0.406725	0
Ccel_1847	5.966	18.0356	2.60817	5.74193	0.414259	0	0	0	0	0	0.813449	0
Ccel_1848	109.874	112.919	54.7715	64.8017	24.4413	26.9113	11.0823	27.2493	15.0618	12.509	14.6421	12.4429
Ccel_1849	129.76	80.7682	70.1137	44.2949	26.3054	8.07338	15.1123	23.8432	28.965	18.7635	16.269	4.97716
Ccel_R0046	8.949	3.92079	3.68212	0	1.86416	5.38225	1.20898	0	3.4758	0	1.22017	2.48858
Ccel_1850	0.621458	3.13663	0.920529	0.820275	0	1.34556	0	0	0	0	0	0
Ccel_1851	58.9142	111.35	49.0949	142.728	36.4548	61.8959	20.9557	44.2802	20.8548	81.3087	20.743	41.0616
Ccel_1852	3.48017	2.35247	4.14238	6.5622	1.86416	0	2.41796	0	0	6.25451	2.44035	4.97716
Ccel_1853	0.124292	1.56831	0.306843	0	0.414259	0	0.604491	0	0	0	0	0
Ccel_1854	128.145	43.1287	164.161	33.6313	321.258	68.6237	315.947	47.6863	217.817	51.5997	185.873	39.8173
Ccel_1855	227.827	111.35	274.011	84.4883	343.835	118.41	331.06	78.3419	302.395	93.8177	456.345	159.269
Ccel_1856	17.7737	5.4891	14.4216	13.1244	10.1493	8.07338	12.0898	8.51542	7.53091	14.0727	8.54122	17.4201
Ccel_1857	85.0155	67.4375	57.8399	55.7787	78.0878	51.1314	57.0237	42.5771	17.379	32.8362	21.9631	32.3516
Ccel_1858	2004.2	1634.18	2289.51	1246	2993.02	1800.36	2653.51	1243.25	654.031	365.889	591.784	267.523
Ccel_1859	1140.38	755.928	1394.3	579.114	1937.07	836.94	1762.09	667.609	404.352	117.272	411.199	130.651
Ccel_1860	121.184	64.3009	135.625	50.0368	143.334	60.5504	113.644	51.0925	53.875	14.0727	62.6356	23.6415
Ccel_1861	117.207	89.3939	142.375	76.2856	102.943	72.6604	82.0093	52.7956	39.9718	10.9454	67.923	36.0844
Ccel_1862	258.029	119.192	223.228	117.299	435.8	170.887	338.515	136.247	278.064	132.908	418.113	195.354
Ccel_1863	117.456	109.782	135.778	146.009	332.028	325.626	256.304	177.121	144.246	70.3633	203.362	150.559
Ccel_1864	284.876	394.431	331.544	553.686	565.878	850.396	400.979	577.345	209.128	361.198	292.028	372.043
Ccel_R0047	0.497166	1.56831	0.306843	0	0	0	0	0	1.1586	0	0	2.48858
Ccel_1865	198.618	119.192	174.133	104.995	54.475	107.645	52.1877	63.0141	23.172	64.1088	47.5868	68.436
Ccel_1866	7208.54	13025.6	7307.16	10467.5	82.8518	156.085	99.5395	286.118	392.187	376.835	462.853	393.196
Ccel_R0048	0.621458	0.784157	0.920529	0.820275	0	0	0.402994	0	0.579301	0	0	2.48858
Ccel_1867	330.74	194.471	334.919	127.963	479.09	371.375	884.37	662.5	272.271	170.436	160.656	95.8104
Ccel_1868	896.888	643.793	1024.7	425.723	1533.59	1096.63	2547.12	1803.57	888.068	514.434	657.674	393.196
Ccel_1869	3810.91	6036.44	4151.59	4933.13	6162.1	13342.6	9602.95	19205.7	8000.72	10235.5	4846.53	6230.17
Ccel_1870	274.809	445.401	204.971	264.129	330.579	749.479	364.307	880.494	305.291	548.834	98.4274	241.392
Ccel_1871	121.06	199.176	104.48	101.714	114.75	176.269	108.405	182.23	49.2406	96.945	37.4187	62.2146
Ccel_1872	96.0774	105.861	72.415	72.1842	47.8469	84.7705	54.0012	63.0141	22.5927	32.8362	41.4859	39.8173
Ccel_1873	43.9992	47.8336	38.6622	37.7327	24.2341	30.948	32.038	30.6555	12.7446	18.7635	15.4555	24.8858
Ccel_R0049	2.73442	5.4891	4.14238	3.2811	0.621388	2.69113	0.805988	0	4.05511	1.56363	5.69415	9.95433
Ccel_1874	206.076	325.425	148.205	346.976	159.283	477.675	148.503	488.785	170.894	304.908	176.925	381.997
Ccel_1875	343.418	538.716	165.082	234.599	279.418	445.381	324.612	929.884	723.547	1430.72	353.037	1117.37
Ccel_1876	187.556	248.578	94.968	191.124	63.7959	216.636	86.0392	245.244	370.752	806.832	294.062	741.598
Ccel_1877	937.035	657.124	903.039	409.317	1071.69	511.314	871.072	340.617	571.191	200.144	517.354	251.347
Ccel_1878	141.692	42.3445	119.822	41.0138	98.8007	24.2201	69.315	18.7339	67.1989	29.7089	69.5499	22.3972
Ccel_1879	135.602	65.0851	127.8	76.2856	118.892	45.7492	102.36	37.4678	99.0604	45.3452	98.8341	29.863
Ccel_1880	88.4956	47.8336	110.924	54.1382	81.4019	39.0213	88.6587	66.4203	60.2473	45.3452	67.923	37.3287
Ccel_1881	48.3494	43.9128	51.5496	30.3502	42.0473	28.2568	49.7698	18.7339	24.9099	32.8362	37.8254	34.8402
Ccel_1882	509.471	746.518	426.359	652.119	320.015	473.638	351.612	527.956	341.208	623.888	300.163	435.502
Ccel_1883	1710.63	4058.8	1603.26	4720.68	1939.97	5432.04	1748.19	5860.31	2491.57	6384.3	1189.26	5967.62
Ccel_1884	10.0676	7.05742	14.2682	7.38248	20.9201	2.69113	18.3362	6.81234	7.53091	0	8.94794	3.73287
Ccel_1885	84.8912	20.3881	104.173	31.9907	212.722	28.2568	182.556	44.2802	123.391	18.7635	99.2408	8.71004
Ccel_1886	140.698	38.4237	173.213	36.0921	326.643	51.1314	329.246	49.3894	301.816	45.3452	246.475	54.7488
Ccel_1887	41.2648	9.40989	51.2428	0.820275	93.4154	0	84.8302	5.10925	80.5228	9.38177	67.923	6.22146
Ccel_1888	117.456	39.2079	127.493	29.5299	202.158	25.5657	159.183	17.0308	202.176	17.1999	139.1	33.5959
Ccel_1889	238.64	244.657	229.365	228.857	263.054	239.51	201.094	236.729	264.74	250.181	145.607	126.918
Ccel_1890	123.919	69.79	191.624	116.479	442.843	332.354	375.993	246.947	240.41	120.399	276.166	158.025
Ccel_1891	51.0839	50.9702	63.3631	68.9031	84.9231	75.3516	81.8078	39.1709	56.1922	31.2726	66.2961	39.8173
Ccel_1892	71.4677	129.386	77.7847	168.156	82.2304	187.033	83.4198	160.09	118.757	173.563	97.2072	144.338
Ccel_1893	22.6211	43.1287	30.9912	49.2165	135.67	251.62	353.224	580.752	628.541	1274.36	227.766	385.73
Ccel_1894	584.668	677.512	466.555	685.75	1268.25	2078.9	1524.32	2098.2	2879.7	3788.67	1658.62	2175.02
Ccel_1895	1.61579	0	0.153422	1.64055	1.24278	0	1.41048	0	2.8965	6.25451	2.44035	7.46575
Ccel_1896	135.229	39.992	150.507	31.9907	163.011	12.1101	181.549	28.9524	148.88	25.0181	146.421	27.3744
Ccel_1897	47.8523	18.8198	40.9636	22.1474	34.7977	13.4556	34.053	6.81234	41.1304	7.81814	36.1985	22.3972
Ccel_1898	63.3887	55.6752	62.7494	66.4423	47.2255	25.5657	48.9638	23.8432	35.3373	28.1453	60.1953	28.6187
Ccel_1899	56.3041	53.3227	51.3962	86.9492	27.5482	56.5137	33.8515	39.1709	26.0685	56.2906	41.0792	44.7945
Ccel_1900	70.3491	51.7544	87.2969	77.9261	47.8469	13.4556	59.0386	20.437	41.7097	12.509	78.9046	43.5502
Ccel_1901	57.0499	62.7326	61.0618	72.1842	18.8488	29.6024	20.3512	32.3586	11.586	17.1999	17.8959	32.3516
Ccel_1902	80.0438	24.3089	90.6721	23.788	70.6311	14.8012	86.8452	5.10925	64.3024	10.9454	76.871	19.9087
Ccel_1903	30.0786	13.3307	20.2516	14.765	17.8131	9.41894	22.3662	13.6247	18.5376	10.9454	28.064	8.71004
Ccel_1904	131.501	89.3939	117.828	62.3409	110.4	65.9326	121.1	57.9049	109.488	65.6724	139.913	74.6575
Ccel_1905	322.537	289.354	252.225	244.442	240.063	254.311	182.959	240.135	297.761	445.634	242.408	248.858
Ccel_1906	271.95	185.061	229.519	194.405	179.167	195.107	142.458	190.745	231.141	392.471	183.026	221.484
Ccel_1907	845.556	719.072	622.124	638.174	398.31	557.063	303.052	565.424	587.99	1338.47	495.391	749.063
Ccel_1908	198.867	412.467	207.119	505.289	214.586	481.712	210.161	509.222	215.5	501.925	187.907	495.228
Ccel_1909	2.23725	1.56831	3.98896	3.2811	6.00675	0	9.67186	3.40617	57.3508	56.2906	14.2354	18.6644
Ccel_1910	0.621458	0	1.22737	0	2.48555	0	5.23892	0	23.172	3.12726	7.32105	3.73287
Ccel_1911	0.248583	0	0.306843	0	0.621388	0	1.41048	0	2.3172	0	1.6269	0
Ccel_1912	4.35021	1.56831	3.37527	4.10138	1.03565	0	3.02246	0	16.2204	6.25451	6.10087	0
Ccel_1913	1.61579	2.35247	2.91501	3.2811	0.621388	2.69113	1.61198	0	2.3172	1.56363	2.44035	1.24429
Ccel_1914	0.497166	0.784157	0.920529	0	0.621388	0	0.402994	0	6.37231	4.69089	3.66052	2.48858
Ccel_1915	1.24292	1.56831	1.22737	1.64055	1.03565	0	1.81347	3.40617	8.11021	4.69089	4.47397	2.48858
Ccel_1916	1.11862	2.35247	0.920529	1.64055	0.828518	0	3.02246	3.40617	11.0067	7.81814	6.5076	3.73287
Ccel_1917	42.2592	14.1148	37.7417	18.8663	114.128	28.2568	42.5159	23.8432	11.586	14.0727	17.0824	9.95433
Ccel_1918	31.6944	21.1722	23.3201	27.8894	86.7872	25.5657	37.4784	23.8432	22.5927	42.218	21.9631	33.5959
Ccel_1919	12.6777	14.1148	7.36424	15.5852	24.2341	21.529	9.87335	8.51542	12.7446	26.5817	10.5748	27.3744
Ccel_1920	17.4008	25.093	11.9669	27.8894	19.4702	63.2415	8.86587	30.6555	22.5927	64.1088	13.4219	52.2602
Ccel_1921	612.261	394.431	590.98	395.373	886.928	920.365	639.35	546.69	877.641	476.907	1111.17	848.607
Ccel_1922	377.225	504.213	385.855	446.23	541.851	819.448	383.247	647.172	378.863	505.052	446.177	674.406
Ccel_1923	73.8292	21.1722	65.2042	14.765	92.794	29.6024	70.524	20.437	28.3857	6.25451	52.0608	13.6872
Ccel_1924	59.4114	27.4455	37.128	15.5852	44.9471	12.1101	43.9264	18.7339	35.3373	4.69089	37.0119	12.4429
Ccel_1925	118.823	76.0633	114.913	38.5529	123.449	64.587	105.383	80.0449	95.0053	45.3452	85.4122	23.6415
Ccel_1926	207.194	246.225	183.952	119.76	193.045	207.217	183.362	279.306	189.431	107.89	157.402	107.009
Ccel_1927	41.1405	52.5385	42.8046	54.1382	26.7197	44.4036	22.1647	30.6555	16.2204	20.3272	26.0304	36.0844
Ccel_1928	14.6664	14.1148	17.3366	13.9447	10.7707	12.1101	12.2913	8.51542	28.3857	7.81814	29.2842	26.1301
Ccel_1929	79.6709	101.156	62.7494	102.534	56.3392	45.7492	63.4716	81.748	108.909	157.926	89.4794	135.628
Ccel_1930	1106.94	438.344	1012.58	258.387	753.951	217.981	1190.85	565.424	282.699	84.4359	282.267	115.719
Ccel_1931	1427.36	564.593	1143.76	392.091	1414.07	582.629	2124.38	1120.63	778.58	287.708	621.069	266.278
Ccel_1932	2718.26	1958.83	2324.03	1272.25	2468.78	2531	3870.15	4293.47	1854.34	1734.06	1626.9	1491.91
Ccel_1933	743.637	907.27	644.064	471.658	403.902	643.179	410.852	703.374	151.197	143.854	102.088	124.429
Ccel_1934	9.94333	2.35247	14.8819	2.46083	17.3989	2.69113	24.5826	1.70308	9.26881	10.9454	9.35467	6.22146
Ccel_1935	21.6267	7.84157	16.4161	4.10138	40.3902	8.07338	32.2395	5.10925	19.1169	10.9454	10.1681	6.22146
Ccel_1936	192.901	128.602	181.037	105.815	205.887	83.4249	218.423	107.294	179.004	107.89	180.993	120.696
Ccel_1937	207.194	113.703	224.456	79.5667	221.007	56.5137	230.513	90.2634	167.997	48.4725	175.705	73.4132
Ccel_1938	196.505	235.247	153.268	209.99	124.278	180.305	128.958	217.995	114.702	153.236	126.898	158.025
Ccel_1939	5.34454	4.70494	6.44371	10.6636	8.07805	16.1468	6.6494	11.9216	5.79301	7.81814	4.06725	16.1758
Ccel_1940	10.1919	10.194	12.8874	14.765	8.07805	8.07338	2.82096	3.40617	4.05511	14.0727	7.72777	7.46575
Ccel_1941	268.097	386.59	309.605	610.285	302.823	411.742	277.461	386.6	347.58	500.361	420.147	596.015
Ccel_1942	41.0162	55.6752	31.9117	41.0138	45.7756	64.587	49.7698	91.9665	166.259	242.362	142.76	133.139
Ccel_1943	0.372875	0.784157	1.22737	0	0.207129	0	0.805988	0	0	3.12726	0.813449	0
Ccel_1944	1.11862	3.13663	1.68764	0.820275	0.828518	2.69113	1.61198	0	1.1586	18.7635	0.813449	0
Ccel_1945	756.812	352.871	957.504	219.834	724.539	141.284	1647.64	391.709	331.36	98.5086	330.667	92.0775
Ccel_1946	621.458	587.334	589.599	555.326	814.433	726.604	1531.98	1261.99	789.008	664.542	614.561	518.869
Ccel_1947	165.308	208.586	168.917	219.834	152.862	235.474	202.102	459.833	136.715	278.326	132.592	189.132
Ccel_1948	42.632	21.1722	58.1468	12.3041	66.9028	21.529	79.3898	18.7339	30.1236	9.38177	36.6052	7.46575
Ccel_1949	38.779	14.1148	68.7329	13.1244	140.227	16.1468	151.324	23.8432	56.7715	25.0181	65.4827	9.95433
[truncated: 1,581 more rows]
