# Supplementary material for: Cellulosome stoichiometry in Clostridium cellulolyticum is regulated by selective RNA processing and stabilization
Source: Nat Commun. 2015 Apr 24;6:6900. doi: 10.1038/ncomms7900 (PMC4423207; doi:10.1038/ncomms7900)
Supplement: Supplementary Data 2 — Maps of TS on the Clostridium cellulolyticum genome. The ratio of reads between Exo and Hyb libraries under three carbon sources were respectively listed, in which NA means “not available”. The TSs were grouped into three categories based on their genomic context: (i) iTSs (i.e., “intergenic” TSs), which are located at intergenic region; (ii) cTSs (i.e., “coding-region” TSs), which are within an annotated CDS on the same strand; (iii) oTSs (i.e., “orphan” TSs), which are orphans with no annotated genes in their proximity. [file ncomms7900-s3.xlsx]

## Sheet: Sheet1
Strand	Location	Ratio of reads between Exo and Hyb libraries						Classification
		Glucose-1	Glucose-2	Cellobiose-1	Cellobiose-2	Cellulose-1	Cellulose-2
+	6570	1.225	0.481	1.69	3.413	NA	NA	gTS
+	9858	1.26	1.314	2.245	2.078	1.724	3.17	gTS
-	11028	1.408	1.332	1.199	1.141	1.442	1.312	gTS
-	11054	1.221	0.585	NA	NA	2.27	2.635	gTS
+	13300	1.054	1.187	1.256	1.159	0.968	1.029	gTS
+	20526	1.547	1.332	1.529	1.351	1.57	1.957	gTS
+	22869	1.941	1.845	1.989	2.482	0.869	1.344	gTS
+	24473	1.204	0.877	1.115	0.812	2.493	1.32	gTS
+	40123	1.204	3.691	NA	NA	NA	NA	gTS
+	42338	1.321	0.923	1.424	1.103	NA	NA	gTS
-	45490	NA	NA	2.655	3.779	NA	NA	gTS
+	45607	1.933	2.172	1.925	1.816	1.874	1.936	gTS
-	54560	1.344	1.412	1.724	2.388	1.762	1.743	gTS
-	63761	1.368	1.326	1.537	1.374	2.554	5.269	gTS
+	63922	1.036	1.224	1.493	1.414	1.546	1.479	gTS
+	67918	1.371	1.247	1.071	0.917	1.998	1.346	gTS
+	84586	NA	NA	4.475	5.627	1.544	7.766	gTS
+	90100	NA	NA	0.699	1.862	1.288	2.496	gTS
+	91553	1.398	2.373	3.203	2.076	2.397	1.503	gTS
+	91943	1.408	1.628	1.463	1.083	1.174	1.348	gTS
+	99266	0.688	0.802	1.033	1.418	0.737	0.832	gTS
+	101852	0.76	0.975	1.365	1.114	0.836	0.782	gTS
+	106560	0.986	0.903	0.735	0.441	1.347	1.113	gTS
+	107860	1.784	2.086	NA	NA	1.253	1.287	gTS
+	114903	1.582	1.981	1.632	1.438	1.599	1.421	gTS
+	115953	2.064	2.086	2.399	0.72	2.246	2.336	gTS
+	116034	1.439	2.712	2.49	2.151	1.384	1.275	gTS
+	117073	1.472	2.203	1.739	1.251	1.35	1.213	gTS
+	119427	1.853	1.845	2.253	1.655	1.216	1.941	gTS
-	125841	1.208	1.236	0.835	0	0.851	3.952	gTS
+	125876	2.189	3.229	4.131	2	1.684	2	gTS
+	126889	1.614	1.798	1.866	2.031	1.432	2.786	gTS
+	136369	1.28	1.314	1.476	1.706	2.141	1.826	gTS
+	149257	1.272	1.212	0.863	1.418	1.072	1.294	gTS
+	152402	1.399	1.465	1.743	1.07	1.282	1.169	gTS
+	153428	1.174	1.335	1.385	1.051	1.032	0.89	gTS
+	166214	1.558	2.563	4.131	4.137	2.189	5.118	gTS
+	172484	NA	NA	NA	NA	1.895	1.553	gTS
+	185722	1.119	1.248	1.782	1.91	1.384	2.243	gTS
-	188046	0.896	0.678	1.454	1.571	1.169	1.536	gTS
+	192527	1.721	1.746	2.078	2.01	2.008	2.062	gTS
+	196187	1.396	1.351	1.281	1.104	1.414	1.403	gTS
+	197294	1.084	4.218	0.318	1.931	NA	NA	gTS
+	203123	1.196	0.932	1.077	1.105	1.153	0.833	gTS
-	209118	1.699	2.086	2.119	2.545	2.612	2.9	gTS
+	228160	3.042	3.885	4.721	5.416	3.93	1.726	gTS
+	228182	2.085	3.076	1.257	1.045	2.526	2.657	gTS
+	236924	2.89	1.772	NA	NA	NA	NA	gTS
+	255358	0.438	3.691	10.327	1.241	2.358	29.122	gTS
-	256397	2.006	1.73	4.173	1.008	NA	NA	gTS
-	257063	2.068	1.974	2.332	3.113	2.137	2.147	gTS
-	257570	1.315	0.771	1.264	1.008	0.925	1.068	gTS
-	258865	NA	NA	2.086	5.039	NA	NA	gTS
+	258995	3.432	2.15	3.098	3.385	1.768	2.174	gTS
+	260419	2.58	0.984	4.131	1.986	1.684	7.766	gTS
+	263495	1.669	1.092	1.307	0.889	0.666	0.6	gTS
-	266606	1.792	0.957	1.128	1.44	2.743	3.022	gTS
+	270756	1.428	1.371	2.045	2.767	1.762	2.227	gTS
+	270825	1.273	1.87	1.899	2.508	1.357	4.603	gTS
+	281755	1.487	1.694	1.584	1.639	2.603	1.497	gTS
+	285142	1.204	2.953	1.257	1.986	3.368	1.213	gTS
+	287174	2.107	2.5	5.164	0.355	NA	NA	gTS
+	294776	1.026	1.054	0.918	1.068	1.047	1.522	gTS
-	327704	2.016	1.877	1.404	1.473	4.469	2.781	gTS
+	333833	1.318	1.193	1.619	0.946	2.121	0.628	gTS
+	340342	1.907	2.062	1.285	1.281	NA	NA	gTS
+	346158	1.204	1.372	2.392	1.589	NA	NA	gTS
+	348209	NA	NA	2.065	4.965	NA	NA	gTS
+	353562	2.146	1.965	1.814	1.8	2.746	2.201	gTS
+	357444	1.72	1.365	NA	NA	2.807	1.294	gTS
+	365132	2.026	2.352	2.162	1.911	2.067	2.159	gTS
+	373347	1.698	1.774	1.74	1.425	1.639	1.385	gTS
+	375493	1.584	1.781	1.777	1.316	1.579	1.77	gTS
+	375921	1.468	1.52	1.025	1.01	1.752	1.281	gTS
-	392837	1.456	1.4	1.352	1.202	1.167	1.365	gTS
+	392977	0.969	0.475	0.887	1.33	1.018	1.435	gTS
-	404865	NA	NA	2.504	2.879	NA	NA	gTS
+	406984	1.858	1.476	1.487	1.39	2.807	3.155	gTS
+	409219	0.948	0.988	1.293	0.673	1.559	1.941	gTS
-	411706	0	0	NA	NA	1.085	1.331	gTS
+	411826	1.368	1.506	1.542	1.301	1.872	1.493	gTS
-	415528	1.293	1.368	1.617	1.204	1.387	3.394	gTS
+	420639	1.521	1.762	1.458	1.365	1.366	1.962	gTS
+	422027	1.41	2.8	1.239	3.31	1.347	1.941	gTS
+	441274	1.079	1.605	1.519	1.211	1.363	1.618	gTS
+	443498	1.091	1.418	1.046	0.897	0.921	0.8	gTS
+	445643	0.983	0.929	0.705	0.722	1.154	1.171	gTS
+	452831	1.598	1.764	1.514	1.456	1.555	1.923	gTS
+	459970	1.131	0.852	1.275	1.431	1.834	1.338	gTS
+	464642	1.962	2.05	NA	NA	1.925	2.589	gTS
-	468226	1.39	1.42	1.541	1.149	0.942	1.078	gTS
-	470478	1.387	0.831	NA	NA	2.98	4.94	gTS
+	492032	0.944	1.092	0.577	0.385	1.053	1.153	gTS
+	507515	1.127	1.216	1.437	1.205	1.201	1.142	gTS
+	510057	1.784	1.822	1.504	1.312	1.864	1.112	gTS
+	520637	1.128	1.979	1.719	2.138	1.397	3.224	gTS
+	532561	0.803	2.171	1.427	1.204	2.246	2.157	gTS
+	532595	1.01	1.301	1.351	0.827	1.528	1.075	gTS
+	544616	1.248	1.615	1.368	1.043	1.336	1.108	gTS
-	555540	0.966	0.556	0.835	1.008	1.349	2.592	gTS
-	558613	1.087	0.785	0.97	1.28	1.061	1.089	gTS
-	572776	1.146	1.064	1.063	1.235	1.648	1.43	gTS
+	572973	1.252	1.946	1.505	1.403	1.965	1.485	gTS
+	574394	1.494	1.308	1.377	1.592	1.036	1.303	gTS
+	581283	1.268	3.229	1.652	3.724	2.067	1.387	gTS
+	582171	1.527	1.32	1.878	2.069	0.281	1.109	gTS
+	597722	1.289	1.959	3.007	3.843	0.856	2.768	gTS
-	600130	1.674	1.357	1.53	0.975	NA	NA	gTS
+	604722	1.837	2.108	2.028	2.482	2.247	3.629	gTS
+	607380	1.157	0.769	1.776	1.449	0.096	0.217	gTS
+	613524	1.741	1.271	2.514	1.241	0.808	0.693	gTS
+	616801	NA	NA	4.131	2.482	NA	NA	gTS
+	619954	1.345	1.79	2.021	1.729	1.386	2.406	gTS
+	622317	1.264	1.644	1.521	1.189	1.805	1.479	gTS
+	625324	1.339	1.806	1.862	1.811	1.386	1.637	gTS
+	625801	1.37	1.269	1.414	1.705	1.524	2.072	gTS
+	629037	1.695	2.575	3.257	2.226	1.255	6.074	gTS
+	631158	1.824	2.329	2.394	1.717	1.241	1.874	gTS
+	634929	1.606	1.64	NA	NA	1.263	2.118	gTS
+	638821	0.901	0.996	2.217	1.058	NA	NA	gTS
-	648826	0.815	0.6	1.897	0.806	3.065	2.174	gTS
-	680454	1.089	1.147	0.968	1.28	1.008	2.086	gTS
+	680561	1.272	0.758	0.86	1.079	1.214	1.469	gTS
-	684875	1.121	0.937	1.555	1.91	1.703	1.04	gTS
+	689173	1.141	1.224	1.263	1.214	1.634	1.387	gTS
+	691540	NA	NA	1.502	2.031	NA	NA	gTS
+	698218	1.458	1.62	1.699	1.542	2.566	1.887	gTS
+	699168	1.118	0.666	0.499	0.602	1.351	1.599	gTS
+	719223	1.454	1.569	0.979	0.836	1.233	0.942	gTS
-	729190	1.142	1.159	NA	NA	1.703	1.976	gTS
+	730297	2.569	1.987	0	1.655	NA	NA	gTS
-	732753	3.604	2.732	4.955	4.619	2.213	7.657	gTS
+	732890	NA	NA	2.065	3.31	NA	NA	gTS
+	734711	0.163	0.671	0	0.552	1.679	1.968	gTS
-	738292	1.61	7.416	1.043	5.039	NA	NA	gTS
+	741689	2.064	2.871	6.196	1.862	2.526	2.589	gTS
+	744239	1.49	1.476	1.903	2.516	1.572	3.486	gTS
+	744574	1.329	1.554	NA	NA	NA	NA	gTS
+	750213	1.299	1.292	2.065	2.648	NA	NA	gTS
-	770953	1.61	1.534	NA	NA	NA	NA	gTS
+	771150	1.332	1.396	0.602	0.382	0.786	1.127	gTS
-	776195	1.345	0.971	1.669	1.4	2.061	3.192	gTS
+	776310	1.06	1.218	1.509	1.681	2.504	1.994	gTS
+	778306	1.453	1.104	1.408	3.086	NA	NA	gTS
+	785535	1.846	1.822	1.621	1.705	2.037	2.471	gTS
+	793651	1.275	1.424	1.856	1.581	0.954	1.264	gTS
-	797177	3.45	1.426	1.391	0.63	1.324	3.162	gTS
-	797799	NA	NA	NA	NA	1.165	2.231	gTS
+	800039	1.876	2.779	3.331	1.931	2.45	1.941	gTS
+	807645	1.881	2.227	2.879	3.836	3.032	1.941	gTS
+	819297	1.226	1.5	1.105	0.837	0.865	0.799	gTS
+	823987	1.832	1.717	2.099	2.235	1.974	2.024	gTS
+	837632	0.955	0.821	1.094	1.173	1.799	2.362	gTS
-	865210	1.904	1.457	1.814	0.129	1.135	1.235	gTS
+	876216	1.449	1.971	1.67	1.26	1.381	1.232	gTS
-	878387	1.41	1.705	1.525	1.584	2.17	2.332	gTS
+	893836	1.253	1.728	1.538	1.364	2.183	2.357	gTS
+	906655	1.374	1.407	1.038	1.003	1.555	1.242	gTS
-	912442	1.47	0.562	1.391	2.016	NA	NA	gTS
+	915178	1.302	1.506	1.318	1.171	1.406	1.329	gTS
+	923924	1.547	2.198	1.377	1.67	1.306	1.459	gTS
+	929219	1.514	1.977	1.466	2.638	2.165	4.206	gTS
+	935285	1.051	2.197	1.377	2.172	2.165	1.941	gTS
-	937772	1.118	1.236	2.318	0.951	NA	NA	gTS
+	937841	NA	NA	NA	NA	2.246	2.912	gTS
+	940140	2.159	2.757	2.47	2.175	2.073	2.978	gTS
+	941862	1.913	0.952	1.043	1.253	2.903	1.633	gTS
+	950097	0.85	0.615	1.033	1.067	0.895	0.957	gTS
+	952652	2.069	1.858	1.739	1.895	2.208	1.864	gTS
+	958388	1.539	1.179	1.532	2.052	2.272	2.088	gTS
+	964021	1.376	0.949	0.986	2.087	1.853	1.079	gTS
-	965461	2.356	2.157	2.867	2.906	2.574	4.087	gTS
+	965699	NA	NA	1.18	1.655	1.684	1.941	gTS
+	967188	1.66	0.659	0.526	0.612	2.887	1.485	gTS
+	973745	1.39	1.598	1.153	0.961	1.413	1.877	gTS
+	1041454	0.963	0.807	1.092	1.113	1.318	1.383	gTS
-	1059830	9.661	1.059	1.727	1.35	2.676	0.808	gTS
+	1062584	1.355	1.452	1.606	1.543	1.337	1.121	gTS
+	1069845	1.516	1.686	1.548	1.58	1.455	1.448	gTS
-	1079945	14.491	11.124	0	1.008	NA	NA	gTS
+	1080048	1.577	1.853	1.777	1.354	1.553	1.416	gTS
+	1083764	NA	NA	8.262	3.724	3.062	2.227	gTS
+	1092554	1.885	1.845	5.37	5.867	2.947	3.051	gTS
+	1098243	NA	NA	1.77	2.482	NA	NA	gTS
+	1100492	1.248	1.269	1.673	1.179	1.572	1.31	gTS
-	1101882	0.926	0.888	1.009	1.44	3.405	0.395	gTS
+	1106624	1.555	1.08	2.065	1.317	NA	NA	gTS
+	1108627	1.375	1.405	1.731	1.798	2.041	1.814	gTS
+	1133926	NA	NA	0.826	1.655	2	7.766	gTS
+	1137364	1.935	2.045	2.038	1.696	2.313	2.034	gTS
+	1138269	2.523	2.191	2.892	0.69	2.858	2.512	gTS
-	1139736	1.901	1.532	1.252	1.77	0.532	2.874	gTS
-	1142047	0.767	0.75	0.998	0.754	1.13	1.056	gTS
+	1142197	NA	NA	1.298	1.551	NA	NA	gTS
+	1142263	1.119	1.419	1.377	0.663	0.677	0.834	gTS
-	1157744	1.932	2.06	1.669	1.641	4.378	1.694	gTS
-	1246828	NA	NA	NA	NA	1.703	3.952	gTS
+	1249438	1.307	0.785	1.23	1.602	NA	NA	gTS
-	1257681	2.07	3.138	1.947	0.84	NA	NA	gTS
+	1266153	3.01	1.342	1.377	1.241	0	0	gTS
+	1272442	1.606	7.381	1.033	0	NA	NA	gTS
+	1277155	1.314	0.615	1.115	2.979	0.992	1.165	gTS
+	1286971	1.193	1.64	1.807	1.573	1.713	1.629	gTS
+	1290713	1.799	3.773	2.187	1.342	1.248	9.06	gTS
-	1307587	0.951	0.655	0.839	0.681	1.172	1.124	gTS
+	1308912	1.297	0.839	1.033	1.489	0.481	1.109	gTS
+	1312638	0.876	0.662	NA	NA	3.649	2.912	gTS
+	1317932	1.525	0.766	0.501	0.477	1.304	1.733	gTS
+	1321082	1.441	2.178	1.693	1.793	2.205	3.136	gTS
-	1340177	2.204	2.807	1.071	2.606	2.167	2.399	gTS
+	1340547	1.371	0.863	1.01	1.198	1.053	0.457	gTS
+	1344791	1.127	1.339	1.323	1.161	1.352	1.391	gTS
+	1346796	2.258	1.52	0.958	1.018	2.269	1.373	gTS
+	1352970	0.948	1.504	2.698	1.075	1.594	1.693	gTS
+	1355388	1.019	1.527	0.826	1.805	NA	NA	gTS
+	1355421	1.201	1.418	0.905	1.343	1.123	1.387	gTS
+	1357358	2.09	1.489	1.377	1.96	7.579	3.398	gTS
+	1365252	1.927	3.691	1.377	0	NA	NA	gTS
+	1366314	1.417	1.584	2.234	2.184	1.579	1.518	gTS
+	1376392	1.309	1.255	1.051	1.56	0.766	2.589	gTS
+	1383398	1.374	1.589	1.527	1.356	1.992	2.11	gTS
+	1393131	0	0	NA	NA	1.332	1.045	gTS
+	1404403	2.312	0.687	2.36	1.805	15.158	2.912	gTS
-	1411156	1.391	0.814	1.227	1.334	NA	NA	gTS
-	1411176	1.903	1.854	2.504	2.52	2.838	1.976	gTS
+	1411307	2.012	1.77	1.191	1.413	1.773	2.353	gTS
-	1430309	1.473	1.74	1.985	1.58	1.42	1.419	gTS
+	1431778	2.201	1.688	2.11	2.196	2.386	2.852	gTS
-	1435847	NA	NA	NA	NA	3.121	2.593	gTS
+	1439807	1.853	1.444	NA	NA	NA	NA	gTS
+	1446520	1.41	0.898	0.962	0.974	1.018	1.202	gTS
-	1454908	0.994	1.141	1.043	1.89	1.703	0.847	gTS
-	1460653	1.685	0.906	1.304	1.12	5.108	1.976	gTS
+	1462762	1.262	1.538	2.656	3.31	NA	NA	gTS
+	1463065	0.858	0.994	1.292	1.051	1.207	1.222	gTS
+	1477409	1.247	1.44	1.957	2.172	NA	NA	gTS
-	1489446	NA	NA	NA	NA	1.135	4.446	gTS
+	1497169	NA	NA	2.065	1.655	NA	NA	gTS
+	1505183	1.062	0.764	0.831	0.674	1.684	2.063	gTS
+	1546489	1.496	1.703	NA	NA	NA	NA	gTS
+	1557853	1.398	2.504	NA	NA	NA	NA	gTS
+	1567576	1.276	0.77	1.522	2.059	1.579	1.664	gTS
+	1592829	1.835	2.23	2.065	3.546	1.072	1.028	gTS
+	1611679	3.372	2.214	NA	NA	NA	NA	gTS
+	1615544	1.69	1.508	1.594	1.872	2.323	2.26	gTS
+	1619007	1.452	1.845	1.14	1.839	2.737	1.12	gTS
+	1624374	1.487	1.635	1.55	1.361	1.587	1.581	gTS
-	1628198	0.951	0.595	0.617	0.745	1.135	2.552	gTS
-	1634068	NA	NA	1.335	1.008	NA	NA	gTS
+	1635465	1.469	1.496	1.248	1.185	1.394	1.6	gTS
+	1650979	1.739	3.954	2.272	1.719	NA	NA	gTS
+	1652898	2.223	4.482	3.442	0.946	1.773	5.939	gTS
-	1656049	1.127	3.371	1.49	1.095	NA	NA	gTS
+	1658941	1.8	1.4	1.744	1.568	0.907	4.715	gTS
+	1662984	1.014	1.364	0.826	1.481	0.929	2.357	gTS
-	1667216	1.251	1.78	1.13	2.335	NA	NA	gTS
+	1667338	1.697	2.744	2.065	0	NA	NA	gTS
+	1672942	1.144	1.073	1.411	1.192	1.023	1.223	gTS
+	1674304	0.949	1.44	1.15	0.44	1.684	1.635	gTS
+	1678103	1.66	1.688	1.802	2.245	2.112	2.534	gTS
+	1681082	1.648	1.142	0.688	0.993	NA	NA	gTS
+	1689749	1.092	2.132	1.215	0.451	NA	NA	gTS
+	1695238	0.765	1.845	1.239	1.241	NA	NA	gTS
+	1695984	1.232	0.756	1.4	1.076	0.889	1.456	gTS
-	1697642	1.963	2.04	1.578	1.468	2.411	1.893	gTS
+	1704995	1.656	1.406	0.835	0.685	1.591	0.971	gTS
+	1707229	1.219	1.223	1.401	0.818	NA	NA	gTS
+	1713858	NA	NA	1.377	4.965	NA	NA	gTS
+	1719820	1.057	1.085	NA	NA	2.526	9.707	gTS
-	1727151	1.241	1.332	1.389	1.325	1.185	1.403	gTS
-	1731435	1.875	2.357	1.391	3.959	3.192	1.186	gTS
+	1731738	1.606	1.363	1.666	1.047	1.757	2.146	gTS
-	1733476	1.8	1.596	1.279	0.9	1.459	3.557	gTS
+	1733626	0.371	2.46	3.305	1.241	NA	NA	gTS
+	1737283	0.822	0.447	1.411	1.176	NA	NA	gTS
-	1738711	1.384	1.465	1.693	1.772	1.898	2.542	gTS
-	1741765	NA	NA	3.338	3.779	1.064	4.94	gTS
-	1743474	2.034	2.596	0	0.63	NA	NA	gTS
+	1743701	NA	NA	1.033	1.862	2.105	1.941	gTS
+	1746751	0.741	1.476	2.478	3.31	NA	NA	gTS
-	1751674	NA	NA	1.043	5.039	NA	NA	gTS
+	1756015	1.314	0.738	1.807	0.849	1.871	1.941	gTS
+	1758236	1.425	1.007	NA	NA	3.705	1.941	gTS
+	1762013	1.077	1.117	1.104	0.836	0.898	0.661	gTS
+	1763682	1.33	1.113	2.18	0.602	2.526	2.688	gTS
+	1767750	1.29	1.258	1.046	0.888	2.165	2.373	gTS
-	1772219	1.208	1.854	1.043	2.16	2.98	1.664	gTS
+	1775957	1.542	1.302	1.506	1.333	1.645	1.566	gTS
+	1791625	1.186	1.901	0.861	0.584	1.882	1.82	gTS
-	1806610	1.208	1.928	3.245	1.997	1.482	2.004	gTS
+	1806753	NA	NA	2.065	8.275	NA	NA	gTS
+	1821068	1.853	1.582	1.033	4.344	2.526	2.044	gTS
+	1821365	1.106	1.275	0.295	2.049	1.115	1.15	gTS
+	1850707	1.901	1.182	1.608	1.697	2.919	2.635	gTS
+	1857038	1.043	1.035	1.427	1.43	1.368	1.614	gTS
+	1861271	NA	NA	2.478	2.758	1.684	1.941	gTS
+	1874916	0.963	0.823	0.999	0.621	1.619	1.683	gTS
-	1897043	NA	NA	0.464	1.89	2.554	1.317	gTS
+	1899214	1.037	0.583	1.536	1.418	1.22	1.488	gTS
-	1902581	1.38	2.472	4.173	0	3.405	5.928	gTS
+	1906022	1.199	1.101	1.278	1.114	1.287	1.554	gTS
+	1910399	1.029	1.38	0.974	0.571	2.779	1.812	gTS
-	1937452	3.264	1.918	3.014	1.512	1.965	1.39	gTS
-	1950100	1.048	0.81	1.478	1.489	NA	NA	gTS
-	1966592	3.623	14.832	0	0	NA	NA	gTS
-	1974475	1.772	1.737	2.233	2.584	2.459	1.444	gTS
-	1997215	2.147	2.472	NA	NA	NA	NA	gTS
+	2003816	1.228	0.867	1.25	1.241	1.392	1.664	gTS
-	2012185	0.564	1.685	1.739	3.779	NA	NA	gTS
-	2024774	1.449	0.976	1.21	1.824	1.383	1.712	gTS
-	2026853	1.486	1.168	0.882	1.242	NA	NA	gTS
-	2029700	2.155	3.708	2.217	2.259	1.907	1.707	gTS
-	2037814	1.407	1.099	1.391	1.008	2.128	2.28	gTS
+	2037937	1.439	1.441	1.563	1.58	2.925	3.236	gTS
-	2046675	2.415	2.418	NA	NA	NA	NA	gTS
+	2047403	1.27	1.168	0.836	0.894	1.749	1.456	gTS
-	2054708	1.721	1.819	2.143	2.008	2.089	2.185	gTS
+	2054888	1.533	1.352	0.912	1.177	2.339	3.339	gTS
-	2068244	1.283	1.243	1.454	1.415	1.477	2.389	gTS
-	2071360	1.393	1.501	2.151	1.601	1.703	2.128	gTS
-	2080041	2.31	2.768	3.867	2.419	3.201	2.608	gTS
-	2082856	1.352	2.129	1.093	2.24	4.257	3.054	gTS
-	2087360	0.522	1.39	1.272	2.055	2.394	4.742	gTS
+	2090257	1.056	1.122	1.291	1.072	1.28	1.431	gTS
-	2094177	2.003	2.596	3.531	2.52	3.405	5.928	gTS
+	2094288	3.211	3.076	2.582	0.827	NA	NA	gTS
-	2101394	2.576	1.854	0.963	0.775	0.284	0.988	gTS
-	2104503	1.479	1.893	1.099	1.622	2.103	2.313	gTS
+	2110953	NA	NA	1.606	1.354	1.684	3.883	gTS
-	2117675	NA	NA	NA	NA	2.043	1.317	gTS
+	2118094	1.376	1.23	0.972	3.546	1.291	4.099	gTS
-	2126496	NA	NA	2.191	3.207	2.631	2.28	gTS
-	2135848	1.068	1.003	1.024	0.989	0.77	0.763	gTS
+	2137715	1.55	1.845	1.935	1.329	1.337	1.448	gTS
-	2144692	0.998	0.809	1.192	1.113	1.2	1.787	gTS
-	2155546	1.485	1.303	1.797	1.866	1.393	1.482	gTS
-	2159909	0.946	0.861	1.495	1.504	1.316	1.087	gTS
-	2165058	1.497	1.211	0.625	0.542	1.153	0.754	gTS
-	2166622	7.4	3.144	2.006	3.308	2.634	2.896	gTS
-	2184363	1.932	1.854	NA	NA	1.338	1.411	gTS
+	2185161	1.019	1.901	NA	NA	4.042	2.718	gTS
-	2203609	1.546	3.708	1.996	1.68	NA	NA	gTS
-	2217826	1.366	2.006	1.183	1.505	0.913	2.766	gTS
-	2219745	1.079	1.201	1.198	1.588	NA	NA	gTS
-	2222005	1.383	0.986	1.132	1.651	0.598	0.544	gTS
+	2224799	1.449	0.752	1.518	1.319	1.31	1.54	gTS
-	2227769	1.355	1.82	2.239	2.326	1.157	1.605	gTS
-	2228359	1.27	1.066	1.063	1.756	1.242	2.12	gTS
-	2236011	1.553	1.385	1.174	0.907	2.384	2.335	gTS
+	2236177	1.816	2.051	1.804	1.989	1.617	3.163	gTS
-	2244942	0.874	0.886	0.795	1.018	2.295	1.129	gTS
-	2249005	2.229	2.596	1.49	2.639	2.213	4.281	gTS
-	2249541	1.342	0.94	0.788	0.781	1.532	1.025	gTS
-	2250662	1.932	1.483	1.73	1.26	2.189	7.904	gTS
-	2263348	0.784	0.661	0.878	1.075	1.794	1.106	gTS
-	2263877	1.785	1.779	1.514	1.789	1.589	2.635	gTS
-	2272085	NA	NA	2.608	1.374	3.405	5.928	gTS
-	2273321	1.166	0.864	1.251	1.195	0.984	1.162	gTS
-	2283807	0.974	0.519	1.005	1.025	0.675	0.907	gTS
-	2288918	1.053	0.986	0.869	1.96	1.362	2.854	gTS
-	2294267	1.348	2.156	1.252	2.668	1.703	1.976	gTS
-	2295812	3.22	0.742	1.043	2.16	NA	NA	gTS
-	2297907	0	0	2.086	1.68	NA	NA	gTS
-	2304288	1.378	1.263	1.239	1.48	1.721	1.332	gTS
-	2305838	0.86	1.398	1.808	2.326	1.407	3.794	gTS
-	2311274	1.756	2.249	1.873	2.205	2.311	1.581	gTS
+	2318446	1.606	1.845	0.972	1.541	1.943	0.431	gTS
+	2319016	1.168	0.452	1.264	0.798	3.368	1.294	gTS
-	2334724	1.081	1.513	1.225	0.826	1.504	1.075	gTS
-	2335176	1.137	1.236	2	1.68	2.365	1.83	gTS
+	2336535	1.563	1.414	1.326	3.972	1.886	3.365	gTS
+	2336933	NA	NA	NA	NA	2.316	11.649	gTS
+	2342389	1.485	1.728	1.834	1.664	1.63	2.091	gTS
+	2344012	1.385	1.933	1.822	3.246	NA	NA	gTS
+	2364282	0.797	0.501	0.918	1.091	1.185	1.213	gTS
-	2374362	2.898	3.708	NA	NA	NA	NA	gTS
+	2374523	NA	NA	1.033	1.986	NA	NA	gTS
-	2401422	2.608	2.868	2.841	1.826	2.406	1.761	gTS
-	2411779	1.023	1.002	1.071	1.062	1.15	0.992	gTS
-	2413248	1.932	0.232	3.245	6.047	NA	NA	gTS
-	2415506	1.811	1.426	NA	NA	2.27	3.387	gTS
-	2418979	1.819	1.695	1.574	1.232	1.998	1.366	gTS
-	2423449	1.225	1.064	1.005	0.649	0.786	1.148	gTS
+	2429380	0.674	0.574	1.117	1.153	0.952	1.476	gTS
-	2431205	1.512	2.202	0.927	2.474	1.743	2.272	gTS
+	2438342	1.384	1.007	2.065	3.972	NA	NA	gTS
-	2441317	0.823	1.054	2.342	1.974	1.099	2.579	gTS
-	2442734	2.415	1.854	6.259	0	NA	NA	gTS
-	2450702	1.739	1.823	1.685	1.895	1.868	1.805	gTS
-	2454099	1.248	1.183	1.391	1.98	0.827	3.074	gTS
+	2456247	1.16	0.895	0.969	0.901	1.058	1.334	gTS
-	2461792	2.415	0.618	NA	NA	1.012	1.02	gTS
+	2462039	2.676	1.054	0	0	1.684	2.373	gTS
-	2478555	1.458	1.295	1.223	1.44	1.703	1.976	gTS
-	2482994	1.968	1.729	2.705	1.927	1.892	2.335	gTS
-	2486099	1.073	1.011	1.043	0.72	NA	NA	gTS
-	2490315	2.07	1.348	NA	NA	NA	NA	gTS
+	2490743	1.417	1.678	2.224	2.257	NA	NA	gTS
-	2493055	3.019	2.023	NA	NA	NA	NA	gTS
+	2494672	1.406	1.443	1.299	1.058	1.123	1.803	gTS
+	2494728	1.118	1.093	1.007	0.714	1.278	1.022	gTS
-	2501764	1.724	1.585	1.359	1.307	2.397	2.231	gTS
+	2504405	1.276	0.472	1.77	2.216	NA	NA	gTS
-	2532878	1.606	1.001	0.917	0.997	3.405	1.976	gTS
-	2539646	1.24	0.979	1.257	1.269	0.914	1.785	gTS
+	2543475	2.141	1.476	0	1.655	1.825	1.844	gTS
-	2549382	0.924	1.229	1.557	1.034	1.095	1.1	gTS
-	2549422	NA	NA	2.384	2.24	NA	NA	gTS
-	2565249	1.446	1.645	1.46	1.073	1.85	1.88	gTS
+	2573721	1.458	1.693	1.793	1.593	2.218	2.079	gTS
-	2580197	1.081	1.261	1.926	1.008	2.724	1.511	gTS
-	2583135	0.942	0.365	0.712	1.148	1.305	1.444	gTS
-	2584139	1.571	1.586	1.61	1.545	1.503	1.467	gTS
+	2587015	1.729	1.167	1.025	1.008	2.021	0.813	gTS
-	2590244	1.425	1.366	1.235	1.494	1.604	1.445	gTS
-	2607641	1.61	0.927	1.669	2.1	NA	NA	gTS
-	2617898	0.899	0.832	1.303	1.106	1.495	1.177	gTS
-	2618392	1.939	2.49	2.936	2.487	1.918	1.867	gTS
-	2619330	1.249	1.433	1.341	1.37	1.341	1.468	gTS
-	2620680	NA	NA	1.328	2.16	NA	NA	gTS
-	2622837	1.811	2.781	NA	NA	NA	NA	gTS
+	2623098	1.26	1.621	2.034	2.285	1.91	2.815	gTS
-	2631631	1.439	1.373	1.851	1.131	1.437	1.433	gTS
-	2632030	1.862	2.627	2.85	2.345	1.839	2.104	gTS
-	2634682	1.705	2.804	2.857	2.02	2.016	2.023	gTS
+	2634804	1.729	1.845	NA	NA	1.617	3.762	gTS
-	2635448	1.503	2.726	NA	NA	0.059	0.033	gTS
-	2647301	1.027	1.359	1.376	1.107	2.786	1.449	gTS
-	2650562	1.413	1.609	1.669	3.427	1.479	2.342	gTS
-	2654602	1.362	1.648	NA	NA	NA	NA	gTS
-	2660591	1.671	1.587	1.973	1.706	2.023	1.423	gTS
-	2661818	1.331	1.414	1.602	1.144	1.409	1.148	gTS
-	2673884	3.22	4.171	3.825	1.55	NA	NA	gTS
-	2676760	1.61	11.124	2.086	5.039	2.454	7.41	gTS
-	2678990	0	3.708	NA	NA	1.556	2.224	gTS
-	2685069	0.488	0.689	0.327	0.476	1.234	1.317	gTS
-	2689576	1.592	1.365	1.467	1.435	2.033	1.425	gTS
-	2694166	1.317	1.618	2.834	0.945	1.703	1.86	gTS
-	2700790	1.313	1.05	1.388	1.203	1.161	1.197	gTS
-	2773325	1.698	1.225	1.218	1.846	1.888	1.976	gTS
+	2780041	1.187	0.913	1.212	1.164	1.78	1.482	gTS
+	2783273	1.416	1.605	0.688	9.929	NA	NA	gTS
-	2788507	2.371	3.149	4.442	2.741	3.576	2.532	gTS
+	2790327	1.133	2.46	NA	NA	NA	NA	gTS
-	2873323	0.946	0.885	1.353	0.687	1.206	1.295	gTS
+	2878124	1.44	2.288	1.77	1.034	0	0.388	gTS
-	2880581	1.345	1.026	1.243	1.066	2.347	1.375	gTS
-	2891568	2.916	3.013	2.903	2.31	NA	NA	gTS
-	2893085	1.998	1.574	1.313	1.037	2.66	4.611	gTS
-	2906963	1.141	1.287	0.782	1.031	1.101	1.233	gTS
-	2909882	1.113	1.205	1.077	1.008	0.928	1.415	gTS
-	2913579	1.64	3.418	4.565	3.867	0.906	1.223	gTS
-	2916262	1.379	1.339	1.492	2.306	2.484	3.446	gTS
-	2920287	1.262	2.175	2.202	2.499	1.306	2.653	gTS
-	2920639	0	1.854	1.043	1.26	NA	NA	gTS
+	2920820	1.786	1.535	1.432	0.768	1.497	1.618	gTS
-	2922931	0.801	0.755	0.913	0.709	1.473	1.309	gTS
-	2923390	1.307	1.965	2.432	1.37	2.215	2.614	gTS
-	2924909	1.932	1.39	NA	NA	NA	NA	gTS
+	2925016	1.811	1.274	1.567	1.963	1.684	2.198	gTS
-	2931033	1.705	1.854	1.284	7.559	NA	NA	gTS
+	2931329	0.584	0.595	NA	NA	3.368	2.912	gTS
-	2946584	1.697	1.198	2.136	1.955	2.081	1.976	gTS
+	2948714	2.709	2.109	2.224	3.972	6.175	3.495	gTS
-	2950885	2.657	1.39	2.332	1.482	2.925	2.264	gTS
-	2955172	1.585	1.02	1.34	0.765	NA	NA	gTS
+	2957856	2.064	1.968	NA	NA	NA	NA	gTS
+	2957872	1.661	2.445	1.534	0.573	2.105	1.256	gTS
-	2964757	1.239	2.401	2.086	1.08	1.459	1.976	gTS
-	2980173	1.409	1.011	2.086	0.63	5.108	1.411	gTS
+	2980394	1.586	0.872	1.377	2.758	NA	NA	gTS
+	2995140	1.081	0.953	1.231	1.164	0.869	1.2	gTS
-	3004289	1.37	1.539	1.461	1.182	1.721	1.321	gTS
-	3004812	1.763	1.545	2.242	2.818	1.625	1.718	gTS
+	3016744	1.387	1.596	1.652	1.986	1.747	1.654	gTS
+	3017732	1.603	1.759	1.67	1.533	1.885	1.652	gTS
-	3019598	NA	NA	2.782	2.713	NA	NA	gTS
-	3025923	1.175	1.607	1.888	1.966	0.973	1.09	gTS
+	3029069	2.89	3.691	NA	NA	NA	NA	gTS
-	3045735	1.173	1.171	2.009	1.8	NA	NA	gTS
-	3057995	1.38	1.854	0	5.039	1.703	2.223	gTS
-	3064894	1.073	1.366	NA	NA	NA	NA	gTS
+	3076974	1.773	1.547	1.239	1.752	3.368	3.606	gTS
-	3080696	1.071	1.059	1.138	1.918	1.548	0.988	gTS
-	3087612	1.405	1.068	0.522	1.12	1.703	0.988	gTS
-	3094066	1.24	1.039	1.166	1.05	0.946	0.788	gTS
-	3097066	1.486	3.708	3.13	5.039	NA	NA	gTS
-	3101261	1.61	1.854	NA	NA	1.703	3.952	gTS
-	3102679	1.252	1.081	2.384	3.239	NA	NA	gTS
-	3116068	1.556	0.646	0.986	0.991	2.227	3.211	gTS
-	3117903	NA	NA	1.537	1.68	1.869	2.408	gTS
-	3118462	1.593	1.215	2.419	1.816	2.6	3.12	gTS
-	3131823	1.676	1.555	NA	NA	1.135	0.395	gTS
-	3136520	1.811	0.494	1.808	1.223	1.432	1.885	gTS
-	3137439	1.409	1.101	1.098	1.065	0.901	0.988	gTS
-	3138504	2.76	1.963	1.043	6.047	NA	NA	gTS
-	3143635	NA	NA	NA	NA	1.135	1.383	gTS
+	3143758	1.986	2.542	1.502	1.986	NA	NA	gTS
-	3147081	1.256	1.636	0.749	1.732	1.083	0.79	gTS
-	3149194	1.982	2.049	2.143	2.29	2.27	4.281	gTS
+	3149402	NA	NA	2.754	1.241	NA	NA	gTS
-	3166351	1.873	2.002	1.768	1.44	2.023	2.201	gTS
-	3173538	1.508	1.234	0.994	2.687	NA	NA	gTS
+	3179432	NA	NA	1.377	1.241	NA	NA	gTS
+	3192398	1.686	2.327	2.629	2.128	1.619	2.706	gTS
-	3205246	0.69	11.124	2.086	2.16	2.767	1.317	gTS
-	3212605	1.566	1.845	1.923	2.478	1.989	2.782	gTS
-	3214464	1.035	1.059	0.464	1.764	2.213	3.458	gTS
-	3219245	1.747	1.176	NA	NA	1.64	2.07	gTS
-	3220334	0.852	0.674	1.669	2.52	6.811	0	gTS
+	3236897	NA	NA	NA	NA	1.347	1.213	gTS
-	3248675	2.034	2.076	2.521	3.05	1.986	2.503	gTS
-	3288893	1.38	1.766	1.977	0.63	NA	NA	gTS
-	3294848	4.83	11.124	NA	NA	4.257	3.952	gTS
-	3296014	0.953	0.761	NA	NA	1.703	5.928	gTS
-	3297856	1.38	1.483	1.182	1.26	1.53	1.287	gTS
+	3300487	NA	NA	2.754	4.965	NA	NA	gTS
-	3320695	2.415	0	3.13	10.078	NA	NA	gTS
-	3323962	4.14	1.854	0	3.359	1.885	2.47	gTS
-	3347829	2.039	0.618	NA	NA	1.759	1.9	gTS
-	3349315	1.389	1.254	0.886	0.936	1.16	1.123	gTS
+	3349524	2.025	1.603	1.859	2.837	4.211	5.177	gTS
+	3351162	1.63	1.401	1.836	2.731	3.368	2.496	gTS
-	3354284	0.954	1.433	1.511	1.518	1.703	1.955	gTS
-	3355571	1.475	1.628	1.379	1.468	1.703	1.741	gTS
-	3355824	2.415	3.708	NA	NA	NA	NA	gTS
-	3357183	2.005	1.445	1.692	1.68	2.804	2.08	gTS
-	3370625	1.405	1.854	1.595	0.9	2.98	1.129	gTS
-	3420558	1.359	0.695	NA	NA	3.405	1.976	gTS
-	3425627	1.745	1.589	1.718	2.481	2.737	2.663	gTS
+	3426875	0.723	0.651	1.304	1.354	1.203	0.364	gTS
-	3431136	1.342	1.002	NA	NA	2.081	1.672	gTS
+	3433750	1.638	1.393	2.116	1.365	1.452	1.812	gTS
+	3436885	0.482	1.538	1.033	1.103	0.561	2.427	gTS
-	3442431	NA	NA	1.328	1.92	NA	NA	gTS
+	3442572	0.959	0.946	1.105	0.748	1.552	1.084	gTS
-	3453606	0	0	NA	NA	1.38	1.694	gTS
-	3454226	NA	NA	NA	NA	1.116	1.585	gTS
-	3456248	1.41	2.166	2.442	1.331	1.375	2.826	gTS
-	3457682	1.369	1.83	2.143	2.154	1.777	2.287	gTS
-	3464225	1.093	1.08	NA	NA	1.513	1.976	gTS
+	3467925	1.606	5.536	0	0	NA	NA	gTS
-	3475695	NA	NA	NA	NA	1.821	2.361	gTS
-	3479366	3.22	1.059	1.391	0	NA	NA	gTS
+	3479525	NA	NA	2.065	2.482	5.053	13.59	gTS
+	3487367	1.684	1.879	1.803	1.829	2.358	2.496	gTS
+	3496255	NA	NA	0	2.979	3.368	9.707	gTS
-	3497673	1.285	1.031	1.208	1.052	1.031	1.46	gTS
+	3500637	1.445	1.782	0.413	1.655	NA	NA	gTS
-	3502855	0.69	0.53	2.782	2.016	NA	NA	gTS
-	3505214	1.295	1.214	1.727	1.68	0.464	1.129	gTS
-	3520571	1.653	1.49	1.259	1.43	1.328	2.696	gTS
+	3521524	1.07	4.218	NA	NA	NA	NA	gTS
-	3528830	1.756	0.265	NA	NA	2.554	1.976	gTS
+	3528931	3.141	1.033	1.257	3.454	1.516	5.177	gTS
-	3532566	1.85	2.176	2.836	2.614	2.209	2.412	gTS
+	3541996	NA	NA	1.239	2.482	2.246	7.766	gTS
-	3546017	1.247	2.225	3.338	7.559	NA	NA	gTS
-	3551403	1.992	2.053	1.718	1.043	1.552	2.044	gTS
-	3552534	2.01	2.952	2.782	2.441	2.057	1.502	gTS
+	3560772	2.116	2.258	2.289	1.497	3.075	2.03	gTS
-	3575566	1.017	1.854	1.855	2.16	NA	NA	gTS
-	3577907	2.097	1.211	1.313	2.383	1.52	1.482	gTS
+	3581960	1.754	1.102	1.686	2.257	1.064	1.941	gTS
-	3616684	3.105	2.317	2.086	2.613	1.51	4.301	gTS
-	3618376	1.209	1.597	1.502	1.981	1.264	1.212	gTS
-	3618699	1.947	1.154	1.341	2.16	1.919	1.37	gTS
-	3621261	1.771	0.59	1.808	1.498	NA	NA	gTS
-	3624096	1.363	0.949	1.177	1.182	0.851	0.824	gTS
-	3630522	1.402	1.564	0.918	2.1	5.534	2.141	gTS
-	3630982	1.006	1.302	1.159	0.669	2.365	2.541	gTS
-	3631911	1.044	2.596	NA	NA	NA	NA	gTS
+	3632121	1.495	1.52	NA	NA	NA	NA	gTS
-	3637696	NA	NA	1.335	0.763	1.226	2.021	gTS
+	3642255	1.651	3.302	NA	NA	2.246	3.883	gTS
-	3642882	1.637	2.169	1.855	3.149	1.362	1.694	gTS
-	3644926	1.065	1.538	1.509	1.12	2.395	1.259	gTS
+	3649018	1.445	1.256	2.224	0.827	3.93	0	gTS
+	3649660	0.649	0.806	1.944	1.752	1.497	1.618	gTS
+	3658352	1.147	0.318	0.49	1.596	2.279	1.941	gTS
-	3659321	1.326	1.117	1.044	1.226	1.306	1.217	gTS
-	3659748	3.45	7.416	NA	NA	NA	NA	gTS
-	3692973	NA	NA	0.927	1.44	4.427	3.952	gTS
-	3715446	0.587	1.096	1.374	1.648	0.969	3.043	gTS
-	3717303	1.077	1.121	1.454	0.88	3.831	1.064	gTS
+	3719997	1.303	1.342	1.38	1.678	2.006	2.244	gTS
-	3721562	1.524	1.27	1.897	1.98	0.775	1.034	gTS
-	3729981	1.123	1.236	1.314	1.392	2.406	3.293	gTS
+	3733118	1.472	1.31	NA	NA	NA	NA	gTS
-	3741413	1.059	1.132	1.044	0.803	0.88	0.788	gTS
+	3741553	2.594	3.163	NA	NA	NA	NA	gTS
+	3745910	1.011	0.792	0.962	0.984	2.246	1.588	gTS
+	3747567	1.446	1.557	1.983	1.956	NA	NA	gTS
-	3756841	1.52	1.236	NA	NA	0.568	2.371	gTS
-	3759267	2.058	1.558	1.586	1.619	2.937	2.089	gTS
-	3765072	1.519	1.43	1.847	3.101	2.128	2.215	gTS
-	3766069	1.968	1.122	2.819	2.62	1.496	2.029	gTS
+	3767406	0.667	0.738	0.715	0.95	1.046	2.154	gTS
-	3770491	1.449	1.264	2.568	1.095	15.324	2.766	gTS
+	3771969	1.571	1.388	1.304	2.559	2.116	2.121	gTS
+	3776140	NA	NA	1.033	2.482	NA	NA	gTS
-	3815236	1.567	1.406	1.236	1.242	0.876	1.203	gTS
-	3815281	0	0	NA	NA	1.216	1.976	gTS
+	3824555	0.942	0.651	1.057	1.319	1.529	1.772	gTS
+	3824881	1.522	1.827	3.391	4.588	2.609	2.725	gTS
+	3825330	1.107	1.596	NA	NA	NA	NA	gTS
+	3830532	NA	NA	1.147	1.146	NA	NA	gTS
+	3860088	3.613	1.538	NA	NA	NA	NA	gTS
-	3863305	1.45	1.11	1.764	1.303	1.824	1.476	gTS
-	3865851	NA	NA	NA	NA	4.257	2.635	gTS
-	3870101	NA	NA	NA	NA	2.293	2.124	gTS
-	3873297	1.839	2.197	2.771	2.499	2.288	1.94	gTS
-	3876814	1.954	2.364	2.445	2.799	1.852	1.659	gTS
-	3880538	1.955	2.282	1.644	1.306	NA	NA	gTS
-	3881789	1.423	1.406	1.351	1.127	1.193	0.933	gTS
-	3883281	NA	NA	2.086	5.039	NA	NA	gTS
+	3883321	4.817	2.953	2.892	3.724	NA	NA	gTS
-	3885268	1.625	2.268	1.038	2.266	1.177	6.267	gTS
+	3887730	4.817	1.054	0	2	1.574	6.656	gTS
+	3888109	2.152	2.368	1.502	2.106	0.842	2.294	gTS
-	3898990	1.145	1.171	1.409	1.539	1.427	1.845	gTS
-	3899887	1.132	0.813	0.821	1.16	1.965	2.339	gTS
-	3913720	1.173	1.302	1.88	1.558	1.355	1.72	gTS
-	3915977	1.984	1.671	1.769	1.794	2.622	2.148	gTS
+	3916350	1.637	1.141	NA	NA	NA	NA	gTS
-	3918988	1.565	3.792	2.608	1.527	1.083	4.949	gTS
+	3922927	1.34	1.1	1.172	0.646	0.957	1.492	gTS
-	3927656	1.308	0.982	4.173	1.26	1.703	3.952	gTS
-	3931547	1.679	1.799	2.205	2.031	2.221	2.47	gTS
-	3934467	0.908	0.973	0.692	0.783	1.034	1.206	gTS
-	3937117	1.449	1.642	1.444	1.35	1.135	0.659	gTS
-	3942041	1.89	1.394	1.005	1.275	1.853	1.257	gTS
-	3951068	1.509	1.146	1.685	0.916	2.45	1.213	gTS
+	3952543	NA	NA	NA	NA	1.404	1.525	gTS
-	3954843	NA	NA	0	1.68	1.703	6.587	gTS
-	3959772	1.506	1.545	1.315	1.194	1.369	1.023	gTS
+	3960845	2.035	2.038	1.84	1.881	1.535	1.82	gTS
-	3963437	1.449	1.785	3.035	1.26	NA	NA	gTS
-	3968837	2.196	1.112	NA	NA	NA	NA	gTS
+	3969071	2.031	2.731	2.562	2.516	2.218	1.694	gTS
+	3974100	1.408	1.59	3.098	2.358	1.123	1.726	gTS
-	3979333	NA	NA	NA	NA	1.703	1.976	gTS
-	3985797	1.538	1.906	1.728	2.134	2.07	3.668	gTS
-	3987583	4.025	1.854	0	0	NA	NA	gTS
-	3995679	0.913	1.109	0.912	1.158	1.221	1.445	gTS
-	4004468	1.208	1.348	0.835	0.63	0.568	2.964	gTS
-	4012805	NA	NA	2.384	2.652	2.649	4.94	gTS
+	4018594	0.712	0.944	1.652	1.418	1.754	3.344	gTS
+	4022082	0.745	0.748	0.927	1.083	1.234	2.134	gTS
+	4023758	1.311	1.27	0.536	0.885	NA	NA	gTS
-	4030096	NA	NA	2.921	2.771	NA	NA	gTS
+	4030634	1.489	1.542	0.778	0.774	1.288	1.14	gTS
-	4036234	1.709	1.8	2.284	2.49	2.349	2.39	gTS
-	4041784	NA	NA	4.868	0	5.959	1.976	gTS
-	4042851	0.906	1.928	1.043	2.668	2.554	0.659	gTS
+	4043493	1.501	1.873	1.757	1.423	1.694	1.601	gTS
-	4045479	1.171	1.523	1.256	1.115	1.107	0.56	gTS
-	4045906	0.112	0.834	0.428	0.388	2.233	4.015	gTS
-	4057794	0.69	0.85	0.818	0.96	2.786	3.293	gTS
-	4060558	1.208	1.236	1.043	0.772	0.892	1.317	gTS
-	4061672	4.83	1.236	1.192	0	1.771	1.223	gTS
-	4068279	1.81	2.041	1.713	1.665	1.507	2.66	gTS
+	4068551	1.402	0.82	0.958	2.531	2.433	4.368	gTS
+	97923	1.432	1.971	1.599	1.511	NA	NA	iTS
+	148953	NA	NA	4.131	6.206	NA	NA	iTS
+	181818	1.85	2.011	1.51	1.768	2.526	2.409	iTS
-	327493	1.462	2.32	1.57	1.997	1.882	1.266	iTS
-	397860	0.773	0.742	2.276	1.26	NA	NA	iTS
+	453794	1.466	2.527	1.377	1.014	0.624	1.131	iTS
+	453951	19.487	14.105	26.214	24.229	2.841	3.064	iTS
+	454602	1216.22	305.405	163.167	153.079	196.209	231.68	iTS
+	454752	398.93	219.983	361.661	435.242	29.195	37.68	iTS
-	468907	2.415	1.854	1.669	0	NA	NA	iTS
+	513187	1.196	1.455	1.21	1.601	1.383	1.726	iTS
+	533452	1.558	1.815	1.629	1.405	1.221	1.442	iTS
+	570007	NA	NA	1.652	1.418	NA	NA	iTS
+	605307	16.054	9.066	20.935	21.031	1.89	1.925	iTS
+	607829	6.341	4.52	5.127	5.008	0.864	1.311	iTS
+	658584	7.302	3.61	7.749	6.984	0.706	0.962	iTS
+	664839	1.371	1.168	1.18	1.41	1.569	1.747	iTS
+	677470	0.929	0.699	1.42	1.155	1.239	1.209	iTS
-	797776	NA	NA	NA	NA	1.253	1.098	iTS
+	808252	0.854	1.291	1.236	0.754	1.318	1.349	iTS
+	869047	1.584	0.971	1.59	1.342	1.89	1.235	iTS
+	1063041	0.794	1.329	1.155	1.087	1.255	1.015	iTS
+	1093774	1.853	1.753	1.652	2.031	3.649	1.726	iTS
-	1238028	1.486	1.081	3.035	0.825	3.405	1.257	iTS
-	1427938	0.751	0.982	1.606	1.187	0.985	0.853	iTS
+	1443999	NA	NA	2.155	2.128	NA	NA	iTS
+	1468623	0.911	0.907	1.076	1.003	1.277	1.272	iTS
+	1776552	1.321	1.118	1.652	1.337	0.914	1.456	iTS
+	1911008	1.514	4.429	1.652	3.055	3.368	4.299	iTS
-	2077798	0.996	1.236	1.299	1.575	3.274	1.363	iTS
-	2175365	1.025	0.421	0.88	0.96	1.11	1.456	iTS
+	2189074	1.514	0.839	0.443	1.182	1.166	1.456	iTS
-	2228698	1.096	1.44	2.394	1.969	1.412	1.707	iTS
+	2318601	1.165	0.91	1.006	1.142	1.741	2.085	iTS
-	2377125	2.622	0.982	2.782	1.26	NA	NA	iTS
-	2399833	2.81	1.39	1.727	1.89	3.027	2.342	iTS
-	2432222	NA	NA	1.262	0.937	1.703	1.02	iTS
+	2551585	0.837	0.754	1.069	1.224	0.76	0.714	iTS
+	2560999	1.465	1.295	0.947	0.845	1.404	0.706	iTS
-	2610920	NA	NA	4.173	0	1.834	1.317	iTS
-	2621036	1.251	1.141	2.308	2.491	2.1	3.359	iTS
-	2688821	1.043	1.27	1.146	0.849	0.769	0.866	iTS
-	2789474	1.639	1.662	2.086	2.16	5.959	15.808	iTS
-	2885276	1.317	1.036	NA	NA	1.419	1.976	iTS
-	2926905	1.294	1.04	1.235	1.47	1.058	1.186	iTS
-	2948572	0.805	1.854	1.043	2.799	13.621	4.94	iTS
-	2995030	1.631	1.329	1.669	0.856	2.167	1.976	iTS
-	3004760	1.442	2.185	1.854	1.746	1.583	1.597	iTS
-	3018813	1.479	1.227	1.095	1.172	1.459	1.039	iTS
-	3072669	1.4	0.963	1.314	1.749	2.591	3.147	iTS
-	3115965	1.499	1.821	1.636	1.393	1.253	1.29	iTS
-	3198740	3.305	2.225	2.782	5.039	NA	NA	iTS
-	3333105	1.208	1.756	3.709	0	2.128	2.371	iTS
+	3435283	1.068	1.423	1.93	1.036	1.684	1.294	iTS
-	3533311	1.26	2.966	3.13	5.039	NA	NA	iTS
-	3567422	1.525	1.284	NA	NA	4.824	3.458	iTS
-	3643846	0.395	0.409	0.915	0.548	1.946	1.031	iTS
-	3666247	1.286	0.651	1.006	1.086	0.521	0.713	iTS
-	3740219	1.157	1.607	1.267	0.896	0.441	1.337	iTS
-	3846731	2.366	1.942	1.474	2.028	2.267	3.128	iTS
-	3937020	1.452	1.215	1.629	1.301	1.174	1.182	iTS
-	3985102	18.443	11.85	22.883	24.578	2.311	2.585	iTS
-	4054301	1.242	1.137	0.889	0.55	0.488	0.563	iTS
+	65870	1.562	1.401	1.301	1.582	1.764	1.28	nTS
+	397089	0.479	0.536	1.131	1.182	0.827	1.465	nTS
-	491609	0.932	0.672	1.548	1.39	0.939	0.585	nTS
+	660960	1.949	1.973	2.517	2.814	2.542	3.124	nTS
-	661420	1.996	2.031	2.58	2.895	2.542	3.383	nTS
+	818988	1.014	1.249	NA	NA	NA	NA	nTS
+	887213	1.292	1.084	1.776	2.364	3.789	6.687	nTS
+	1139870	1.408	1.52	1.845	2.235	1.805	2.274	nTS
-	1140125	1.343	1.525	1.834	2.259	1.771	2.321	nTS
+	1140311	1.972	1.701	1.558	1.862	2.322	2.202	nTS
-	1140710	1.946	1.671	1.485	1.907	2.375	2.196	nTS
+	1157952	1.241	1.211	1.507	1.697	2.231	1.518	nTS
+	1239503	1.18	1.406	2.903	1.273	2.165	2.157	nTS
-	1239727	1.224	1.328	2.712	2.037	3.299	3.03	nTS
+	1307702	1.978	1.798	1.828	3.019	1.874	1.576	nTS
-	1320737	1.291	1.274	1.221	1.401	1.895	1.8	nTS
-	1320931	2.07	2.317	0	0	NA	NA	nTS
+	1722570	1.854	1.607	1.541	1.16	2.679	3.094	nTS
-	1752037	0.611	1.141	0.894	0.573	1.052	1.694	nTS
+	2208841	1.139	2.122	2.16	2.04	1.684	2.903	nTS
-	2209077	1.148	2.217	2.259	2.071	1.645	2.715	nTS
-	2222462	2.681	1.878	0	2	1.703	0	nTS
-	2222691	1.794	2.119	0	2.016	2.838	1.317	nTS
-	2369709	NA	NA	1.788	0.96	1.703	5.434	nTS
-	2426989	1.868	3.191	2.782	3.359	1.375	1.53	nTS
-	2574294	0.966	1.236	NA	NA	1.595	2.453	nTS
+	2640437	0.602	2.768	3.098	0.827	10.105	11.649	nTS
+	2749174	2.336	1.23	0.874	0.77	NA	NA	nTS
-	3010008	0.798	1.407	NA	NA	4.682	1.976	nTS
-	3050614	0.93	0.657	0.764	1.111	1.602	2.223	nTS
-	3154518	1.631	1.704	1.391	1.55	1.703	0.329	nTS
-	3562071	2.313	1.348	1.517	1.821	1.589	0.456	nTS
+	3645007	1.803	1.267	1.644	1.505	2.947	1.686	nTS
-	3645464	1.352	1.265	1.608	1.305	1.762	1.897	nTS
+	3748971	1.415	2.412	3.085	1.811	1.452	2.14	nTS
-	3749253	1.411	2.203	2.858	1.676	1.522	2.162	nTS
-	3824237	1.366	1.05	1.636	1.812	1.718	2.114	nTS
+	3871656	1.007	1.287	1.676	1.684	1.123	3.428	nTS
-	3871986	1.07	1.211	1.627	1.762	1.16	3.252	nTS
+	3959904	1.709	2.67	3.693	4.282	0.543	2.855	nTS
-	3960056	1.873	5.562	3.82	5.55	0.553	3.04	nTS

## Sheet: Sheet2
P	97923	-744
P	181818	-956
P	513187	-533
P	570007	-1176
P	664839	-61
P	677470	-1199
P	869047	-645
P	1443999	-866
P	1468623	-4
P	1776552	-15
P	1911008	-5
P	2189074	-8
P	2318601	-131
R	3846731	-8
R	3666247	-5059
R	3567422	-27
R	3533311	-286
R	3198740	-1028
R	3072669	-575
R	2995030	-35
R	2948572	-10
R	2926905	-313
R	2885276	-2820
R	2789474	-500
R	2621036	-66
R	2432222	-206
R	2399833	-17
R	2228698	-873
R	2175365	-40
R	2077798	-584
R	1238028	-1449
R	797776	-16
R	468907	-1046
R	397860	-19
