# Supplementary material for: Cellulosome stoichiometry in Clostridium cellulolyticum is regulated by selective RNA processing and stabilization
Source: Nat Commun. 2015 Apr 24;6:6900. doi: 10.1038/ncomms7900 (PMC4423207; doi:10.1038/ncomms7900)
Supplement: Supplementary Data 3 — Maps of PS on the Clostridium cellulolyticum genome. The ratio of reads between Exo and Hyb libraries under three carbon sources were respectively listed, in which NA means "not available”. Based on their physical positions relative to the coding regions in an operon, the PSs can be classified into three categories: (i) cPSs (59 in total), which are positioned internally within annotated CDS. (ii) uPSs (24 in total), which are located at the 5′ UTR of operons; (iii) iPSs (72 in total), which are located at intergenic regions and can potentially guide cleavages that physically uncouple genes encoded on a single polycistronic mRNA. For each of the PSs, its associated genes were also shown. Furthermore, the PS-flanking sequences and their RNA folding energy (ΔG; kcal mol-1) were presented. [file ncomms7900-s4.xlsx]

## Sheet: PS_sequence
Strand	Location	Ratio of reads between Exo and Hyb libraries						Classification	PS-associated gene	PS-flanking sequence	Folding energy (kcal mol-1)
		Glucose-1	Glucose-2	Cellobiose-1	Cellobiose-2	Cellulose-1	Cellulose-2
-	2312	0.065	0.12	0.118	0.123	0.243	0	cPS	Ccel_0002	TTTTGATGCTAAATCATGGAGGATTGTTTCAAGACTCATAGAAGGGAAATTTTTAAATTATAATAGTTTATTAAATAAAGATTTTGAAACAAAAGTTATT	-14
-	3068	0.114	0.033	0.024	0.039	0	0.123	cPS	Ccel_0004	CTGATCGTTTTAATATTTTTTATGGTGATAATGGCCAAGGTAAAACAAATATCCTTGAAGCCATTTATTTATGTGCGTCCGGGAGATCTCACAGGACATC	-20.2
+	204857	0.217	0.253	0.159	0.206	0.235	0.231	cPS	Ccel_0181	AATTTGGCGGAAATCTGGGACAAAGCGGCTGTGTTTCTTACATGTTTAATAAAAAAGGTGTTATAGTCATTGAAAAAAATGATAAGGTTAATGAAGAAAC	-14.3
-	205701	0.15	0.119	0.249	0	0	0.116	cPS	Ccel_0182	GAAAATTACGCAAAACAGCAATTGATAGATAAAAATTTTATTAATTATTTATCTCAAACTCAATCTGATTTTGGAGCTGATTTTTTTAAAATTCAACAGA	-13.7
+	284565	0.448	0.491	0.435	0.31	0.281	0.27	cPS	Ccel_0254	GCACACATTGAGTTGATGGGCGTAAACAGTGATAAAATTTCTCTAAACACTAAAAATGGAAGAATTCAGTTAAACTATATTATCGGAGACAAGATTGATA	-9.8
-	297998	0.268	0.16	0.118	0.152	0.095	0.106	cPS	Ccel_0270	TGTAGATACTATTATCAATCAAAAAGGCAAGGATGTCATTTGTGTTTATGTAGCAATTGGACAAAAGGCATCTACTATTACTGGTATTGTAAATACTCTA	-15.8
+	343656	0.289	0.424	0.463	0.29	0.323	0.388	cPS	Ccel_0298	ACAACAAGAAATCCGGAACTACTGACCCTGCAAGTCAAACCACGGAGACTGCCAAATCTATAAAGGTAAACGAAATGGATTCTGAGAAAATAAGTTCAAT	-11.8
-	361166	0.297	0.21	0.112	0.166	0.094	0.095	cPS	Ccel_0312	TTAAGGGCGAAAACGTTCCTGAACCTGGAATTCCTGAGTCATTCAAGGTTCTTATAAAAGAGCTTCAGAGTTTGGCACTCGATGTTAAGGTTTACTCTGA	-22.1
+	363408	0.261	0.218	0.058	0.094	0.104	0.124	cPS	Ccel_0313	AAGCATTGGGCTTTAAGTACTCCACCAGAGGTGCTATTACAATCAGTGTATCTGATATGGTAATACCTGAGATAAAGAAGCAATACCTGCAGGAAACTGA	-22.6
+	363689	0.371	0.149	0.128	0.186	0.161	0.096	cPS	Ccel_0313	ATCAATCAGATCAAGCAGCTGGCTGGTATGAGAGGTTTGATGGCGGACACATCGGGTAAAACCATCGAGATACCTATTAAATCAAACTTCCGTGAAGGTC	-22.5
-	367677	0.275	0.143	0.114	0.149	0.263	0.248	cPS	Ccel_0317	GACAATGGTCCGTTTGCGGCTCTTGCATTTAAAATTATGACTGATCCATATGTTGGAAAACTCTGTTTCTTCAGAGTATATTCAGGAACGTTGAATTCAG	-22
-	447375	0.268	0.473	0.244	0.161	0.304	0.265	cPS	Ccel_0394	TCAGCAAGAGACGAATACATGAAAGAGACAGGGATATACGTACCTATATGCTCTGATGGCGGAATAGTACATGACTATCATATGGTACTTGCATTGGCAA	-17.8
+	494142	0.293	0.173	0.156	0.185	0.111	0.245	cPS	Ccel_0429	CAACAGCTTCAACTGACCCTGACGGAAATGTTCACATTTATTCATGGGACTTCGGTGATGGTACAGAAGGTTCCGGAGCAAATATTACTCATAAGTATAA	-22
+	526210	0.153	0.154	0.123	0.077	0.114	0.096	cPS	Ccel_0457	ACTATACATGGTGCTGTAGGTGCTATTACCGAGTCAGATGTAACTTTGGCTCAGGTTTCAAATGCCATTATTATAGGCTTTAATGTAAGACCTGGTGCAA	-24
-	546379	0.35	0.361	0.222	0.203	0.161	0.293	cPS	Ccel_0477	AAGTCAAAAAAGATAGCAAGAGACAATTCTAAAATAAAAGTGAGAATTATATTTAACATATTTCTTGTTTTTGCAATGTTTATTGTGGTTATGCTCAGAT	-14.1
-	789626	0.227	0.28	0.105	0.103	0.067	0.066	cPS	Ccel_0684	TCTAAAAGGTGCATTCCTATGTACAAAAGCAGCAGCAAAACTGATGCTGAAAAAAAAGTACGGCCGGATAGTTAATATCTCGTCAGTTGCGGGTAATTAC	-22.8
-	840290	0.275	0.306	0.119	0.062	0.067	0.124	cPS	Ccel_0728	GACAAACGGTAGTGTAACTATAGTTCCCGGTATTCAACCTACAAAGGAACTTAAAGTAGCAGTAGGAACAGCTGAAGGAAACGTTGGAGATACAGTTACA	-18.6
-	840593	0.258	0.148	0.1	0.133	0.057	0.1	cPS	Ccel_0728	TGTTTGCAAATATCACATTCAAATTAAAGAGTGTAGCGGCTAAAACAACAACACCAGTAACATTTAAAGATGGTGGAGCTTTCGGTGACGGTACTATGGC	-17.3
-	840900	0.268	0.265	0.26	0.02	0.059	0.096	cPS	Ccel_0728	TTTGAGCACTTTAGCAGTTGGTTCAAAGACACTGACATTTGATTTTGGTGTTACAAATAATCCAGTTCTGACTTTAACAATCACTGACTCTACACCTGTT	-13.3
+	841661	0.388	0.239	0.16	0.126	0.095	0.101	cPS	Ccel_0728	GCGTTTATATTTTGAAAAATTTTATAACAGTAGAAGCATTTCTGAATTAATTTAACTTATGAAAAACCACTTAGCTAATAAAGATTAAGGAGGTGAAATA	-10.7
+	842433	0.252	0.148	0.304	0.207	0.101	0.129	cPS	Ccel_0728	ATCAGTATGCCTAAAAATGAACTTTTTTAAAAATTAGGCAGTTTTTATACTGGTAAGGAACTGAATACTGGTGATAAACCTAGTAGTCAAAAGGCCAAAT	-22.3
-	843748	0.169	0.243	0.164	0.128	0.093	0.118	cPS	Ccel_0729	AACCATGTTGGGATGAACATAAATTTGGTGGACAGTACGGATTCCTGGATCTCTTTACAAAGGATACAGGTACTCCGGCAAAGCAATTCAAATATACAAA	-19.4
+	850008	0.245	0.217	0.202	0.036	0.109	0.125	cPS	Ccel_0732	AGACAATGAAAGTATGAAGTTCAATATTGGAGATGACCTTTTTACTCAAATGAAATACGATTCAATGAAGTATTTCTATCACAACAGAAGTGCTATTCCA	-15.4
-	850369	0.112	0.275	0.233	0.026	0.106	0.116	cPS	Ccel_0732	ATACCTGAAAGCGGAAATGGCTATCCTGACATACTGGACGAAGCTCGTTACAATATGAAAACATTATTAAATATGCAGGTTCCAGCAGGAAATGAATTAG	-17.2
+	901885	0.386	0.448	0.322	0.41	0.236	0.258	cPS	Ccel_0773	AGGTAGAAGCTGATCAGATAGTAGTTCAAAGGCCATCTGATTTAAAAATCTACAAGTCACTTCATGGTTTAACAAGAACACTTATTAACAACATGGTGGA	-20.4
-	903605	0.489	0.305	0.22	0.244	0.231	0.303	cPS	Ccel_0777	AAAGAGGATTTAATAACTATGAGTTTTCTAAAAAGTATACAGAAGTTAATGTATCTGATTTAAATATTTTTGATGAAGGTACTGTTGTAACTGAAGAGCT	-17
+	904292	0.393	0.274	0.229	0.305	0.217	0.209	cPS	Ccel_0778	CTTAACGTTATAACCTTCATTACAGTAACACTTACACTTACTGCCGGTACAGCATTTTTAATGTGGCTCGGTGAACAAATTACTGAGTACGGTATTGGAA	-21.7
-	908925	0.354	0.296	0.264	0.202	0.215	0.287	cPS	Ccel_0786	GGTACTTCAAGACCTGAATCAAGACAGTTAGTTACACATGGCCATTTTACAGTAAATGGTAAACGTGTTAATATTCCTTCATACCTTATAAAGGTTGGAG	-19.2
-	954392	0	0.073	0.09	0.081	0.124	0.114	cPS	Ccel_0837	CTATCTGGAACAAGATTCCGACATAAAAAACAAAAGCCCGGAAGATCAGAAACGGATCATCCAGACTTATGTTTGCCGTGTTGTCGTTTTCGATAACCAT	-22.7
-	979007	0.337	0.433	0.16	0.438	0	0.412	cPS	Ccel_0858	TAAGAATTGGCGACCTTTCGGCGGAAGAAGGAAGAAAAATACTCTGGGTTTTAAACAAATATGAGTTTTTCAACCGTTGTATTGAAATAACGGTTGAAAA	-23.1
-	1111471	0.125	0.123	0.098	0.1	0.092	0.166	cPS	Ccel_0934	CAGGCGATACATCCCGGTTATGGACTATTATCCGAAAACGCAAAATTTGTATCTCTATGTGAGAAGTGTAACATTGTTTTTATTGGACCTAGTGCAGATA	-16.8
+	1345528	0.289	0.361	0.208	0.284	0.191	0.255	cPS	Ccel_1093	CAAGGGCTGATATTGTTACAACAAGCCATGATCATTATGACCATGATAATGTAGAAATTATAAAGGGTAGCTATAAGCATATAAAAGGAATTGGTGATTT	-16.8
-	1400274	0.403	0.337	0	0	0	0.152	cPS	Ccel_1138	AGTGGATGCACAGAATTCAGGCTGGACTTTTCAGAATTCTGACGGTGATATAGTCGTTATTTTTTATGTAGATAAGAAATCGGAAAATGCTGAAGAGCAA	-17.9
+	1473498	0.27	0.496	0.394	0.205	0.087	0.137	cPS	Ccel_1204	AGGATATATGCTCGGCGGTGAGCAGTCGGGCCATATTATATTCCTGGATCATAATACTACGGGAGACGGTCTTTTAACTGCTGTTCAGCTGCTGAAGGTT	-28.4
-	1680693	0.234	0.198	0.142	0.085	0.124	0.171	cPS	Ccel_1382	AAAGGAGCTTCAAAGGTAACTGGATATGTAACAGATATAATATCTCAATTACCTGAAACTGTAGAAGCACTTACAGGTTTGAACGTACTGGATTTCCTTA	-24.5
+	1771047	0.26	0.121	0.031	0.099	0.089	0	cPS	Ccel_1457	GATGAAGATAAGAATTCCATGTATAAGGAAGACTTGAAAGAAAAACTCATGGAAATTGTTCATAAGATATATGAGTTCAAGGAAATGGAAAATACTCCTG	-15.1
-	1795785	0	0	0.079	0.296	0	0.198	cPS	Ccel_1478	CTGCATCTCCTGTCCTGAACGGTACTTGGGTTGACACTCCTCTGGGAAATATTAAGTTTTGTTTATTCGGCACTTCCAATATGGAGGTGCCTTTCTATGT	-27.1
-	1948483	0.166	0.129	0.335	0.226	0.182	0.149	cPS	Ccel_1611	TGCCTTATTATGTAAAGCCAACTCAAGAAGGGTTATTCCTTCATTTTAAAGCTATTCATGATGAAACTAAGAATATTCCATTAATTATATATAATGTACC	-18.7
-	2084248	0.388	0.288	0.252	0.265	0.3	0.113	cPS	Ccel_1736	TCAAGGAAGTTCCCAGAGTAAGAGCCGATTTCGGCTATCCTCCGCTTGTAACACCATCAAGTCAGATAGTTGGTACCCAAGCGGTACTTAATGTATTGAC	-25.5
+	2281286	0.281	0.229	0.263	0.297	0.21	0.283	cPS	Ccel_1930	TCACTTTCAGCCGTCGATGATGCCAGAAGAGTTGCAAACAAATTGGGGATACCTTATTATGTTCTTAATTTTAAGGACATTTTTAGTAAAACAGTTATTG	-14.9
-	2385584	0.294	0.066	0.04	0.03	0.083	0.08	cPS	Ccel_2027	AAAGATTGAGCAGCTCGGGGGTACGGTTGAAGTTGAAACACAAAAAGGTAAGGGTAGTAAATTTATTATAAAATTACCGCTAACTCTGGCAATATATCAG	-18.2
-	2393244	0.103	0	NA	NA	0.114	0.053	cPS	Ccel_2032	GAACTATTAAAGTCAATTATTAAGATAATAATTGTGAGTTGGGTAGCGTACTCATATCTCAAATCAAAAACCGAACAGGTTTTAAGCCTGATGGATACTG	-18.8
+	2397001	0.249	0.212	0.126	0.099	0.045	0.073	cPS	Ccel_2038	TTACAAGTAACAGTTGAACTGGGTAGAACTCAAAAATTAATAAAGGATATACTTGAGTTTGGGTCTGGTTCAGTAATTGAGCTTGATAAACTGGCAGGTG	-21.8
+	2455581	0.273	0.236	0.198	0.172	0.123	0.118	cPS	Ccel_2098	TATTGCAAAAGGCTCTGGAATGATTCATCCTAACATGGCTACTATGATAAGTATAATAACAACCGATGCAAATATATCAAGAAGCCTTCTTGACAAGGCT	-17.6
-	2479117	0.12	0.064	0.06	0.091	0.119	0.042	cPS	Ccel_2116	GACTGTAAACTTTGAGAATACTATTATTATTATGACATCAAATGCAGGAACTAATTTTAAATCCGGTGGCATAGGTTTTGCAAATAATACCTATATTGCA	-15.7
+	2529638	0.387	0.277	0.223	0.23	0.241	0.185	cPS	Ccel_2159	ATATAAAGGGAGTTAGTAAACTTGAAATTAAAGGAAACAACGTTACTTTTATTTTTAAAGGAAATATTAACCTTATTATAAGGAAAATGGCTGATATTTA	-15.1
+	2871670	0.191	0	0	0.092	NA	NA	cPS	Ccel_2390	TGGGTTGATAAACAAGCCGAAAAGCCATTTGCAAAGGAAAACAGAGGGCTTTTTTATTTTGCTATGTTTAAGCTTTCTGATAATGATAATGGTTACCTGG	-22.2
-	2875396	0.493	0.218	0.4	0.247	0.113	0.222	cPS	Ccel_2392	GTGCTGACCATGCGTCTGGTGACAATGTTCATATCATTGATTTCTCAAGTTACAAAACAGCTGGAACTGGCTACAAAATAGTAACAGATGTTCCTGTAAC	-20.2
-	3001997	0.284	0.186	0.419	0.345	0.31	0.273	cPS	Ccel_2482	GTTCAAACATTATATTGCCCTTCTATTTTCAGGACATTATAAAAATGACACCCTGGTTAACGGGAATATACCTCATTTCTTATCCCCTAATACTTTTAGT	-12.2
+	3048567	0.317	0.223	0.237	0.196	0.128	0.189	cPS	Ccel_2526	AACATTAAAAAAGACATACAATCCACTACAGAGGGAAATGAGAAACAGATTATTGTAATAAATGACAGTAAATCTGAAATTGATTCTGCAAAGATTGCAC	-15.7
+	3049319	0.5	0.475	0.333	0.202	0.27	0.181	cPS	Ccel_2526	TCCTCGTACTATTATTATTCCTATTAATGCTTTTCCAATATTTGAGATTTGTACTCAAATCGCTGAATAAATTTGCAAATGTCCTGAAATCAATGGGTAA	-14.3
+	3070565	0.259	0.248	0.152	0.172	0.29	0.202	cPS	Ccel_2545	AGTGTACTCAGCAAACGAGTTTTTAACCAGAATAAACCTTATGGGAGCTTACAAGTTCCCAAGTACCGATACTCCGGTATTTGTAGGAAAAAATGTTGCA	-25.3
-	3088976	0.343	0.179	0.092	0.095	0.076	0.087	cPS	Ccel_2567	TGGTATTCTGGGATCAGATATTTGAGGAAGTTGGAAAAGAATATCCTGATGTAAAAACATATTCATATCTTGTGGATGCAGCATGTATGTTCTTTGTAAA	-13.9
+	3574902	NA	NA	0	0	NA	NA	cPS	Ccel_3020	TATACAATGACTCAGGCAGAAGCAACTGATGAAGCTACAGTAAAAACAGCGATTGAAACTGTAATCGCAGGTTTAGCTTTGGAAGGAGTAACAACATCAG	-21.4
-	3628932	0.217	0.196	0.17	0.166	0.184	0.191	cPS	Ccel_3092	GAGCAAGAGATCCTATTTCCGCTAAACTAGTTGCAAATCTTTTAACAATAGCCGGGGCAGACAGAATATTAACGATGGATTTGCACGCTCCACAGATACA	-16.6
-	3691614	0.096	0.106	0.037	0.042	0.02	0.072	cPS	Ccel_3155	TTAGAAGCGATAAAACTTGGGGCTCAATAAAATCAGCTTTTATATCAGATAAGCCAAATAAACAAATTAATGAAAATATAACACCTTATCCAGTATTTTA	-8.06
+	3982530	0.145	0.198	0.134	0.118	0.062	0.064	cPS	Ccel_R0082	CTTTGGGGTTGAGGACTGGCATAATGATTCTGATCTCATAGCAGAATGAGCAGCTGGAAAGCTGAGACCATAGAGGGTAAAAGTCCCGTAAGCGAAATGA	-22.6
+	4054351	0	0	NA	NA	0	0.067	cPS	Ccel_R0087	GACAGGTTGAAGCGGGAGTAAAATCCCGTGGAGGACCGAACCACATGACCGTTGAAAAGGTCTGGGATGAGCTGTGGGTGGCGGAGAAATTCCAATCGAA	-29.4
+	4054539	0.349	0.216	0.269	0.258	0.056	0.096	cPS	Ccel_R0087	TGAAACCCTATGTTTACAAGCAGTTGAAGAGCGTTAAAGCTCGACAGCGTACTTTTTGTAGAACGGTCCGGCGAGTTATTGTATGCAGCAAGGTTAAGTA	-22.8
-	122649	NA	NA	0.19	0.265	0.064	0.095	iPS	Ccel_0106	GATTGCAAGGTAGGTATTGAATGGTGAAAGCACCTCGCACACAATCAGGTTTAGTGCGAGGTGTATTTATATTAATTAGAGGTTTTGGAGGAGAAATAAT	-26.3
+	295908	0.111	0.112	0.054	0.024	0.054	0.077	iPS	Ccel_0267	TTATTTGATGGCATTCTTCAAGCATATGTGTTTATGTTTTTGACTTCTATATATATTTCAGAGGCATTAGAATAAGGGGGTGAAATTATGGCAGGAACAG	-14.6
-	296251	0.172	0.146	0.076	0.047	0.101	0.115	iPS	Ccel_0267	ATATTGTTTTGTACTTAGGCATATCTGTGAGAGATTTAATAATATCTTTCACAGATATGCAGTAGTAAGTAAATTTAATAATAAAGCTTAGTATTATTAT	-33.6
+	299829	0.223	0.154	0.028	0.03	0.105	0.066	iPS	Ccel_0272	ATAATGCAACTAAAAACGCAGATGAAATGCTGCAAAAGTTGAATCTGTATTATAACAGAGCAAGACAGGCGACTATAACTCAGGAGATTTCTGAAATCGT	-18.8
+	301434	0.164	0.116	0.103	0.153	0.067	0.057	iPS	Ccel_0273	CGTTGTCCGGCTTATGGAGGTTAAAATAGACATGGCCACATTTTTTTTAGAGGTATTAACACCTGACAGAAAGTTTTTTTCAGGAGAGGCAGAGTGTGTA	-17.2
-	344917	0.282	0.255	0.328	0.376	0.19	0.209	iPS	Ccel_0298	TGTACTCAAGGACAAGTTTAACGAAGAAGAAGGAGTAAGAGATACCTACAAAAAGCTTAAAGATGCTATAGATAAAGCAAAATAAAATGTAATTTGCCAG	-10.8
-	344985	0.227	0.282	0.179	0.252	0.092	0.101	iPS	Ccel_0298	TAGATAAAGCAAAATAAAATGTAATTTGCCAGGCAACTCCCACATAGAATTATATTGAAAAGTCTATGATGGGGGTTGCTTTTTTGATAAAGGGAGAATT	-27.3
+	356802	0.416	0.241	0.223	0.183	0.134	0.238	iPS	Ccel_0311	AGAGGTTTGGTTGTAGCATTGAATGCTATTTCTGAACAAAAAGCAAATGCTTAATTTTATTAAGAAGTTTAAAATATTAAAAAATTATTAAAAACAAAAA	-18.7
+	365468	0.313	0.258	0.218	0.213	0.365	0.356	iPS	Ccel_0315	TGGAATTGACGTTGACGCTGCGGTTGCGTGCATTTTTAAGTAGCTTTTATTTATCTATTCTTACTATTGGTAGGGATATATATATAATAATATAATGATT	-18.7
-	366047	0.329	0.303	0.313	0.242	0.363	0.441	iPS	Ccel_0315	AGGTGCAAAGTAACGTGATTATATATATTTGTGTAAGAGAAGATAGGTTTTTTAATAAAATTATCTATAATCTGTTAAACTAGTAAGGTATATTAATGTA	-17.3
+	368872	0.27	0.22	0.287	0.175	0.131	0.166	iPS	Ccel_0318	GAGCAAGCTACATGGCAACACTAATGTTTGTTCTTGTAAAATAAAGTAAATGAGTATAAAATTAGCGCACCGCGCTTTAATGAAAGGATGGAGATTTTAA	-17.6
+	382986	0.482	0.105	0	0.037	0.003	0.017	iPS	Ccel_0331	AGGAGTTCTGTAGAAACGCTTCAGGTAATTTAATGATTGCAGGGGGTATATCATTTATTTTATTAAATGATTACATAAAAACTATTAAGGAGGTATTTTT	-18.5
+	430037	0.015	0.037	0.072	0.029	0.03	0	iPS	Ccel_0378	ATAGAATTTGTTTTTTCAAAGCCTTTCAAAAGTATATTATTTAAAAATATGAAGTATAAAATTAAGAGGAGGTTAAAAAAATGGCGAAAGGTTTCGATTT	-12.7
-	451585	0.046	0.073	0.178	0.231	0.162	0.052	iPS	Ccel_0398	ACAAGTTATTTAAAATAGAATAAACTAATATCATATGGAGAGGGTACACATTACCGTGTACCTTTTTTCTAATGTGAAATCTAAAATATTGTAAATAAGG	-22.7
+	459217	0.024	0.01	0.011	0.018	0.011	0.02	iPS	Ccel_R0010	AGAGCTTCAAGTCTTCTTAAAAGGATAACATTAATCAGTTCTGAAGGTACAAAAAGTATCTTAAAAAAGTTAATAAAATTGTAAGAAGCGAGTAGTACAA	-17
+	545993	0.248	0.2	0.157	0.194	0.087	0.216	iPS	Ccel_0477	CTTGCGGGAAAAAGCCTAAAGCGGTACTTATAAATAAAAAGCCAATTGTATCGGATATACGAGAGCTGGATAAAAATCCAAGAGCAAGAAGTGCAAAGTT	-17.6
+	619571	0.263	0.208	0.118	0.11	0.356	0.147	iPS	Ccel_0532	AAACACTGGATGAACACATAAATCTGCTGCGGGTAGTAAAAGGCTTGATAATAGCTTTTCTTATAACGCTTCCATGTTTTTTAGGCTTTGCATTATTTTT	-13.8
+	640188	0.282	0.206	0.227	0.166	0.132	0.165	iPS	Ccel_0555	TGTACATTTCTACGGACGTATGGGCGGTATGATTCCAAGTCAAAAAGAAGTTCTTGATAAAATAAAGGAAATCTTAAATAAATAAGATTAAGATGGAGGG	-13.9
+	640904	0.281	0.176	0.306	0.248	0.032	0.228	iPS	Ccel_0556	TTCAATTGTTGAGGTCTTGTCAACATGCCCTACAAACTGGGGATTAAATCCTGTAGATTCCCTGAAATGGCTTGAAAACAATATGTTGCCATTCTATCCT	-17.6
-	726312	0	0	NA	NA	NA	NA	iPS	Ccel_0626	GTTAAAAAGCTTTTGATTGTGTGATTACATAATAAGAATCATAACGACCATGTTAACCCTTGAAATACAGGTTTTGCATGGTCGTTTGTTTAATAGTCAA	-25.2
+	774922	0.166	0.189	0.117	0.116	0.039	0.14	iPS	Ccel_0670	GCTGGTTGAACCCAAGACCATTCAGCGCAGCGAGGGCAAAGCAAAAAGAGTCATTGACAAAAGGGTTATTTAATAAGGGGGAAGTTTATTTATTATAAAT	-14.7
-	813725	0.49	0.161	0.358	0.157	NA	NA	iPS	Ccel_0702	ATGCTAAAAAAGCCGAGGTACGTGATAGAGTCAAGCATATGTAAGTAAATTAATAATAATGTATAATATGCCAAATGCTAACTCATTTGGCATATTTGAT	-19.4
+	821917	0.077	0.034	0.03	0.038	0.025	0.093	iPS	Ccel_0710	GAACAGATGAAAAAAATGATGAAGATGATGAGTGACATGGGGAAGAAAGGTAAAAAGGGCGGATTTGGCAAGTTCAAGATGCCTTTTTAATAAATAATTT	-11.2
-	822347	0.071	0.038	0.028	0.03	0.024	0.095	iPS	Ccel_0710	GGGGCTAAAAGGCCCTTGTGTTTTATTTGGCTAGGTTAGCCTCTTTTATTCTCTTACATATTGAGAATAAAGGATTCATTTAGTTACAATTCGGAGCCAT	-28.6
-	822663	0.193	0.037	0.046	0.043	0.069	0.105	iPS	Ccel_0711	AGGATAACAGAAGAGTAGTTGTAGATATAATTCAGTAAGATAAGGGGCATAAGCCCCTTTACTTGCGTTAAAAAAGTTTTATTTTTCAATCGAAAGCAAG	-24.8
+	842939	0.305	0.189	0.094	0.062	0.084	0.116	iPS	Ccel_0729	CAAACGGAAGTGCAAAACTTAATTAATTATTGAATTTAAATTTTCCATACTTTATGGCATCAAGCCATAAAGTATGGAGTAAAAAAACATATGAGCAGAT	-28.2
-	845251	0.115	0	0.177	0.14	0.124	0.139	iPS	Ccel_0729	ATTTAATACTATGACGCATATGTAACCTTAAAGTCCGGACAGTATTTGGTTTGATTAAATTACTCATTCTTGTACTGTCCGGGCTTATGAGTTACAAAGA	-34.5
+	849042	0.26	0.284	0.079	0.032	0.045	0.036	iPS	Ccel_0732	TTTAATGAGTTTTTAATGCTTGCATTACTAAATGTAAGCTTTAAAAAATAAAAAATTTTACTAGGAGGTAAATATGAAAAAAAGGTTAGTGAAGAAAGTT	-17.7
-	851761	0	0	NA	NA	0.272	0.102	iPS	Ccel_0732	ATCACACTGTAATTTTGAAGTTTTATTTGGAACAATAGGAATGCAACTAGTGCATTCCTATTGTTCCTATCCTATTAGTTTCAGATTTATGATTTGAACG	-33.7
+	851866	NA	NA	0	0	NA	NA	iPS	Ccel_0733	GTTATTTCCTTTAATTAAAATGTTTATAGTAATTTTTTAGTAATAAAATATATTGAATAAATAAGGAGAAAAGCCATGAAAAAAGTATTATTGGCAATAT	-13.7
-	899733	0.443	0.298	0.338	0.364	0.374	0.352	iPS	Ccel_0767	AAGTAGCTGATAATACCGGAGCTAAAGAACTTATGTGTATAAAAGTTCTTGGCGGTTCTTGGAGAAAGTATGCTAATATAGGTGATGTTGTAGTAGCTTC	-20.2
-	901619	0.292	0.307	0.241	0.194	0.184	0.315	iPS	Ccel_0772	CTGGCATTTGTTTGGTAAGTTATAAATCCTCAGGTACAGTATTTTCAAATTCTTAAATAAGAATTTGAAAATACTCTAAAGTCTGAAAAGGGCATTATAT	-24.6
+	903835	0.385	0.302	0.263	0.2	0.268	0.184	iPS	Ccel_0778	GCGGGAGGAAAGGTCGAGGTGGTATAACGTGAGTGGAATGATGGATACACTTAAGAATTCCTGGAAGATTCCTGATTTAAAGAAGAAGATATTAATAACT	-17.3
-	905158	0.382	0.281	0.273	0.344	0.171	0.234	iPS	Ccel_0778	TCCTTAAAAATTAGATTAGTTAGCTAATGGTTTGGGGTTTATGATACGTCATAAGCCCTAAACTTAATGTTATGAGTAATTGTAAAGAGGTGACAATAAT	-29.2
+	907273	0.284	0.233	0.238	0.213	0.285	0.31	iPS	Ccel_0783	ACTCTTGAATTGTCACCATACGACCTCACCAGAGGAAGGATAACTTGGAGAGCAAAATAATATATACTTAAAGGTATTATTTATTAATATAAAAGAATTA	-16.6
+	977265	0.266	0.371	0.162	0.252	0.281	0.201	iPS	Ccel_0858	ACGATTTCTAAATAAACTCTGAATATTAATCGGATTTCTTTGATGAGTATCCTGAGAACACGTGTGATAAAGAGGGATAGATACAATGAGAGATGTGAAG	-14.3
-	1111197	0.197	0.192	0.166	0.108	0.1	0.257	iPS	Ccel_0933	AATTTGGACAGCCAATTTTCAGATATATATAATATTCCCGGAGGTAAATATGTTTAATAAAATACTTATTGCAAACCGTGGTGAAGTAGCTGTTCGAATT	-22.8
-	1112528	0.147	0.03	0.089	0.129	0	0.138	iPS	Ccel_0934	AGATATTTAGAGAAGGCAGCTATTCTACCGACCCAATTCATATCGAAAATATTTTAAATGAAATGAAAAATGGGAATGGAGCAACCATATGCTAAAAAAA	-14.5
-	1301573	0	0	0.167	0.164	0.069	0.119	iPS	Ccel_1045	AGGAAAAATAAAAGTCAGTGAAGTAAGTTTCTAATCCATACAAATATGTTTAACCTGCCGGAATTCCATACTGCTATGCAATGCAGTTTGTATTCCGGCA	-24.5
-	1649709	0	0.265	NA	NA	NA	NA	iPS	Ccel_1350	CTGAGGAGGACTATGTATGAAAAAAATTATTAGTATTGTGTTGGTAATTATGCTTTTATCGACAGGATGCTCTTTTATTGGTCACAAAAATGAACAAGAG	-19.5
+	1679242	0.08	0.09	0.037	0.028	0.058	0.294	iPS	Ccel_1382	AATAAATCCGTAAAGCAAGGTGAAAAGGTTTTTATTTGTAAGATAGAGAGTAATATTTTCTATATAAGTGAATTGTCAGAAGCATTAATTTAGAAAACAA	-11.5
+	1708857	0.321	0	0.061	0	NA	NA	iPS	Ccel_1406	AGTATGGAGAATGGAAGACTTAGCTTTACAGAATAGTTATTTGGTGTTTCTTGAAACATTAAAATATATAATTTTATTTTAAACAATAGGGGGATAACAA	-11.9
-	1710129	0.439	0	0.118	0	NA	NA	iPS	Ccel_1406	AACTTTTGACATTGAGTTATGACAATTTAGCAGTAGTTGATAGAGCCGATTTAGTCGGTAATCGACTACTGCTAAAAATATTACTAAGTAAATAATTATT	-31
-	1726030	0.323	0.345	0.256	0.208	0.17	0.234	iPS	Ccel_1421	CAAAATTCTGTCCTGAGTGCGGAACTTCTATGGGAACTCAGACCTGTGAATGCGGAGCAGAAGTGCCGGTTAGCACAAAGTTTTGCCCACAATGCGGTAA	-23.4
-	1818399	NA	NA	0.135	0.076	0.153	0.208	iPS	Ccel_1493	AGGAATAGATTTATAACAGTAACAGTGTTTTCACATAATGTGGCGGTTATCTCAATAGAGGTAGCTGCCTTACTTTATGCTTTGCTATAGGCAGACATAA	-29.3
+	1963988	0	0	NA	NA	NA	NA	iPS	Ccel_1628	GTGTTATTAAAAAATGCTACTTGAAATAAACCTTCATTATAGGAGGACCTATGATTTTTAAAATTAATTATGAAAAAGTTATTATTAATACTTTAAAAGA	-12.2
-	1980778	0	0	NA	NA	NA	NA	iPS	Ccel_1643	ATCTAAAATGTGATAATGGGGTATAAAAAATGGAGAATATAAAAAATTACAGAAAAATGACTGCAGGTCAGTTTTTAGAGAAATTTGCGACATTGATTGG	-12.4
+	2076350	0.43	0.425	0.353	0.342	0.314	0.423	iPS	Ccel_1728	GATGACAAACACCATTGGCGAGAGCATTAAAGAATAAATTTGATAATACTTTTCATTTTAAATAATTCAAATAAAGGATGTACATTGGTACATCCTTTAT	-22.6
+	2115800	NA	NA	0.337	0.06	0.153	0.303	iPS	Ccel_1768	TTCAGAGATTTTTTCTATAACTTATATAAAGCCGAAATTGGAAAGTAAGAATTTTCACATATGTTTTTTGAGAATGTCCGTCATTAAAATGAACGGGCAT	-17.8
+	2151829	0.184	0.093	0.066	0.063	0.06	0.11	iPS	Ccel_1798	GCATTAACAGCATAAGGTTTATATAATGCCAAAGCTTATACAATATCAGCTCTGGCTTATTTTAGGTTGCCTGTTTGCTGGGTTATAAGACGGGAGTTGA	-25.7
+	2153816	0.371	0.267	0.228	0.224	0.155	0.205	iPS	Ccel_1799	ATAGTATGGTAAAGGTAGTAAATTAATAAAGACAGTAAACTAACATAGTAGTTTAATAATAAAAAAGATTAACAAGTTATTTAAGGAGGGTATTATTTAT	-8.8
-	2153888	0.177	0.096	0.069	0.067	0.057	0.114	iPS	Ccel_1798	ATGAAATCGGTGAAAACATTGTGGTTGAAGAATTCCAGAAGGGTTACACCATGAAAGGCAAAGTAATCAGATATAGTATGGTAAAGGTAGTAAATTAATA	-10.2
+	2350076	0.237	0.171	0.36	0.26	0.179	0.061	iPS	Ccel_1985	TCAAAATAGAAAGCCAAAGCAAATTAAAATAGGATTTCGTACTGTCCGTGTTGTATAAATACGGAGGTTGAAATCCTATTTATTATTAAGATCTGATTAA	-30
-	2396769	0.1	0.08	0.098	0.06	0.038	0.039	iPS	Ccel_2037	TTGTTAAGGAGAGATAAGCTATGGGGAAGAGTATTTTAATTGTTGACGATGCAGCATTTATGAGGATGATGATTAAAGATATTTTATCAAAAAACGGTTA	-11.9
-	2470882	0.22	0.445	0.204	0.178	0.143	0.113	iPS	Ccel_2110	TGTATATATTTCTAGCAGTTTGTTCAGTAATTGCTATAGGTCCTTTTTATCTCATGATAATAATGAGTACCTATGATTCAAATGCTCTTTTTTCTGACCT	-17.8
+	2471935	0.283	0.142	0.143	0.115	0.05	0.062	iPS	Ccel_2112	AAGTAATTTCGGAATTATCTGAATGTTATTTATGATTTAGGAGAGGGTGAAATTCCCTCTCCTTGATTATTTTACTGTTTGTACTTAATCAAGCACACGG	-31.3
+	2537698	0.341	0.197	0.153	0.12	0.153	0.207	iPS	Ccel_2168	AATTTAATAAAGTGCATTATGAAAATATAGAATAAGCATATTAATCGGCTTTTATTTATAATGTCGTTAATATGCTTAATTTTTAGTTAAATTTGTTTAG	-19.9
-	2681794	0.07	0.066	0.042	0.044	0.059	0.053	iPS	Ccel_2298	GGGAATGAAATTTAAGCTGGTGGAAGAATTGGCAGAACTGCTTACACATACCGGAAAACACATCAGTATAGAGTATTGCTAGGGAGGAGGAGCTTTCTTG	-16.7
-	2682904	0.199	0.169	0.098	0.073	0.063	0.165	iPS	Ccel_2299	CAGAGATGGGTGAATTATAGTGAGCCTGTATATTGATGTAAGTTACGAAAGTATAAATAAATATAATGAAGAATTATGTGGAGACAAGGTTGAAATAATT	-13.2
-	2792570	0.075	0	0.019	0.044	0.039	0.053	iPS	Ccel_2368	AAAAGTACTCGGAAATAGAGTTGGTTAACAAAATATAGTTTTAAAAAAACTCTGATGATTGCCAATATCTGTTAAGCAAAACAACAGATGGGGTCATACA	-16.5
-	2910428	0.056	0.023	0.015	0	0.02	0.02	iPS	Ccel_R0057	GAGAGCTTCAAGTCTTCTTAAAGGATAACATTAATCAGTTCTGAAGGTACAAAAAGTATCTTAAAAAAGTTAATAAAATTGTAAGAAGCGAGTAGTACAA	-16.8
-	3089764	0.406	0.124	0.086	0.052	0.284	0.064	iPS	Ccel_2567	CTCGGACATGCAGACAGTATTAGAAAATGCACTGGTGCATAATAAGGTATAGTGGGAAAATAATGATTCTTGTCGAACAGCATTAGCTTTCCGGATGGAA	-17.4
-	3761372	NA	NA	0	0	NA	NA	iPS	Ccel_3224	GTTCAGCAAAATAACATTAAAACAGAGTTTTACAAAATTAAAATATAATTTGAAAGGTGGAGTCTATATGAGTATTCCAAAGACAATGAAGGCATTAGTT	-9.6
-	3905028	0.17	0.107	0.191	0.118	0.183	0.15	iPS	Ccel_3366	TTGCCGGGAAGTCAGCTTGCAGATGTACCTATGCTTATTCTAACCATTGACCCATGTATATCCTGTACCGAGAGATAATAGGAATATATTTGGTAGATAG	-16.2
-	3979706	0.012	0	0.017	0	0.016	0.024	iPS	Ccel_R0081	GGATAACATTAATCAGTTCTGAAGGTACAAAAAGTATCTTAAAAAAGTTAATAAAATTGTAAGAAGCGAGTAGTACAAGGAAGATGAGTGATGAGGAGCG	-16.5
-	3979728	0	0	0	0	0.042	0	iPS	Ccel_R0081	GAGAGCTTCAAGTCTTCTTAAAGGATAACATTAATCAGTTCTGAAGGTACAAAAAGTATCTTAAAAAAGTTAATAAAATTGTAAGAAGCGAGTAGTACAA	-16.8
-	3983284	0.173	0.268	0.187	0.199	0.1	0.111	iPS	Ccel_R0082	ATAGTAACTCCGCAGTCAGTGTGGCAACACAAACAGCTGCGAGGTTTGTACCTTGAGAACTGAATAATGTTATTCAAAGAATGCGTTTCAAATTTTTATT	-24.3
+	3999089	0.356	0.348	0.156	0.198	0.155	0.245	iPS	Ccel_3435	ATAAAAATACAGGAAGAAAAGGTTAACTATATATATTAAATAAAAACGACTGTATTTGATGAATTAGTATAGTTTTGTCAACTATACTAATTCACAAACA	-22.8
-	4000180	0.448	0.428	0.147	0.109	0.216	0.359	iPS	Ccel_3435	AGTATATTAAGGCGGGAAGTACGGAAGACTGAGAATTAAAATAAAAAACAATGCAATTTAAAAGGATTGCAATGATTACAATATGGGAGGTTTAAGAATA	-10.7
-	4051957	0.012	0.009	0.019	0	0.011	0.023	iPS	Ccel_R0086	GAGAGCTTCAAGTCTTCTTAAAGGATAACATTAATCAGTTCTGAAGGTACAAAAAGTATCTTAAAAAAGTTAATAAAATTGTAAGAAGCGAGTAGTACCA	-16.8
-	4055375	0.351	0.218	0.272	0.263	0.057	0.097	iPS	Ccel_R0087	TGTGAGAAGGAGAAATCCTTTGAAACACGTAAAGCAGTTTACGTTGGAACATGCAACTCTTAGGAAACTAACTCATTGATAGGTTAAGACAATCACTTTA	-21.2
-	4055663	0	0	0	0.032	0	0	iPS	Ccel_R0087	AACATTATCTTAGAGTTTCTTTACAATCACTGTTTAGTTTTCAAAGCCCATGAGAATGGACTTTGAAAGAAGAAAATACCAGTTGACATGATAATTGAAA	-19.2
+	239449	0.378	0.183	0.339	0.253	0.144	0.196	uPS	Ccel_0212	ATATGTTGAAATTTATAGTACTGTATGATAAGATTGTTAGTGAAAAAATTATCAAAATAGTTAGCTTGCCTGGAATACTGAATAGTACCGTGTTAATCAC	-13.8
+	576458	NA	NA	0	0	NA	NA	uPS	Ccel_0499	TTTACTAATATATTTTATCATAATATAATACAATTAGAAAGATTATTCGAAAGGATTTATATATATTAGGGGGACTGCCAAATGAAAAGTACTGTAAAAA	-11.3
-	654894	0.028	0.036	0.043	0.064	0.064	0.182	uPS	Ccel_0568	AACTAAACAATTCATTAAGGTTGTTTTTGCATGACGCTGTCGGTCAGCATCATATCCAAGAATACTCAGTGCTAAAGGTAACTCCGCTCGACTTGCATGT	-17.7
+	696101	NA	NA	0	0	NA	NA	uPS	Ccel_0603	TAACCTTATTTGTGTTAAAATAACATAGAAAATATCAAATAAGGTAGTACTGGCTGTCACATGATGTGGTCAGTATAAGGTGAATAAATGAGTTTTTTAC	-22.2
+	790358	0.265	0.113	0.065	0.045	0.13	0.233	uPS	Ccel_0686	TCAATAGTAATACTTAAAAAAGTCCCCAATAGGGGCTTTTTTAATTTTATATGTCTAAAGAAATGTTTTCCATGTCTAAATGACGTTTTAATATATATCT	-22
+	838074	0.059	0.238	0.011	0.072	0.074	0.098	uPS	Ccel_0728	TGTTCTTGGATAACACAATTACAGACGAATTGATAACTGCAGACGGTGTGTTTGCAAATATTAAATTCAAATTAAAGAGTGTAGCAGCTAAAACTACAAC	-18.2
+	838189	0.141	0.114	0.052	0.031	0.081	0.127	uPS	Ccel_0728	GTAATGTAGGAACATGTAATTTCTATCTTGCATATGATGCAAGCCTGTTGGATGTTGTATCAGTAGCTGCAGGTCCTATAGTTAAGAATGCAGCTGTTAA	-28.6
-	887921	0.167	0.215	0.205	0.176	0.245	0.392	uPS	Ccel_0756	ATTAAGGTTGTTTTTGCATGACGCTGTCGGTCAGCATCATATCAAAGAATACTCAGTGCTAAAGGTAACTCCGCTCGACTTGCATGTGTTAGGCACGCCG	-22.9
+	1122255	NA	NA	0	0	NA	NA	uPS	Ccel_0944	GAGATAATCTTTTGTGGTATACTATGACAAATAGATTCCCTAAAGAATTATTATAAATTCACAATTATATTCAGGTGTCTATACTATTTTTTATAAACAA	-11.5
-	2054162	0.05	0	0	0	0	0.094	uPS	Ccel_1707	ACGGTAGAAGGTAGATTGTGCGTCAAAACTACTTTGGCGTAGAATCTACATGCTACAGTCTATAGTTTTAAAATAGCATATGTAAAACTATTAAAAGACT	-34.2
-	2473397	0.321	0.159	0.134	0.108	0.047	0.057	uPS	Ccel_2112	CATTATCCATTTAGAAAGAGAATCTATTTTTATAGAATTAATGTTGAAAAGTGCTTTAATGGCACTAATGTAAGCATTTCAATATGAAAATGCCAAAAAT	-17.6
+	2560837	NA	NA	0	0	NA	NA	uPS	Ccel_2188	GATTTTTTTCAATTCTGTGATAAAATACTGTTATTCATAAAAAAGTTGTATATTTTAGGAGCAAAAATAAACTATATATTTTAGTACATATATTTGGCTA	-8
-	2598201	0.236	0.196	0.146	0.131	0.192	0.215	uPS	Ccel_2222	CCCTTGATTTTAAAGATAATATTGCATAAAATAATAACGATGAGTTTTTAGGTTGGTTAATTATAGAATTACCTTATTGTTTTCTGATAATAGTTAGATA	-9.6
-	2632277	0.299	0.093	0.13	0.144	0.085	0.216	uPS	Ccel_2253	TTGCAGAATTTCCGGGCCTCAAAGCATGGTACAACCTAAAGTAAAGCTAGGTACAAAACATATCCTTCCTAGTTAACGGGGTAACGGCTTAGTGGTAAAA	-20.6
-	2636441	NA	NA	0	0	NA	NA	uPS	Ccel_2258	TAAAGGATATTTTTACCATATATAGAATATATTATGTAAAAGCAGGGAGGTGCAATGAATGAAAAAACCCTCGAAAGTCATATTTAAAATAGAGAGGTTT	-10.6
-	2913962	0	0.028	0.03	0	0	0	uPS	Ccel_R0058	AACATTATCTTAGAGTTTCTTTACAATCACTGTTTAGTTTTCAAAGCCCATGAGAATGGACTTTGAAAAAAGAAAATACCAGTTGACATGATAATTGAAA	-19.5
-	3016602	NA	NA	NA	NA	0.284	0.395	uPS	Ccel_2490	TTTGATTAAGTTACAATATAATAATAAATATCATTAAATGTAAAAAAATACAAATTTTAATATAGCAGGGGGGAAATACATATGAGTAATACCGCCTTAA	-11.1
-	3136426	0.403	0.276	0.067	0.056	0.08	0.14	uPS	Ccel_2601	TAAGCCATAATGTTATTTTCTACAGATACTCATATAATCATAATTCCTTATATAGATTTCTTGCTTGCGAATGGTACAGTTTAAATTAGTTTTAAACTCA	-10.8
-	3221846	NA	NA	0	0	NA	NA	uPS	Ccel_2673	TGCATTAACTTATTGTTTTGTGTACAATTCATATTAGTTACCCTCCGTTTATTTGATTTGTGCCTTCATTTGTGGTGTTCAGCACATTTCATATTTTACG	-17.8
-	3436755	NA	NA	0	0	NA	NA	uPS	Ccel_2882	TTAAGTATAAAACCTGAATAACATGTTACAATATACAAAGAAAATATATAGTAATAATCAGTAGATGCTTGATATTGACAATAAAATAACAAAGATGATA	-11.8
-	3541019	0.414	0.148	0	0	NA	NA	uPS	Ccel_R0073	CATATACAAAATTAATTATTTCCTTTAAAATTAACATTATAGAAAACAATCCATTCTGGTCGGCGGATTTATTCCGCCGGCCGGTCTTAAAATATATTCC	-24.2
-	3909935	0.274	0.259	0.491	0.202	NA	NA	uPS	Ccel_3371	AATTATCATGGATAAGGGATTTAATCAGTTTTTTTATTTTTATGTCTTTTTTAGAATTTTGTTATGATTTTAAATTAATGAGATTCTTAAAAATATGAGG	-13.4
-	3985552	0.043	0.042	0.047	0.076	0.067	0.214	uPS	Ccel_R0084	TACAAGGAAGATGAATTTCCGAGCAACGGAGTTTACTATGGTAAACGAGTAGTGCAGAGAAGAAATCTGACGAAGTAATGCGAAGTATATATCAATTTAA	-17.7
-	4057744	0.086	0.091	0.115	0.167	0.188	0.381	uPS	Ccel_R0088	AAGCGGTCACACAAAATTAAATAATAACATAAATATTATTTTAAAAAAGTGTTGACAAATATATTTTACTTATGGTACTATATATAAGTTGTCTCGTGAG	-15.7

## Sheet: Stem-loop_iPS
iPS			stem-loop
Strand	Location in genome	Location in associated gene	Sequence	Folding energy (kcal mol-1)	Terminator predicted by TransTermHP (>90% confidence)
-	122649	3'	AATGGTGAAAGCACCTCGCACACAATCAGGTTTAGTGCGAGGTGTATTTATATT	-22.9
-	296251	3'	GCATATCTGTGAGAGATTTAATAATATCTTTCACAGATATGC	-25
-	344985	3'	AGGCAACTCCCACATAGAATTATATTGAAAAGTCTATGATGGGGGTTGCTT	-24.6	TERM 395
+	356802	5'	GTTTGGTTGTAGCATTGAATGCTATTTCTGAAC	-11.5
+	365468	5'	TTATTTATCTATTCTTACTATTGGTAGGGATATATATATAA	-9.7
-	451585	3'	ATATCATATGGAGAGGGTACACATTACCGTGTACCTTTTTTCTAATGTGAAAT	-20.2	TERM 507
-	726312	3'	CATAACGACCATGTTAACCCTTGAAATACAGGTTTTGCATGGTCGTTTG	-19.1
-	813725	3'	AATATGCCAAATGCTAACTCATTTGGCATATT	-14.9	TERM 920
-	822347	3'	TCTTTTATTCTCTTACATATTGAGAATAAAGGA	-12.2
-	822663	3'	TAATTCAGTAAGATAAGGGGCATAAGCCCCTTTACTTGCGTTA	-18.3
+	842939	5'	TTCCATACTTTATGGCATCAAGCCATAAAGTATGGAG	-23.9
-	845251	3'	GTAACCTTAAAGTCCGGACAGTATTTGGTTTGATTAAATTACTCATTCTTGTACTGTCCGGGCTTATGAGTTAC	-31.8
+	849042	5'	TTTTTAATGCTTGCATTACTAAATGTAAGCTTTAAAAA	-13.2
-	851761	3'	GGAACAATAGGAATGCAACTAGTGCATTCCTATTGTTCC	-26.3	TERM 970
-	899733	3'	CCGGAGCTAAAGAACTTATGTGTATAAAAGTTCTTGGCGGTTCTTGG	-12
-	901619	3'	AGTATTTTCAAATTCTTAAATAAGAATTTGAAAATACT	-17.5
-	905158	3'	GGTTTGGGGTTTATGATACGTCATAAGCCCTAAACT	-21.2	TERM 1036
-	1111197	3'	CCCGGAGGTAAATATGTTTAATAAAATACTTATTGCAAACCGTGG	-6.7
-	1112528	3'	ACCGACCCAATTCATATCGAAAATATTTTAAATGAAATGAAAAATGGGAATGGA	-9.3
-	1301573	3'	TGCCGGAATTCCATACTGCTATGCAATGCAGTTTGTATTCCGGCA	-22.8
-	1649709	3'	AGTATTGTGTTGGTAATTATGCTTTTATCGACAGGATGCT	-15.5
-	1710129	3'	TTTAGCAGTAGTTGATAGAGCCGATTTAGTCGGTAATCGACTACTGCTAAA	-28.1
-	1726030	5'	CTGTGAATGCGGAGCAGAAGTGCCGGTTAGCACAAAGTTTTGCCCACAATGCGG	15.1
-	1818399	3'	GTGGCGGTTATCTCAATAGAGGTAGCTGCCTTAC	-19.1
+	1963988	3'	CATTATAGGAGGACCTATGATT	-6.6
+	2076350	3'	ATAAAGGATGTACATTGGTACATCCTTTAT	-16.2	TERM 2144
+	2115800	3'	ATGTCCGTCATTAAAATGAACGGGCAT	-11.4	TERM 2184
+	2151829	3'	ATAATAATGTATAGGGGCTTCAATAGCCCCTATAGCATTAACAG	-20.8
+	2350076	3'	AAATAGGATTTCGTACTGTCCGTGTTGTATAAATACGGAGGTTGAAATCCTATTT	-26.2
+	2471935	3'	ATGATTTAGGAGAGGGTGAAATTCCCTCTCCTTGATTAT	-20.2
+	2537698	3'	TAAGCATATTAATCGGCTTTTATTTATAATGTCGTTAATATGCTTA	-15.9
+	3999089	3'	TGAATTAGTATAGTTTTGTCAACTATACTAATTCACA	-16.4
-	4055663	5'	TTTTCAAAGCCCATGAGAATGGACTTTGAAAG	-12.6
