# Supplementary material for: Cellulosome stoichiometry in Clostridium cellulolyticum is regulated by selective RNA processing and stabilization
Source: Nat Commun. 2015 Apr 24;6:6900. doi: 10.1038/ncomms7900 (PMC4423207; doi:10.1038/ncomms7900)
Supplement: Supplementary Data 4 — The experimentally determined operon map of Clostridium cellulolyticum. The TSs, numbers of operon-harboring PSs and operon transcriptional polarities (up, down, flat, complex or unknown) were listed. [file ncomms7900-s5.xlsx]

## Sheet: Sheet1
Operon	Gene	Strand	CDS_start	CDS_end	Gene number	TS	PS	cPS	uPS	iPS	Pattern
1	Ccel_0001,Ccel_0002,Ccel_0003,Ccel_0004	+	27	4073	4	4068551	2	2	0	0	Down
2	Ccel_0005,Ccel_0006	+	4141	6370	2		0	0	0	0	Up
3	Ccel_0007,Ccel_0008,Ccel_0009,Ccel_0010	+	6639	9761	4	6570	0	0	0	0	Down
4	Ccel_R0001,Ccel_R0002	+	9876	10098	2	9858	0	0	0	0	Down
5	Ccel_0011	-	10403	10942	1	11054	0	0	0	0
6	Ccel_0012,Ccel_0013,Ccel_0014	+	11177	12750	3		0	0	0	0	Complex
7	Ccel_0015	+	12880	13071	1		0	0	0	0
8	Ccel_0016	+	13334	16885	1	13300	0	0	0	0
9	Ccel_0017	+	17239	18222	1		0	0	0	0
10	Ccel_0018	-	18289	19959	1		0	0	0	0
11	Ccel_0019	+	20228	20431	1		0	0	0	0
12	Ccel_0020	+	20580	20846	1	20526	0	0	0	0
13	Ccel_0021	+	21120	22688	1		0	0	0	0
14	Ccel_0022,Ccel_0023	+	22884	24438	2	22869	0	0	0	0	Flat
15	Ccel_0024	+	24516	26117	1	24473	0	0	0	0
16	Ccel_0025,Ccel_0026,Ccel_0027,Ccel_0028,Ccel_0029,Ccel_0030,Ccel_0031,Ccel_0032,Ccel_0033	+	26265	36586	9		0	0	0	0	Down
17	Ccel_0034	-	36592	37704	1		0	0	0	0
18	Ccel_0035,Ccel_0036	+	37904	40006	2		0	0	0	0	Up
19	Ccel_0037,Ccel_0038,Ccel_0039	+	40169	42203	3	40123	0	0	0	0	Complex
20	Ccel_0040	+	42369	43385	1	42338	0	0	0	0
21	Ccel_0041,Ccel_0042	-	43420	45452	2	45490	0	0	0	0	Down
22	Ccel_0043	+	45662	46177	1	45607	0	0	0	0
23	Ccel_0044,Ccel_0045,Ccel_0046,Ccel_0047,Ccel_0048	-	46249	52121	5		0	0	0	0	Complex
24	Ccel_0049	-	52670	54397	1	54560	0	0	0	0
25	Ccel_R0003	-	54709	54785	1		0	0	0	0
26	Ccel_0050	+	55000	55911	1		0	0	0	0
27	Ccel_0051,Ccel_0052	+	55929	60241	2		0	0	0	0	Up
28	Ccel_0053	-	60279	62507	1		0	0	0	0
29	Ccel_0054	-	62580	63638	1	63761	0	0	0	0
30	Ccel_0055,Ccel_0056,Ccel_0057	+	63997	65303	3	63922	0	0	0	0	Up
31	Ccel_0058	-	65420	65758	1		0	0	0	0
32	Ccel_0059	+	66103	66315	1		0	0	0	0
33	Ccel_0060,Ccel_0061	+	66526	67685	2		0	0	0	0	Down
34	Ccel_0062,Ccel_0063,Ccel_0064,Ccel_0065,Ccel_0066,Ccel_0067,Ccel_0068,Ccel_0069,Ccel_0070	+	68141	82196	9		0	0	0	0	Complex
35	Ccel_0071	+	82681	84462	1		0	0	0	0
36	Ccel_0072	+	84739	87255	1	84586	0	0	0	0
37	Ccel_0073	-	87609	88196	1		0	0	0	0
38	Ccel_0074	+	88905	89834	1		0	0	0	0
39	Ccel_0075	+	90250	90540	1	90100	0	0	0	0
40	Ccel_0076	-	90746	91423	1		0	0	0	0
41	Ccel_0077	+	91604	91918	1	91553	0	0	0	0
42	Ccel_0078,Ccel_0079,Ccel_0080,Ccel_0081,Ccel_0082,Ccel_0083,Ccel_0084,Ccel_0085,Ccel_0086	+	92021	101784	9	91943	0	0	0	0	Complex
43	Ccel_0087	+	102061	103251	1		0	0	0	0
44	Ccel_0088	+	103403	103741	1		0	0	0	0
45	Ccel_0089	+	103985	106426	1		0	0	0	0
46	Ccel_0090	+	106584	107246	1	106560	0	0	0	0
47	Ccel_0091	+	107296	107709	1		0	0	0	0
48	Ccel_0092,Ccel_0093,Ccel_0094,Ccel_0095,Ccel_0096,Ccel_0097,Ccel_0098,Ccel_0099	+	107897	114834	8	107860	0	0	0	0	Complex
49	Ccel_0100	+	115020	115841	1	114903	0	0	0	0
50	Ccel_0101	+	116068	116889	1	115953	0	0	0	0
51	Ccel_0102	+	117174	118004	1	117073	0	0	0	0
52	Ccel_0103	+	118101	119345	1		0	0	0	0
53	Ccel_0104,Ccel_0105,Ccel_0106,Ccel_0107	+	119442	123180	4	119427	1	0	0	1	Complex
54	Ccel_0108	+	123349	124686	1		0	0	0	0
55	Ccel_0109	-	124785	125762	1	125841	0	0	0	0
56	Ccel_0110	+	125938	126828	1	125876	0	0	0	0
57	Ccel_0111	+	126931	128511	1	126889	0	0	0	0
58	Ccel_0112	+	128517	129173	1		0	0	0	0
59	Ccel_0113	+	129173	129985	1		0	0	0	0
60	Ccel_0114	+	130032	131576	1		0	0	0	0
61	Ccel_0115	+	131573	132532	1		0	0	0	0
62	Ccel_0116,Ccel_0117	+	132558	133843	2		0	0	0	0	Down
63	Ccel_0118	+	133868	134035	1		0	0	0	0
64	Ccel_0119,Ccel_0120	+	134069	134674	2		0	0	0	0	Flat
65	Ccel_0121	+	134694	135332	1		0	0	0	0
66	Ccel_0122	+	135466	136335	1		0	0	0	0
67	Ccel_0123,Ccel_0124,Ccel_0125	+	136430	140657	3	136369	0	0	0	0	Complex
68	Ccel_0126,Ccel_0127,Ccel_0128	+	140802	143781	3		0	0	0	0	Up
69	Ccel_0129	-	144201	145052	1		0	0	0	0
70	Ccel_0130	+	145290	145556	1		0	0	0	0
71	Ccel_0131	+	145600	146424	1		0	0	0	0
72	Ccel_0132	+	146462	149143	1		0	0	0	0
73	Ccel_0133,Ccel_0134,Ccel_0135,Ccel_0136	+	149283	152189	4	149257	0	0	0	0	Up
74	Ccel_0137	+	152422	153354	1	152402	0	0	0	0
75	Ccel_0138	+	153543	154718	1	153428	0	0	0	0
76	Ccel_0139,Ccel_0140,Ccel_0141	+	155053	159869	3		0	0	0	0	Up
77	Ccel_0142	-	159948	162230	1		0	0	0	0
78	Ccel_0143,Ccel_0144,Ccel_0145	+	162607	166110	3		0	0	0	0	Complex
79	Ccel_0146,Ccel_0147,Ccel_0148,Ccel_0149	+	166531	172407	4		0	0	0	0	Complex
80	Ccel_0150,Ccel_0151,Ccel_0152,Ccel_0153	+	172536	177484	4	172484	0	0	0	0	Complex
81	Ccel_0154	+	177659	180751	1		0	0	0	0
82	Ccel_0155,Ccel_0156,Ccel_0157,Ccel_0158,Ccel_0159,Ccel_0160	+	180862	185732	6		0	0	0	0	Complex
83	Ccel_0161,Ccel_0162,Ccel_0163	+	185841	187692	3	185722	0	0	0	0	Complex
84	Ccel_0164	-	187761	188000	1	188046	0	0	0	0
85	Ccel_0165,Ccel_0166	+	188368	189501	2		0	0	0	0	Up
86	Ccel_0167	-	189498	190556	1		0	0	0	0
87	Ccel_0168,Ccel_0169	+	190808	192322	2		0	0	0	0	Down
88	Ccel_0170	+	192562	193632	1	192527	0	0	0	0
89	Ccel_0171,Ccel_0172	+	193822	196132	2		0	0	0	0	Down
90	Ccel_0173,Ccel_0174	+	196207	197167	2	196187	0	0	0	0	Flat
91	Ccel_0175,Ccel_0176,Ccel_0177,Ccel_0178	+	197310	203093	4	197294	0	0	0	0	Complex
92	Ccel_0179,Ccel_0180,Ccel_0181	+	203169	205199	3	203123	1	1	0	0	Up
93	Ccel_0182,Ccel_0183	-	205368	206996	2		1	1	0	0	Up
94	Ccel_0184	-	207447	208730	1		0	0	0	0
95	Ccel_0185	-	209184	210080	1		0	0	0	0
96	Ccel_0186,Ccel_0187,Ccel_0188,Ccel_0189,Ccel_0190,Ccel_0191,Ccel_0192,Ccel_0193	+	210243	216170	8		0	0	0	0	Complex
97	Ccel_R0004	-	216405	216496	1		0	0	0	0
98	Ccel_0194	-	216647	217933	1		0	0	0	0
99	Ccel_0195,Ccel_0196,Ccel_0197	+	218139	221310	3		0	0	0	0	Up
100	Ccel_0198,Ccel_0199	-	221322	224688	2		0	0	0	0	Down
101	Ccel_0200	+	224941	226266	1		0	0	0	0
102	Ccel_0201,Ccel_0202	+	226370	228105	2		0	0	0	0	Flat
103	Ccel_0203	+	228204	230342	1	228160	0	0	0	0
104	Ccel_0204	+	230494	231060	1		0	0	0	0
105	Ccel_0205,Ccel_0206	+	231266	233488	2		0	0	0	0	Down
106	Ccel_0207	+	233567	234145	1		0	0	0	0
107	Ccel_0208	+	234187	234987	1		0	0	0	0
108	Ccel_0209	+	235341	236771	1		0	0	0	0
109	Ccel_0210	+	236949	237908	1	236924	0	0	0	0
110	Ccel_0211	-	237978	239078	1		0	0	0	0
111	Ccel_0212	+	239553	241346	1		1	0	1	0
112	Ccel_0213,Ccel_0214	+	241577	243682	2		0	0	0	0	Up
113	Ccel_0215	-	243756	245777	1		0	0	0	0
114	Ccel_0216,Ccel_0217,Ccel_0218	+	246091	247857	3		0	0	0	0	Up
115	Ccel_0219	+	248175	249629	1		0	0	0	0
116	Ccel_0220	-	249891	250937	1		0	0	0	0
117	Ccel_0221	-	251067	252752	1		0	0	0	0
118	Ccel_0222,Ccel_0223,Ccel_0224	+	253238	255120	3		0	0	0	0	Up
119	Ccel_R0005	+	255425	255513	1	255358	0	0	0	0
120	Ccel_0225	-	255709	256338	1	256397	0	0	0	0
121	Ccel_0226	-	257112	257546	1	257570	0	0	0	0
122	Ccel_0227,Ccel_0228	-	257627	258846	2	258865	0	0	0	0	Flat
123	Ccel_0229	+	259038	259604	1	258995	0	0	0	0
124	Ccel_0230	+	259824	260300	1		0	0	0	0
125	Ccel_0231	+	260554	262701	1	260419	0	0	0	0
126	Ccel_0232	-	263027	263401	1		0	0	0	0
127	Ccel_0233	+	263516	263986	1	263495	0	0	0	0
128	Ccel_0234,Ccel_0235,Ccel_0236	-	264063	266555	3	266606	0	0	0	0	Up
129	Ccel_0237	+	266778	267587	1		0	0	0	0
130	Ccel_0238	+	267707	267862	1		0	0	0	0
131	Ccel_0239,Ccel_0240,Ccel_0241	+	267873	270435	3		0	0	0	0	Up
132	Ccel_R0006	+	270950	271042	1	270756	0	0	0	0
133	Ccel_0242	+	271206	272894	1		0	0	0	0
134	Ccel_0243,Ccel_0244,Ccel_0245	+	272957	274076	3		0	0	0	0	Up
135	Ccel_0246,Ccel_0247	+	274123	276256	2		0	0	0	0	Up
136	Ccel_0248	+	276341	277987	1		0	0	0	0
137	Ccel_0249,Ccel_0250,Ccel_0251	+	278212	281650	3		0	0	0	0	Complex
138	Ccel_0252	+	281804	283108	1	281755	0	0	0	0
139	Ccel_0253,Ccel_0254	+	283389	284995	2		1	1	0	0	Up
140	Ccel_0255,Ccel_0256,Ccel_0257,Ccel_0258	+	285258	288793	4	285142	0	0	0	0	Complex
141	Ccel_0259,Ccel_0260,Ccel_0261,Ccel_0262	+	288872	292874	4		0	0	0	0	Flat
142	Ccel_0263,Ccel_0264	-	292994	294576	2		0	0	0	0	Flat
143	Ccel_0265,Ccel_0266,Ccel_0267,Ccel_0268,Ccel_0269,Ccel_0270,Ccel_0271,Ccel_0272,Ccel_0273	+	294828	301820	9	294776	5	1	0	4	Complex
144	Ccel_0274,Ccel_0275	+	301963	306814	2		0	0	0	0	Flat
145	Ccel_0276,Ccel_0277,Ccel_0278,Ccel_0279,Ccel_0280	+	307041	319079	5		0	0	0	0	Complex
146	Ccel_0281	+	319266	320291	1		0	0	0	0
147	Ccel_0282	+	320377	321168	1		0	0	0	0
148	Ccel_0283,Ccel_0284,Ccel_0285	+	321360	324686	3		0	0	0	0	Complex
149	Ccel_0286	-	324732	325658	1		0	0	0	0
150	Ccel_0287	-	325968	327662	1	327704	0	0	0	0
151	Ccel_0288,Ccel_0289,Ccel_0290	+	327909	333752	3		0	0	0	0	Up
152	Ccel_0291	+	333929	335533	1	333833	0	0	0	0
153	Ccel_0292	+	335773	336459	1		0	0	0	0
154	Ccel_0293,Ccel_0294	+	336602	340148	2		0	0	0	0	Up
155	Ccel_0295,Ccel_0296,Ccel_0297,Ccel_0298,Ccel_0299	+	340452	346089	5	340342	3	1	0	2	Complex
156	Ccel_0300,Ccel_0301	+	346181	348097	2	346158	0	0	0	0	Down
157	Ccel_0302,Ccel_0303	+	348359	351747	2	348209	0	0	0	0	Flat
158	Ccel_0304	-	351792	353420	1		0	0	0	0
159	Ccel_0305	+	353647	353796	1	353562	0	0	0	0
160	Ccel_0306,Ccel_0307,Ccel_0308,Ccel_0309,Ccel_0310,Ccel_0311	+	353898	357256	6		1	0	0	1	Complex
161	Ccel_0312,Ccel_0313	+	357744	365010	2		3	3	0	0	Flat
162	Ccel_0314,Ccel_0315,Ccel_0316,Ccel_0317,Ccel_0318	+	365219	370126	5	365132	3	1	0	2	Up
163	Ccel_0319,Ccel_0320	+	370295	371848	2		0	0	0	0	Flat
164	Ccel_0321	+	372068	373258	1		0	0	0	0
165	Ccel_0322,Ccel_0323	+	373484	375196	2	373347	0	0	0	0	Up
166	Ccel_0324,Ccel_0325,Ccel_0326,Ccel_0327	+	375532	379994	4	375493	0	0	0	0	Up
167	Ccel_0328,Ccel_0329,Ccel_0330,Ccel_0331,Ccel_0332	+	380199	383228	5		1	0	0	1	Complex
168	Ccel_0333	-	383282	384544	1		0	0	0	0
169	Ccel_0334	-	384992	386275	1		0	0	0	0
170	Ccel_0335,Ccel_0336	+	386508	389860	2		0	0	0	0	Down
171	Ccel_0337,Ccel_0338	+	389977	392226	2		0	0	0	0	Down
172	Ccel_0339	-	392416	392811	1	392837	0	0	0	0
173	Ccel_0340,Ccel_0341,Ccel_0342,Ccel_0343	+	393148	397086	4	392977	0	0	0	0	Complex
174	Ccel_0344	-	397373	397879	1		0	0	0	0
175	Ccel_0345	+	398062	399498	1		0	0	0	0
176	Ccel_0346	+	399663	400448	1		0	0	0	0
177	Ccel_0347,Ccel_0348,Ccel_0349,Ccel_0350	-	400581	404797	4	404865	0	0	0	0	Complex
178	Ccel_0351,Ccel_0352	+	404956	406621	2		0	0	0	0	Flat
179	Ccel_0353	+	406744	406863	1		0	0	0	0
180	Ccel_0354	+	407009	409165	1	406984	0	0	0	0
181	Ccel_0355	+	409244	410131	1	409219	0	0	0	0
182	Ccel_0356,Ccel_0357,Ccel_0358	-	410128	411320	3		0	0	0	0	Up
183	Ccel_0359	-	411480	411686	1	411706	0	0	0	0
184	Ccel_0360	+	411861	412736	1	411826	0	0	0	0
185	Ccel_0361	+	412913	414319	1		0	0	0	0
186	Ccel_0362	+	414453	415190	1		0	0	0	0
187	Ccel_0363	-	415298	415513	1	415528	0	0	0	0
188	Ccel_0364,Ccel_0365,Ccel_0366	+	415648	418471	3		0	0	0	0	Complex
189	Ccel_0367,Ccel_0368	+	418584	420555	2		0	0	0	0	Flat
190	Ccel_0369	+	420696	420959	1	420639	0	0	0	0
191	Ccel_0370	+	421335	421865	1		0	0	0	0
192	Ccel_0371,Ccel_0372,Ccel_0373,Ccel_0374	+	422059	428303	4	422027	0	0	0	0	Complex
193	Ccel_0375,Ccel_0376,Ccel_0377,Ccel_0378	+	428407	430457	4		1	0	0	1	Complex
194	Ccel_0379	+	430768	432966	1		0	0	0	0
195	Ccel_0380,Ccel_0381,Ccel_0382,Ccel_0383	+	433147	437509	4		0	0	0	0	Complex
196	Ccel_0384,Ccel_0385,Ccel_0386,Ccel_0387,Ccel_0388	+	437571	441229	5		0	0	0	0	Down
197	Ccel_0389,Ccel_0390	+	441310	443367	2	441274	0	0	0	0	Flat
198	Ccel_0391,Ccel_0392	+	443580	445519	2	443498	0	0	0	0	Up
199	Ccel_0393,Ccel_0394	+	445690	447811	2	445643	1	1	0	0	Up
200	Ccel_0395	+	448093	448569	1		0	0	0	0
201	Ccel_0396,Ccel_0397,Ccel_0398,Ccel_0399,Ccel_0400	+	448698	452782	5		1	0	0	1	Complex
202	Ccel_0401	+	452853	453287	1	452831	0	0	0	0
203	Ccel_R0007,Ccel_R0008,Ccel_R0009,Ccel_R0010,Ccel_R0011	+	453791	459565	5		1	0	0	1	Unknown
204	Ccel_0402	+	460175	461293	1		0	0	0	0
205	Ccel_0403	+	461451	461642	1		0	0	0	0
206	Ccel_0404	+	462382	462588	1		0	0	0	0
207	Ccel_0405	-	462779	463928	1		0	0	0	0
208	Ccel_0406	+	463988	464308	1		0	0	0	0
209	Ccel_0407	+	464657	465013	1	464642	0	0	0	0
210	Ccel_0408	+	465221	466162	1		0	0	0	0
211	Ccel_0409	+	466412	467458	1		0	0	0	0
212	Ccel_0410	-	467726	468184	1	468226	0	0	0	0
213	Ccel_0411	-	468358	469953	1		0	0	0	0
214	Ccel_0412	-	470192	470470	1	470478	0	0	0	0
215	Ccel_0413,Ccel_0414,Ccel_0415,Ccel_0416,Ccel_0417	+	470718	478174	5		0	0	0	0	Complex
216	Ccel_0418	-	478396	479592	1		0	0	0	0
217	Ccel_0419	+	479706	480701	1		0	0	0	0
218	Ccel_0421,Ccel_0422,Ccel_0423	-	481263	484098	3		0	0	0	0	Up
219	Ccel_0424	+	484286	484699	1		0	0	0	0
220	Ccel_0425	-	484709	486175	1		0	0	0	0
221	Ccel_0426,Ccel_0427	+	486550	488379	2		0	0	0	0	Up
222	Ccel_0428	-	488508	491300	1		0	0	0	0
223	Ccel_0429	+	492172	494757	1	492032	1	1	0	0
224	Ccel_0430	+	494963	496570	1		0	0	0	0
225	Ccel_0431,Ccel_0432	-	496754	497366	2		0	0	0	0	Flat
226	Ccel_0433	+	497558	498499	1		0	0	0	0
227	Ccel_0435,Ccel_0436,Ccel_0437,Ccel_0438	-	498993	503537	4		0	0	0	0	Up
228	Ccel_0439,Ccel_0440	+	503743	505598	2		0	0	0	0	Up
229	Ccel_0441	+	506116	507456	1		0	0	0	0
230	Ccel_0442,Ccel_0443	+	507604	509129	2	507515	0	0	0	0	Flat
231	Ccel_0444	+	509314	510021	1		0	0	0	0
232	Ccel_0445,Ccel_0446,Ccel_0447,Ccel_0448,Ccel_0449	+	510074	513799	5	510057	0	0	0	0	Complex
233	Ccel_0450,Ccel_0451,Ccel_0452	+	513835	520569	3		0	0	0	0	Up
234	Ccel_0453,Ccel_0454,Ccel_0455,Ccel_0456,Ccel_0457	+	520889	526667	5		1	1	0	0	Complex
235	Ccel_0458,Ccel_0459,Ccel_0460	+	526895	529175	3		0	0	0	0	Complex
236	Ccel_0461,Ccel_0462	+	529197	532525	2		0	0	0	0	Flat
237	Ccel_0463,Ccel_0464,Ccel_0465,Ccel_0466,Ccel_0467,Ccel_0468,Ccel_0469	+	532624	539159	7	532561	0	0	0	0	Complex
238	Ccel_0470	-	539226	539402	1		0	0	0	0
239	Ccel_0471,Ccel_0472,Ccel_0473,Ccel_0474	+	539573	544442	4		0	0	0	0	Up
240	Ccel_0475,Ccel_0476,Ccel_0477	+	544670	546728	3	544616	2	1	0	1	Up
241	Ccel_0478,Ccel_0479,Ccel_0480,Ccel_0481,Ccel_0482,Ccel_0483	+	546888	555301	6		0	0	0	0	Down
242	Ccel_0484	-	555338	555532	1	555540	0	0	0	0
243	Ccel_0485	+	555876	557252	1		0	0	0	0
244	Ccel_0486	-	557333	558523	1	558613	0	0	0	0
245	Ccel_0487,Ccel_0488	+	558764	561751	2		0	0	0	0	Up
246	Ccel_0489,Ccel_0490,Ccel_0491	+	561965	566533	3		0	0	0	0	Up
247	Ccel_0492	+	566657	568561	1		0	0	0	0
248	Ccel_0493	+	568831	570306	1		0	0	0	0
249	Ccel_0494,Ccel_0495	-	570422	572654	2	572776	0	0	0	0	Down
250	Ccel_0496	+	572993	574237	1	572973	0	0	0	0
251	Ccel_0497	+	574444	575493	1	574394	0	0	0	0
252	Ccel_0498	-	575495	576373	1		0	0	0	0
253	Ccel_0499	+	576490	580260	1		1	0	1	0
254	Ccel_0500	+	580364	581164	1		0	0	0	0
255	Ccel_0501	+	581303	582103	1	581283	0	0	0	0
256	Ccel_0502,Ccel_0503,Ccel_0504,Ccel_0505,Ccel_0506,Ccel_0507,Ccel_0508,Ccel_0509,Ccel_0510,Ccel_0511,Ccel_0512	+	582244	592548	11	582171	0	0	0	0	Complex
257	Ccel_0513,Ccel_0514	-	592543	593933	2		0	0	0	0	Flat
258	Ccel_0515,Ccel_0516	+	594208	595406	2		0	0	0	0	Flat
259	Ccel_0517	-	595476	596702	1		0	0	0	0
260	Ccel_0518	+	596854	597645	1		0	0	0	0
261	Ccel_0519	+	598014	598868	1		0	0	0	0
262	Ccel_0520	-	598883	600103	1	600130	0	0	0	0
263	Ccel_0521,Ccel_0522,Ccel_0523	+	600333	604333	3		0	0	0	0	Complex
264	Ccel_R0012,Ccel_R0013,Ccel_R0014,Ccel_R0015	+	605119	610812	4		0	0	0	0	Unknown
265	Ccel_0524,Ccel_0525,Ccel_0526	-	610925	613095	3		0	0	0	0	Up
266	Ccel_0527	+	613548	615188	1	613524	0	0	0	0
267	Ccel_0528	-	615248	616612	1		0	0	0	0
268	Ccel_0529,Ccel_0530	+	616871	619045	2	616801	0	0	0	0	Up
269	Ccel_0531,Ccel_0532	+	619108	619898	2		1	0	0	1	Up
270	Ccel_0533	+	619980	620120	1	619954	0	0	0	0
271	Ccel_0534,Ccel_0535	+	620259	622114	2		0	0	0	0	Down
272	Ccel_0536,Ccel_0537	+	622362	624663	2	622317	0	0	0	0	Flat
273	Ccel_0538	-	624798	625082	1		0	0	0	0
274	Ccel_0539	+	625359	625649	1	625324	0	0	0	0
275	Ccel_0540,Ccel_0541	+	625885	628804	2	625801	0	0	0	0	Down
276	Ccel_R0016,Ccel_R0017	+	629074	629230	2	629037	0	0	0	0	Flat
277	Ccel_0542	-	629306	629479	1		0	0	0	0
278	Ccel_0543,Ccel_0544	+	629611	631129	2		0	0	0	0	Up
279	Ccel_0545	+	631829	632524	1		0	0	0	0
280	Ccel_0546	-	632594	632785	1		0	0	0	0
281	Ccel_0547	+	632961	633818	1		0	0	0	0
282	Ccel_0548	+	633957	634808	1		0	0	0	0
283	Ccel_0549,Ccel_0550,Ccel_0551,Ccel_0552	+	634954	638749	4	634929	0	0	0	0	Complex
284	Ccel_0553	+	638880	639086	1	638821	0	0	0	0
285	Ccel_0554,Ccel_0555,Ccel_0556	+	639165	641526	3		2	0	0	2	Complex
286	Ccel_0557,Ccel_0558,Ccel_0559,Ccel_0560	+	641686	646614	4		0	0	0	0	Up
287	Ccel_0561	-	646686	648779	1	648826	0	0	0	0
288	Ccel_0562	+	649040	650236	1		0	0	0	0
289	Ccel_0563	-	650240	650560	1		0	0	0	0
290	Ccel_0564,Ccel_0565,Ccel_0566,Ccel_0567	+	650712	653642	4		0	0	0	0	Complex
291	Ccel_0568	-	653689	654180	1		1	0	1	0
292	Ccel_R0018,Ccel_R0019,Ccel_R0020,Ccel_R0021,Ccel_R0022	+	654800	661710	5		0	0	0	0	Unknown
293	Ccel_0569,Ccel_0570	+	661867	663286	2		0	0	0	0	Up
294	Ccel_0571,Ccel_0572	+	663461	664744	2		0	0	0	0	Down
295	Ccel_0573,Ccel_0574,Ccel_0575,Ccel_0576,Ccel_0577,Ccel_0578,Ccel_0579,Ccel_0580,Ccel_0581,Ccel_0582	+	664778	673870	10		0	0	0	0	Complex
296	Ccel_0583,Ccel_0584,Ccel_0585	+	674523	678833	3		0	0	0	0	Complex
297	Ccel_0586	-	679000	680046	1		0	0	0	0
298	Ccel_0587	-	680220	680423	1	680454	0	0	0	0
299	Ccel_0588,Ccel_0589	+	680587	682265	2	680561	0	0	0	0	Down
300	Ccel_0590	-	682411	683508	1		0	0	0	0
301	Ccel_0591	+	683775	684176	1		0	0	0	0
302	Ccel_0592	-	684245	684835	1	684875	0	0	0	0
303	Ccel_0593	-	684929	685828	1		0	0	0	0
304	Ccel_0594,Ccel_0595,Ccel_0596	+	685999	689290	3		0	0	0	0	Up
305	Ccel_0597,Ccel_0598,Ccel_0599,Ccel_0600	+	689346	691420	4	689173	0	0	0	0	Down
306	Ccel_0601	+	691566	694082	1	691540	0	0	0	0
307	Ccel_0602	+	694278	696038	1		0	0	0	0
308	Ccel_0603	+	696139	698190	1		1	0	1	0
309	Ccel_0604	+	698254	699108	1	698218	0	0	0	0
310	Ccel_0605	+	699556	701124	1		0	0	0	0
311	Ccel_0606,Ccel_0607,Ccel_0608,Ccel_0609,Ccel_0610	+	701307	706096	5		0	0	0	0	Complex
312	Ccel_0611,Ccel_0612,Ccel_0613,Ccel_0614,Ccel_0615,Ccel_0616,Ccel_0617,Ccel_0618	+	706340	716195	8		0	0	0	0	Complex
313	Ccel_0619,Ccel_0620	+	716250	717811	2		0	0	0	0	Up
314	Ccel_0621,Ccel_0622	+	717886	719076	2		0	0	0	0	Down
315	Ccel_0623	+	719243	721087	1	719223	0	0	0	0
316	Ccel_0624	-	721132	722151	1		0	0	0	0
317	Ccel_0625	-	722223	723473	1		0	0	0	0
318	Ccel_0626,Ccel_0627,Ccel_0628	+	723716	728092	3		1	0	0	1	Up
319	Ccel_0629	-	728172	729179	1	729190	0	0	0	0
320	Ccel_0630	+	729310	730209	1		0	0	0	0
321	Ccel_0631,Ccel_0632	+	730322	731354	2	730297	0	0	0	0	Down
322	Ccel_0633	-	731390	732193	1		0	0	0	0
323	Ccel_R0023	-	732655	732730	1	732753	0	0	0	0
324	Ccel_0634,Ccel_0635	+	732903	734583	2	732890	0	0	0	0	Up
325	Ccel_0636	+	734747	735076	1	734711	0	0	0	0
326	Ccel_0637	+	735146	735601	1		0	0	0	0
327	Ccel_0638,Ccel_0639,Ccel_0640	-	735742	738261	3	738292	0	0	0	0	Complex
328	Ccel_0641	-	738486	739031	1		0	0	0	0
329	Ccel_0642	+	739192	739833	1		0	0	0	0
330	Ccel_0643	-	739911	741539	1		0	0	0	0
331	Ccel_0644,Ccel_0645,Ccel_0646	+	741721	744171	3	741689	0	0	0	0	Complex
332	Ccel_0647	+	744280	744462	1	744239	0	0	0	0
333	Ccel_0648	+	744677	750064	1	744574	0	0	0	0
334	Ccel_0649	+	750568	752166	1		0	0	0	0
335	Ccel_0650	+	752403	753686	1		0	0	0	0
336	Ccel_0651	+	754136	754402	1		0	0	0	0
337	Ccel_0652	-	754502	755587	1		0	0	0	0
338	Ccel_0653	-	755832	757000	1		0	0	0	0
339	Ccel_0654	-	756993	758585	1		0	0	0	0
340	Ccel_0655	+	758851	759054	1		0	0	0	0
341	Ccel_0656,Ccel_0657	+	759048	761414	2		0	0	0	0	Down
342	Ccel_0658	-	761668	761964	1		0	0	0	0
343	Ccel_0659	+	762096	762614	1		0	0	0	0
344	Ccel_0660,Ccel_0661	+	762748	767243	2		0	0	0	0	Down
345	Ccel_0662,Ccel_0663	+	767327	768797	2		0	0	0	0	Up
346	Ccel_0664	+	768860	769126	1		0	0	0	0
347	Ccel_0665,Ccel_0666	-	769138	770928	2	770953	0	0	0	0	Flat
348	Ccel_0667,Ccel_0668,Ccel_0669,Ccel_0670	+	771205	775424	4	771150	1	0	0	1	Complex
349	Ccel_0671	-	775471	776178	1	776195	0	0	0	0
350	Ccel_0672	+	776359	777066	1	776310	0	0	0	0
351	Ccel_0673	-	777149	778156	1		0	0	0	0
352	Ccel_0674,Ccel_0675	+	778431	781324	2	778306	0	0	0	0	Down
353	Ccel_0676	+	781418	782461	1		0	0	0	0
354	Ccel_0677	+	782581	783234	1		0	0	0	0
355	Ccel_0678,Ccel_0679	+	783365	785309	2		0	0	0	0	Flat
356	Ccel_0680,Ccel_0681,Ccel_0682,Ccel_0683,Ccel_0684	+	785585	789979	5	785535	1	1	0	0	Flat
357	Ccel_0685	+	790098	790325	1		0	0	0	0
358	Ccel_0686	+	790464	791699	1		1	0	1	0
359	Ccel_0687,Ccel_0688	+	791833	793573	2		0	0	0	0	Up
360	Ccel_0689	+	793708	793968	1	793651	0	0	0	0
361	Ccel_0690	-	794015	794686	1		0	0	0	0
362	Ccel_0691	-	794807	795376	1		0	0	0	0
363	Ccel_0692	-	795826	797109	1	797177	0	0	0	0
364	Ccel_0693	-	797379	797792	1	797799	0	0	0	0
365	Ccel_0694,Ccel_0695	+	798023	799971	2		0	0	0	0	Up
366	Ccel_0696,Ccel_0697,Ccel_0698	+	800102	807528	3	800039	0	0	0	0	Up
367	Ccel_0699,Ccel_0700,Ccel_0701	+	807801	810972	3	807645	0	0	0	0	Up
368	Ccel_0702,Ccel_0703,Ccel_0704	+	811410	816282	3		1	0	0	1	Up
369	Ccel_0705	-	816354	817199	1		0	0	0	0
370	Ccel_0706	-	817223	818875	1		0	0	0	0
371	Ccel_0707	+	819322	820098	1	819297	0	0	0	0
372	Ccel_0708,Ccel_0709,Ccel_0710,Ccel_0711,Ccel_0712,Ccel_0713	+	820218	823932	6		3	0	0	3	Complex
373	Ccel_0714	+	824050	824400	1	823987	0	0	0	0
374	Ccel_0715,Ccel_0716	+	824556	826163	2		0	0	0	0	Flat
375	Ccel_0717,Ccel_0718,Ccel_0719,Ccel_0720,Ccel_0721	+	826291	830583	5		0	0	0	0	Complex
376	Ccel_0722	+	831169	832446	1		0	0	0	0
377	Ccel_0723	+	832690	834117	1		0	0	0	0
378	Ccel_0724	+	834215	834949	1		0	0	0	0
379	Ccel_0725	+	835058	836170	1		0	0	0	0
380	Ccel_0726,Ccel_0727	+	836291	837198	2		0	0	0	0	Down
381	Ccel_0728,Ccel_0729,Ccel_0730,Ccel_0731,Ccel_0732,Ccel_0733,Ccel_0734,Ccel_0735,Ccel_0736,Sez_0821,Ccel_0737,Ccel_0738,Ccel_0739,Ccel_0740	+	838275	864108	14		16	8	2	6	Complex
382	Ccel_0741	-	864211	865176	1	865210	0	0	0	0
383	Ccel_0742	+	865353	866450	1		0	0	0	0
384	Ccel_0743	+	866523	867272	1		0	0	0	0
385	Ccel_0744	-	867284	868240	1		0	0	0	0
386	Ccel_0745,Ccel_0746,Ccel_0747	+	868402	873489	3		0	0	0	0	Up
387	Ccel_0748	+	873713	874177	1		0	0	0	0
388	Ccel_0749	+	874457	876088	1		0	0	0	0
389	Ccel_0750	+	876246	877142	1	876216	0	0	0	0
390	Ccel_0751	-	877285	878328	1	878387	0	0	0	0
391	Ccel_0752,Ccel_0753	+	878565	882669	2		0	0	0	0	Down
392	Ccel_0754	+	882843	884126	1		0	0	0	0
393	Ccel_0755	+	884578	886518	1		0	0	0	0
394	Ccel_0756	-	886709	886912	1		1	0	1	0
395	Ccel_R0024,Ccel_R0025,Ccel_R0026,Ccel_R0027	+	887840	893697	4		0	0	0	0	Unknown
396	Ccel_0757,Ccel_0758,Ccel_0759,Ccel_0760,Ccel_0761,Ccel_0762,Ccel_0763,Ccel_0764,Ccel_0765,Ccel_0766,Ccel_0767,Ccel_0768,Ccel_0769,Ccel_0770,Ccel_0771,Ccel_0772,Ccel_0773,Ccel_0774,Ccel_0775,Ccel_0776,Ccel_0777,Ccel_0778,Ccel_0779,Ccel_0780	+	894101	906620	24		7	3	0	4	Complex
397	Ccel_0781,Ccel_0782,Ccel_0783,Ccel_0784,Ccel_0785,Ccel_0786,Ccel_0787,Ccel_0788	+	906728	910837	8	906655	2	1	0	1	Complex
398	Ccel_0789	+	910981	911826	1		0	0	0	0
399	Ccel_0790	-	911830	912426	1	912442	0	0	0	0
400	Ccel_0791,Ccel_0792,Ccel_0793	+	912581	915016	3		0	0	0	0	Up
401	Ccel_0794,Ccel_0795	+	915262	916107	2	915178	0	0	0	0	Flat
402	Ccel_0796	-	916171	917475	1		0	0	0	0
403	Ccel_0797	-	917921	918400	1		0	0	0	0
404	Ccel_0798,Ccel_0799,Ccel_0800,Ccel_0801,Ccel_0802	+	918624	923876	5		0	0	0	0	Complex
405	Ccel_0803,Ccel_0804,Ccel_0805	+	923982	925992	3	923924	0	0	0	0	Complex
406	Ccel_0806	+	926099	926356	1		0	0	0	0
407	Ccel_0807,Ccel_0808	+	926527	929091	2		0	0	0	0	Down
408	Ccel_0809	+	929329	930615	1	929219	0	0	0	0
409	Ccel_0810,Ccel_0811	+	930721	932614	2		0	0	0	0	Up
410	Ccel_0812	+	932762	934444	1		0	0	0	0
411	Ccel_0813	+	934915	935106	1		0	0	0	0
412	Ccel_0814	+	935299	936327	1	935285	0	0	0	0
413	Ccel_0815,Ccel_0816	-	936615	937733	2	937772	0	0	0	0	Down
414	Ccel_0817,Ccel_0818	+	937920	939324	2	937841	0	0	0	0	Up
415	Ccel_0819	+	939487	939951	1		0	0	0	0
416	Ccel_0820	+	940698	941834	1		0	0	0	0
417	Ccel_0821	+	941888	942139	1	941862	0	0	0	0
418	Ccel_0822	+	942458	943231	1		0	0	0	0
419	Ccel_0823	+	943381	944427	1		0	0	0	0
420	Ccel_0824	-	944862	946011	1		0	0	0	0
421	Ccel_0825,Ccel_0826,Ccel_0827,Ccel_0828,Ccel_0829	+	946068	949997	5		0	0	0	0	Complex
422	Ccel_0830	+	950124	950450	1	950097	0	0	0	0
423	Ccel_0831	+	950550	950801	1		0	0	0	0
424	Ccel_0832,Ccel_0833	+	950810	951678	2		0	0	0	0	Flat
425	Ccel_0834	+	951817	952572	1		0	0	0	0
426	Ccel_0835	+	952739	953512	1	952652	0	0	0	0
427	Ccel_0836	+	953728	954096	1		0	0	0	0
428	Ccel_0837	-	954247	954702	1		1	1	0	0
429	Ccel_0838	+	954846	954929	1		0	0	0	0
430	Ccel_0839,Ccel_0840	-	955171	958220	2		0	0	0	0	Up
431	Ccel_0841	+	958504	959406	1	958388	0	0	0	0
432	Ccel_0842	-	959604	960274	1		0	0	0	0
433	Ccel_0843	+	960481	961630	1		0	0	0	0
434	Ccel_0844	+	962504	963049	1		0	0	0	0
435	Ccel_0845	-	963262	964020	1		0	0	0	0
436	Ccel_0846	+	964057	965040	1	964021	0	0	0	0
437	Ccel_R0028	-	965367	965440	1	965461	0	0	0	0
438	Ccel_0847,Ccel_0848	+	965715	966896	2	965699	0	0	0	0	Down
439	Ccel_0849,Ccel_0850,Ccel_0851,Ccel_0852	+	967741	970780	4		0	0	0	0	Complex
440	Ccel_0853	-	970817	970980	1		0	0	0	0
441	Ccel_0854	+	971277	973688	1		0	0	0	0
442	Ccel_0855,Ccel_0856,Ccel_0857,Ccel_0858,Ccel_0859,Ccel_0860,Ccel_0861,Ccel_0862,Ccel_0863,Ccel_0864	+	973821	1041046	10	973745	2	1	0	1	Complex
443	Ccel_0865,Ccel_0866,Ccel_0867,Ccel_0868,Ccel_0869,Ccel_0870,Ccel_0871,Ccel_0872,Ccel_0873,Ccel_0874,Ccel_0875,Ccel_0876	+	1041504	1053705	12	1041454	0	0	0	0	Down
444	Ccel_0877	+	1054243	1055553	1		0	0	0	0
445	Ccel_0878,Ccel_0879,Ccel_0880	-	1055703	1058312	3		0	0	0	0	Complex
446	Ccel_0881	-	1058505	1059806	1	1059830	0	0	0	0
447	Ccel_0882	-	1060086	1060367	1		0	0	0	0
448	Ccel_0883,Ccel_0884	-	1060446	1062409	2		0	0	0	0	Down
449	Ccel_0885	+	1062637	1063491	1	1062584	0	0	0	0
450	Ccel_0886,Ccel_0887	+	1063678	1065100	2		0	0	0	0	Up
451	Ccel_0888,Ccel_0889,Ccel_0890,Ccel_0891,Ccel_0892	+	1065311	1069634	5		0	0	0	0	Complex
452	Ccel_0893,Ccel_0894	+	1069856	1071832	2	1069845	0	0	0	0	Up
453	Ccel_0895	+	1072014	1072433	1		0	0	0	0
454	Ccel_0896	+	1072646	1074466	1		0	0	0	0
455	Ccel_0897	+	1074607	1075968	1		0	0	0	0
456	Ccel_0898,Ccel_0899,Ccel_0900	+	1076027	1078790	3		0	0	0	0	Complex
457	Ccel_0901	-	1078909	1079925	1	1079945	0	0	0	0
458	Ccel_0902,Ccel_0903	+	1080114	1081371	2	1080048	0	0	0	0	Down
459	Ccel_0904,Ccel_0905	+	1081918	1083338	2		0	0	0	0	Up
460	Ccel_0906,Ccel_0907	+	1083822	1085748	2	1083764	0	0	0	0	Down
461	Ccel_0908	-	1085974	1087125	1		0	0	0	0
462	Ccel_0909,Ccel_0910	+	1087341	1088873	2		0	0	0	0	Down
463	Ccel_0911	+	1089200	1089940	1		0	0	0	0
464	Ccel_0912	+	1090385	1090639	1		0	0	0	0
465	Ccel_0913	+	1090776	1091003	1		0	0	0	0
466	Ccel_0914	-	1091613	1091707	1		0	0	0	0
467	Ccel_0915	+	1091799	1092653	1		0	0	0	0
468	Ccel_0916,Ccel_0917,Ccel_0918	+	1092650	1094913	3	1092554	0	0	0	0	Up
469	Ccel_0919	-	1095197	1096243	1		0	0	0	0
470	Ccel_0920	-	1096520	1097695	1		0	0	0	0
471	Ccel_0921	+	1097940	1098020	1		0	0	0	0
472	Ccel_0922	+	1098275	1100443	1	1098243	0	0	0	0
473	Ccel_0923	+	1100519	1101328	1	1100492	0	0	0	0
474	Ccel_0924	-	1101418	1101864	1	1101882	0	0	0	0
475	Ccel_0925	+	1101942	1102087	1		0	0	0	0
476	Ccel_0926,Ccel_0927,Ccel_0928,Ccel_0929,Ccel_0930	+	1102654	1106338	5		0	0	0	0	Complex
477	Ccel_0931	+	1107142	1108413	1		0	0	0	0
478	Ccel_0932,Ccel_0933,Ccel_0934,Ccel_0935,Ccel_0936	+	1109161	1114215	5		3	1	0	2	Complex
479	Ccel_0937	-	1114950	1116124	1		0	0	0	0
480	Ccel_0939,Ccel_0940	+	1116382	1117996	2		0	0	0	0	Down
481	Ccel_0941	-	1118193	1119074	1		0	0	0	0
482	Ccel_0942	-	1119107	1120480	1		0	0	0	0
483	Ccel_0943	-	1120538	1121911	1		0	0	0	0
484	Ccel_0944,Ccel_0945	+	1122427	1125888	2		1	0	1	0	Down
485	Ccel_0946	+	1126262	1127230	1		0	0	0	0
486	Ccel_0947	+	1127266	1128162	1		0	0	0	0
487	Ccel_0948	+	1128233	1129810	1		0	0	0	0
488	Ccel_0949	+	1129898	1131271	1		0	0	0	0
489	Ccel_0950	+	1131299	1132606	1		0	0	0	0
490	Ccel_0951	+	1132664	1133962	1		0	0	0	0
491	Ccel_0952,Ccel_0953,Ccel_0954	+	1134009	1137187	3	1133926	0	0	0	0	Up
492	Ccel_0955	+	1137381	1138016	1	1137364	0	0	0	0
493	Ccel_0956,Ccel_0957	+	1138285	1139269	2	1138269	0	0	0	0	Up
494	Ccel_0958	-	1139320	1139721	1	1139736	0	0	0	0
495	Ccel_0959	+	1140743	1140970	1		0	0	0	0
496	Ccel_0960	-	1141195	1141869	1	1142047	0	0	0	0
497	Ccel_0961	+	1142326	1143636	1	1142197	0	0	0	0
498	Ccel_0962,Ccel_0963,Ccel_0964,Ccel_0965	+	1144133	1155846	4		0	0	0	0	Complex
499	Ccel_0966,Ccel_0967	-	1155938	1157665	2	1157744	0	0	0	0	Flat
500	Ccel_0968,Ccel_0969,Ccel_0970,Ccel_0971,Ccel_0972,Ccel_0973,Ccel_0974,Ccel_0975,Ccel_0976,Ccel_0977,Ccel_0978,Ccel_0979,Ccel_0980,Ccel_0981,Ccel_0982,Ccel_0983,Ccel_0984,Ccel_0985,Ccel_0986,Ccel_0987,Ccel_0988,Ccel_0989	+	1158180	1218409	22		0	0	0	0	Complex
501	Ccel_0990,Ccel_0991	-	1218539	1221832	2		0	0	0	0	Down
502	Ccel_0992	+	1222003	1225173	1		0	0	0	0
503	Ccel_0993	+	1225844	1232704	1		0	0	0	0
504	Ccel_0994,Ccel_0995,Ccel_0996	+	1232920	1237775	3		0	0	0	0	Up
505	Ccel_0997	-	1237684	1239477	1		0	0	0	0
506	Ccel_0998,Ccel_0999,Ccel_1000	+	1239924	1243099	3		0	0	0	0	Up
507	Ccel_1001	-	1243241	1244164	1		0	0	0	0
508	Ccel_1002	+	1244410	1245879	1		0	0	0	0
509	Ccel_1003	-	1245888	1246757	1	1246828	0	0	0	0
510	Ccel_1004	+	1246895	1249270	1		0	0	0	0
511	Ccel_1005	+	1249461	1250471	1	1249438	0	0	0	0
512	Ccel_1006,Ccel_1007,Ccel_1008	+	1250623	1254540	3		0	0	0	0	Complex
513	Ccel_1009,Ccel_1010	+	1254633	1256115	2		0	0	0	0	Flat
514	Ccel_1011	-	1256230	1257645	1	1257681	0	0	0	0
515	Ccel_1012	-	1257836	1258660	1		0	0	0	0
516	Ccel_1013	+	1258840	1261941	1		0	0	0	0
517	Ccel_1014,Ccel_1015,Ccel_1016	+	1262279	1266034	3		0	0	0	0	Down
518	Ccel_1017,Ccel_1018,Ccel_1019	+	1266173	1269521	3	1266153	0	0	0	0	Down
519	Ccel_1020	+	1269972	1272251	1		0	0	0	0
520	Ccel_1021	+	1272471	1273295	1	1272442	0	0	0	0
521	Ccel_1022,Ccel_1023,Ccel_1024	+	1273613	1276909	3		0	0	0	0	Up
522	Ccel_1025,Ccel_1026,Ccel_1027,Ccel_1028,Ccel_1029,Ccel_1030,Ccel_1031,Ccel_1032,Ccel_1033	+	1277219	1286951	9	1277155	0	0	0	0	Complex
523	Ccel_1034,Ccel_1035,Ccel_1036,Ccel_1037	+	1287008	1290526	4	1286971	0	0	0	0	Complex
524	Ccel_1038	+	1290958	1293480	1		0	0	0	0
525	Ccel_1039,Ccel_1040,Ccel_1041,Ccel_1042,Ccel_1043,Ccel_1044,Ccel_1045,Ccel_1046,Ccel_1047,Ccel_1048,Ccel_1049	+	1294109	1304391	11		1	0	0	1	Complex
526	Ccel_1050,Ccel_1051	-	1304447	1307420	2	1307587	0	0	0	0	Down
527	Ccel_1052	+	1307928	1308725	1		0	0	0	0
528	Ccel_1053,Ccel_1054	+	1308975	1312578	2	1308912	0	0	0	0	Down
529	Ccel_1055	+	1312646	1313224	1	1312638	0	0	0	0
530	Ccel_1056	-	1313429	1314148	1		0	0	0	0
531	Ccel_1057,Ccel_1058	+	1314440	1317034	2		0	0	0	0	Up
532	Ccel_1059	+	1317276	1317842	1		0	0	0	0
533	Ccel_1060	+	1318042	1318929	1	1317932	0	0	0	0
534	Ccel_1061,Ccel_1062	+	1319161	1319581	2		0	0	0	0	Up
535	Ccel_1063	-	1319877	1320281	1		0	0	0	0
536	Ccel_1064	+	1321126	1321818	1	1321082	0	0	0	0
537	Ccel_1065	+	1321913	1322221	1		0	0	0	0
538	Ccel_1066,Ccel_1067,Ccel_1068	+	1322299	1324060	3		0	0	0	0	Down
539	Ccel_1069,Ccel_1070,Ccel_1071	+	1324214	1326971	3		0	0	0	0	Flat
540	Ccel_1072	+	1326968	1327432	1		0	0	0	0
541	Ccel_1073	-	1327474	1328001	1		0	0	0	0
542	Ccel_1074	+	1328304	1329032	1		0	0	0	0
543	Ccel_1075	+	1329221	1330435	1		0	0	0	0
544	Ccel_1076	+	1330469	1332016	1		0	0	0	0
545	Ccel_1077	+	1332028	1333110	1		0	0	0	0
546	Ccel_1078	+	1333123	1334040	1		0	0	0	0
547	Ccel_1079	+	1334033	1334602	1		0	0	0	0
548	Ccel_1080	+	1334602	1335555	1		0	0	0	0
549	Ccel_1081	+	1335563	1336321	1		0	0	0	0
550	Ccel_1082	+	1336318	1337106	1		0	0	0	0
551	Ccel_1083	+	1337137	1338282	1		0	0	0	0
552	Ccel_1084	+	1338447	1339169	1		0	0	0	0
553	Ccel_1085	-	1339510	1340139	1	1340177	0	0	0	0
554	Ccel_1086	+	1340435	1340560	1		0	0	0	0
555	Ccel_1087,Ccel_1088,Ccel_1089,Ccel_1090,Ccel_1091	+	1340592	1344614	5	1340547	0	0	0	0	Complex
556	Ccel_1092,Ccel_1093,Ccel_1094	+	1344870	1346598	3	1344791	1	1	0	0	Down
557	Ccel_1095,Ccel_1096,Ccel_1097	+	1346819	1352826	3	1346796	0	0	0	0	Down
558	Ccel_1098	+	1353277	1355241	1		0	0	0	0
559	Ccel_1099	+	1355760	1357187	1		0	0	0	0
560	Ccel_1100	+	1357396	1357866	1	1357358	0	0	0	0
561	Ccel_1101	-	1358085	1359950	1		0	0	0	0
562	Ccel_1102	+	1360523	1361305	1		0	0	0	0
563	Ccel_1103,Ccel_1104	+	1361466	1362780	2		0	0	0	0	Up
564	Ccel_1105,Ccel_1106	+	1363354	1365086	2		0	0	0	0	Up
565	Ccel_1107	+	1365331	1366320	1	1365252	0	0	0	0
566	Ccel_1108	+	1366360	1366554	1	1366314	0	0	0	0
567	Ccel_1109	-	1366659	1367714	1		0	0	0	0
568	Ccel_1110	+	1368094	1368461	1		0	0	0	0
569	Ccel_1111	+	1368575	1369855	1		0	0	0	0
570	Ccel_1112,Ccel_1113,Ccel_1114,Ccel_1115,Ccel_1116	+	1370121	1375137	5		0	0	0	0	Complex
571	Ccel_1117	+	1375285	1376337	1		0	0	0	0
572	Ccel_1118,Ccel_1119	+	1376430	1379869	2	1376392	0	0	0	0	Up
573	Ccel_1120	+	1380078	1380794	1		0	0	0	0
574	Ccel_1121,Ccel_1122	-	1381046	1382154	2		0	0	0	0	Up
575	Ccel_1123,Ccel_1124	+	1382250	1383324	2		0	0	0	0	Up
576	Ccel_1125	+	1383418	1384383	1	1383398	0	0	0	0
577	Ccel_1126,Ccel_1127	+	1384490	1385620	2		0	0	0	0	Down
578	Ccel_1128,Ccel_1129	+	1385865	1388327	2		0	0	0	0	Down
579	Ccel_1130,Ccel_1131,Ccel_1132	+	1388593	1391942	3		0	0	0	0	Down
580	Ccel_1133,Ccel_1134,Ccel_1135	+	1393138	1396397	3	1393131	0	0	0	0	Up
581	Ccel_1136,Ccel_1137,Ccel_1138,Ccel_1139	+	1396496	1403389	4		1	1	0	0	Up
582	Ccel_1140,Ccel_1141	+	1403479	1404298	2		0	0	0	0	Down
583	Ccel_1142	+	1404445	1405533	1	1404403	0	0	0	0
584	Ccel_1143,Ccel_1144	-	1405599	1408411	2		0	0	0	0	Flat
585	Ccel_1145,Ccel_1146	+	1408565	1410042	2		0	0	0	0	Up
586	Ccel_1147	-	1410226	1411071	1	1411176	0	0	0	0
587	Ccel_1148,Ccel_1149,Ccel_1150,Ccel_1151,Ccel_1152	+	1411372	1416872	5	1411307	0	0	0	0	Complex
588	Ccel_1153,Ccel_1154,Ccel_1155	+	1417027	1419903	3		0	0	0	0	Up
589	Ccel_1156,Ccel_1157,Ccel_1158,Ccel_1159,Ccel_1160	+	1419980	1424203	5		0	0	0	0	Down
590	Ccel_1161	+	1424223	1425146	1		0	0	0	0
591	Ccel_1162,Ccel_1163	+	1425233	1426653	2		0	0	0	0	Up
592	Ccel_1164	-	1426753	1430283	1	1430309	0	0	0	0
593	Ccel_1165	-	1430304	1430495	1		0	0	0	0
594	Ccel_1166	-	1430707	1431489	1		0	0	0	0
595	Ccel_1167	+	1431818	1432555	1	1431778	0	0	0	0
596	Ccel_1168	+	1432737	1433369	1		0	0	0	0
597	Ccel_1169,Ccel_1170	+	1433534	1434833	2		0	0	0	0	Flat
598	Ccel_1171	-	1434911	1435831	1	1435847	0	0	0	0
599	Ccel_1172	+	1436011	1436895	1		0	0	0	0
600	Ccel_1173	-	1436903	1437673	1		0	0	0	0
601	Ccel_1174	+	1437797	1439734	1		0	0	0	0
602	Ccel_1175,Ccel_1176,Ccel_1177,Ccel_1178	+	1439832	1442874	4	1439807	0	0	0	0	Up
603	Ccel_1179,Ccel_1180,Ccel_1181	+	1443133	1446465	3		0	0	0	0	Up
604	Ccel_1182,Ccel_1183,Ccel_1184	+	1446649	1449249	3	1446520	0	0	0	0	Up
605	Ccel_1185,Ccel_1186,Ccel_1187	+	1449495	1451076	3		0	0	0	0	Flat
606	Ccel_1188,Ccel_1189	+	1451501	1454301	2		0	0	0	0	Up
607	Ccel_1190	-	1454359	1454805	1	1454908	0	0	0	0
608	Ccel_1191,Ccel_1192	+	1455106	1459247	2		0	0	0	0	Flat
609	Ccel_1193	-	1459325	1460629	1	1460653	0	0	0	0
610	Ccel_1194,Ccel_1195	+	1460846	1461579	2		0	0	0	0	Flat
611	Ccel_1196	+	1461665	1462714	1		0	0	0	0
612	Ccel_1197	+	1462781	1463017	1	1462762	0	0	0	0
613	Ccel_1198,Ccel_1199	+	1463360	1466283	2		0	0	0	0	Up
614	Ccel_1200	+	1466485	1468413	1		0	0	0	0
615	Ccel_1201,Ccel_1202,Ccel_1203,Ccel_1204	+	1468619	1473842	4		1	1	0	0	Up
616	Ccel_1205	+	1474520	1476346	1		0	0	0	0
617	Ccel_1206	+	1477087	1477326	1		0	0	0	0
618	Ccel_1207	+	1478349	1480970	1		0	0	0	0
619	Ccel_1208,Ccel_1209,Ccel_1210,Ccel_1211,Ccel_1212,Ccel_1213	+	1481094	1487342	6		0	0	0	0	Complex
620	Ccel_1214,Ccel_1215,Ccel_1216	-	1487385	1489428	3	1489446	0	0	0	0	Up
621	Ccel_1217	-	1489527	1490996	1		0	0	0	0
622	Ccel_1218,Ccel_1219	+	1491372	1493010	2		0	0	0	0	Down
623	Ccel_1220	-	1493189	1494235	1		0	0	0	0
624	Ccel_1221	-	1494391	1495899	1		0	0	0	0
625	Ccel_1222	+	1496109	1497011	1		0	0	0	0
626	Ccel_1223	+	1497206	1498234	1	1497169	0	0	0	0
627	Ccel_1224,Ccel_1225,Ccel_1226,Ccel_1227,Ccel_1228	+	1498348	1505089	5		0	0	0	0	Up
628	Ccel_1229,Ccel_1230,Ccel_1231,Ccel_1232,Ccel_1233,Ccel_1234,Ccel_1235,Ccel_1236,Ccel_1237,Ccel_1238,Ccel_1239,Ccel_1240,Ccel_1241,Ccel_1242	+	1505662	1537237	14		0	0	0	0	Complex
629	Ccel_1243,Ccel_1244	+	1537355	1538789	2		0	0	0	0	Down
630	Ccel_1245,Ccel_1246	+	1538857	1542225	2		0	0	0	0	Up
631	Ccel_1247,Ccel_1248	+	1542461	1546107	2		0	0	0	0	Up
632	Ccel_1249	+	1546692	1548752	1		0	0	0	0
633	Ccel_1250,Ccel_1251,Ccel_1252,Ccel_1253	+	1548963	1555274	4		0	0	0	0	Complex
634	Ccel_1254,Ccel_1255	+	1555289	1557797	2		0	0	0	0	Up
635	Ccel_1256,Ccel_1257,Ccel_1258,Ccel_1259,Ccel_1260,Ccel_1261,Ccel_1262	+	1557906	1567460	7	1557853	0	0	0	0	Complex
636	Ccel_1263,Ccel_1264,Ccel_1265	+	1567636	1571034	3	1567576	0	0	0	0	Flat
637	Ccel_1266,Ccel_1267,Ccel_1268,Ccel_1269,Ccel_1270,Ccel_1271,Ccel_1272,Ccel_1273,Ccel_1274,Ccel_1275,Ccel_1276,Ccel_1277,Ccel_1278,Ccel_1279,Ccel_1280,Ccel_1281,Ccel_1282,Ccel_1283,Ccel_1284,Ccel_1285,Ccel_1286,Ccel_1287	+	1571541	1592788	22		0	0	0	0	Complex
638	Ccel_1288,Ccel_1289,Ccel_1290,Ccel_1291,Ccel_1292	+	1592861	1597075	5	1592829	0	0	0	0	Down
639	Ccel_1293	+	1597381	1598664	1		0	0	0	0
640	Ccel_1294,Ccel_1295,Ccel_1296,Ccel_1297	+	1599115	1602563	4		0	0	0	0	Complex
641	Ccel_1298	+	1602832	1604265	1		0	0	0	0
642	Ccel_1299,Ccel_1300,Ccel_1301	+	1604455	1606907	3		0	0	0	0	Up
643	Ccel_1302	-	1606915	1607457	1		0	0	0	0
644	Ccel_1303,Ccel_1304,Ccel_1305,Ccel_1306	+	1607558	1611592	4		0	0	0	0	Down
645	Ccel_1307,Ccel_1308,Ccel_1309,Ccel_1310	+	1611730	1615485	4	1611679	0	0	0	0	Complex
646	Ccel_1311,Ccel_1312,Ccel_1313	+	1615767	1616847	3		0	0	0	0	Up
647	Ccel_1314	+	1616949	1618148	1		0	0	0	0
648	Ccel_1315	-	1618149	1618859	1		0	0	0	0
649	Ccel_1316	+	1619040	1619837	1	1619007	0	0	0	0
650	Ccel_R0029	+	1619883	1619958	1		0	0	0	0
651	Ccel_1317,Ccel_1318,Ccel_1319	+	1620300	1624347	3		0	0	0	0	Flat
652	Ccel_1320,Ccel_1321,Ccel_1322	+	1624492	1625439	3	1624374	0	0	0	0	Down
653	Ccel_1323,Ccel_1324,Ccel_1325	+	1625605	1627597	3		0	0	0	0	Down
654	Ccel_1326	-	1627621	1628160	1	1628198	0	0	0	0
655	Ccel_1327	+	1628361	1629044	1		0	0	0	0
656	Ccel_1328,Ccel_1329,Ccel_1330,Ccel_1331,Ccel_1332,Ccel_1333	+	1629265	1632582	6		0	0	0	0	Complex
657	Ccel_1334	-	1632591	1634036	1	1634068	0	0	0	0
658	Ccel_1335,Ccel_1336,Ccel_1337	+	1634247	1635338	3		0	0	0	0	Flat
659	Ccel_1338	+	1635526	1636950	1	1635465	0	0	0	0
660	Ccel_1339	+	1637168	1639324	1		0	0	0	0
661	Ccel_1340,Ccel_1341	+	1639635	1641089	2		0	0	0	0	Up
662	Ccel_1342,Ccel_1343	+	1641383	1641912	2		0	0	0	0	Down
663	Ccel_1344,Ccel_1345	-	1641991	1644708	2		0	0	0	0	Up
664	Ccel_1346,Ccel_1347,Ccel_1348,Ccel_1349	+	1644969	1647837	4		0	0	0	0	Complex
665	Ccel_1350,Ccel_1351	+	1647991	1650869	2		1	0	0	1	Down
666	Ccel_1352,Ccel_1353,Ccel_1354	+	1650991	1652817	3	1650979	0	0	0	0	Up
667	Ccel_R0030,Ccel_R0031	+	1652937	1653102	2	1652898	0	0	0	0	Down
668	Ccel_1355	-	1653139	1653933	1		0	0	0	0
669	Ccel_1356,Ccel_1357	-	1654074	1655040	2		0	0	0	0	Flat
670	Ccel_1358	-	1655243	1656004	1	1656049	0	0	0	0
671	Ccel_1359	-	1656109	1656825	1		0	0	0	0
672	Ccel_1360	+	1656944	1657651	1		0	0	0	0
673	Ccel_1361,Ccel_1362	+	1657744	1658815	2		0	0	0	0	Down
674	Ccel_1363,Ccel_1364,Ccel_1365,Ccel_1366	+	1658981	1661074	4	1658941	0	0	0	0	Up
675	Ccel_1367	+	1661231	1662847	1		0	0	0	0
676	Ccel_1368	+	1663063	1663962	1	1662984	0	0	0	0
677	Ccel_1369	-	1664018	1665736	1		0	0	0	0
678	Ccel_1370	-	1665878	1667200	1	1667216	0	0	0	0
679	Ccel_1371	+	1667482	1668243	1	1667338	0	0	0	0
680	Ccel_1372,Ccel_1373	+	1669008	1672866	2		0	0	0	0	Up
681	Ccel_1374	+	1672973	1673401	1	1672942	0	0	0	0
682	Ccel_1375	-	1673504	1674103	1		0	0	0	0
683	Ccel_1376	+	1674323	1676107	1	1674304	0	0	0	0
684	Ccel_1377,Ccel_1378	+	1676199	1677619	2		0	0	0	0	Up
685	Ccel_1379	-	1677729	1677944	1		0	0	0	0
686	Ccel_1380	+	1678143	1678394	1	1678103	0	0	0	0
687	Ccel_1381,Ccel_1382	+	1678611	1680796	2		2	1	0	1	Up
688	Ccel_1383,Ccel_1384	+	1681104	1684475	2	1681082	0	0	0	0	Up
689	Ccel_1385,Ccel_1386	+	1684686	1688301	2		0	0	0	0	Up
690	Ccel_1387,Ccel_1388	-	1688365	1689487	2		0	0	0	0	Down
691	Ccel_1389,Ccel_1390,Ccel_1391	+	1689777	1692692	3	1689749	0	0	0	0	Up
692	Ccel_1392	+	1692770	1694011	1		0	0	0	0
693	Ccel_1393,Ccel_1394	+	1694178	1695114	2		0	0	0	0	Up
694	Ccel_1395	+	1695431	1695955	1	1695238	0	0	0	0
695	Ccel_1396	+	1696003	1696905	1	1695984	0	0	0	0
696	Ccel_1397	-	1696962	1697585	1	1697642	0	0	0	0
697	Ccel_1398,Ccel_1399	+	1697815	1702033	2		0	0	0	0	Flat
698	Ccel_1400	-	1702217	1703263	1		0	0	0	0
699	Ccel_1401	+	1703497	1704978	1		0	0	0	0
700	Ccel_1402	+	1705021	1705542	1	1704995	0	0	0	0
701	Ccel_1403	-	1705620	1707020	1		0	0	0	0
702	Ccel_1404	+	1707355	1707852	1		0	0	0	0
703	Ccel_1405,Ccel_1406,Ccel_1407,Ccel_1408,Ccel_1409	+	1707355	1713745	6	1707229	2	0	0	2	Complex
704	Ccel_1410,Ccel_1411	+	1713887	1715179	2	1713858	0	0	0	0	Up
705	Ccel_1412,Ccel_1413,Ccel_1414,Ccel_1415	+	1715274	1718978	4		0	0	0	0	Complex
706	Ccel_1416	+	1719055	1719747	1		0	0	0	0
707	Ccel_1417	+	1719839	1721569	1	1719820	0	0	0	0
708	Ccel_1418	-	1721628	1722440	1		0	0	0	0
709	Ccel_1419	+	1722804	1723856	1		0	0	0	0
710	Ccel_R0032	-	1723923	1724005	1		0	0	0	0
711	Ccel_1420	-	1724120	1725301	1		0	0	0	0
712	Ccel_1421,Ccel_1422	-	1725442	1727113	2	1727151	1	0	0	1	Flat
713	Ccel_1423	-	1727187	1727855	1		0	0	0	0
714	Ccel_1424	+	1727987	1729555	1		0	0	0	0
715	Ccel_1425	+	1729862	1730275	1		0	0	0	0
716	Ccel_1426	-	1730385	1731371	1	1731435	0	0	0	0
717	Ccel_1427	+	1731764	1732582	1	1731738	0	0	0	0
718	Ccel_1428	-	1732579	1733436	1	1733476	0	0	0	0
719	Ccel_1429,Ccel_1430	+	1733643	1737167	2	1733626	0	0	0	0	Flat
720	Ccel_1431	+	1737315	1738379	1	1737283	0	0	0	0
721	Ccel_1432	-	1738435	1738611	1	1738711	0	0	0	0
722	Ccel_R0033	+	1738952	1739028	1		0	0	0	0
723	Ccel_1433	-	1739138	1741084	1		0	0	0	0
724	Ccel_R0034,Ccel_R0035	-	1741608	1741763	2	1741765	0	0	0	0	Flat
725	Ccel_1434	-	1741833	1743452	1	1743474	0	0	0	0
726	Ccel_1435,Ccel_1436,Ccel_1437	+	1743739	1746698	3	1743701	0	0	0	0	Up
727	Ccel_1438,Ccel_1439	+	1746786	1750226	2	1746751	0	0	0	0	Flat
728	Ccel_1440,Ccel_1441	-	1750270	1751583	2	1751674	0	0	0	0	Up
729	Ccel_1442,Ccel_1443	+	1752093	1755518	2		0	0	0	0	Up
730	Ccel_1444	-	1755591	1755821	1		0	0	0	0
731	Ccel_1445	+	1756044	1757396	1	1756015	0	0	0	0
732	Ccel_1446	+	1757576	1758160	1		0	0	0	0
733	Ccel_1447,Ccel_1448	+	1758259	1760690	2	1758236	0	0	0	0	Flat
734	Ccel_1449	+	1760840	1761925	1		0	0	0	0
735	Ccel_1450	+	1762064	1763587	1	1762013	0	0	0	0
736	Ccel_1451,Ccel_1452,Ccel_1453	+	1763716	1765979	3	1763682	0	0	0	0	Up
737	Ccel_1454	-	1766195	1767595	1		0	0	0	0
738	Ccel_1455,Ccel_1456,Ccel_1457	+	1767945	1771489	3	1767750	1	1	0	0	Flat
739	Ccel_1458	-	1771606	1772214	1	1772219	0	0	0	0
740	Ccel_1459	+	1772420	1775899	1		0	0	0	0
741	Ccel_1460,Ccel_1461	+	1775967	1776424	2	1775957	0	0	0	0	Flat
742	Ccel_1462,Ccel_1463	+	1776537	1777630	2		0	0	0	0	Up
743	Ccel_1464,Ccel_1465,Ccel_1466,Ccel_1467	+	1777725	1780192	4		0	0	0	0	Complex
744	Ccel_1468,Ccel_1469,Ccel_1470	+	1780297	1785028	3		0	0	0	0	Down
745	Ccel_1471	+	1785202	1787019	1		0	0	0	0
746	Ccel_1472	+	1787108	1788382	1		0	0	0	0
747	Ccel_1473,Ccel_1474	+	1788487	1790375	2		0	0	0	0	Up
748	Ccel_1475	-	1790442	1791425	1		0	0	0	0
749	Ccel_1476,Ccel_1477,Ccel_1478	+	1791651	1797592	3	1791625	1	1	0	0	Down
750	Ccel_1479	-	1795899	1796945	1		0	0	0	0
751	Ccel_1480,Ccel_1481,Ccel_1482,Ccel_1483	+	1797595	1800472	4		0	0	0	0	Complex
752	Ccel_1484,Ccel_1485	-	1801077	1802221	2		0	0	0	0	Down
753	Ccel_1486	+	1802971	1804626	1		0	0	0	0
754	Ccel_1487,Ccel_1488	-	1804706	1805702	2		0	0	0	0	Down
755	Ccel_1489,Ccel_1490	-	1805993	1806510	2	1806610	0	0	0	0	Up
756	Ccel_1491,Ccel_1492,Ccel_1493,Ccel_1494,Ccel_1495,Ccel_1496,Ccel_1497	+	1806830	1820616	7	1806753	1	0	0	1	Complex
757	Ccel_1498	+	1821094	1821315	1	1821068	0	0	0	0
758	Ccel_1499,Ccel_1500,Ccel_1501,Ccel_1502,Ccel_1503,Ccel_1504,Ccel_1505,Ccel_1506,Ccel_1507,Ccel_1508,Ccel_1509,Ccel_1510,Ccel_1511,Ccel_1512,Ccel_1513,Ccel_1514,Ccel_1515,Ccel_1516,Ccel_1517,Ccel_1518,Ccel_1519	+	1821417	1849196	21	1821365	0	0	0	0	Complex
759	Ccel_1520,Ccel_1521	+	1849328	1850541	2		0	0	0	0	Down
760	Ccel_R0036,Ccel_R0037,Ccel_R0038,Ccel_R0039	+	1851052	1856743	4		0	0	0	0	Unknown
761	Ccel_1522	+	1857205	1857885	1	1857038	0	0	0	0
762	Ccel_1523,Ccel_1524,Ccel_1525,Ccel_1526	+	1858305	1861247	4		0	0	0	0	Complex
763	Ccel_1527	+	1861293	1863749	1	1861271	0	0	0	0
764	Ccel_1528,Ccel_1529,Ccel_1530,Ccel_1531,Ccel_1532	+	1863781	1868104	5		0	0	0	0	Complex
765	Ccel_1533,Ccel_1534,Ccel_1535,Ccel_1536,Ccel_1537,Ccel_1538,Ccel_R0040	+	1868114	1874213	7		0	0	0	0	Complex
766	Ccel_1539	+	1874373	1874816	1		0	0	0	0
767	Ccel_1540	+	1874991	1875302	1	1874916	0	0	0	0
768	Ccel_1541	+	1875572	1876048	1		0	0	0	0
769	Ccel_1542	-	1876286	1877482	1		0	0	0	0
770	Ccel_1543	+	1878421	1880769	1		0	0	0	0
771	Ccel_1544	+	1880960	1882234	1		0	0	0	0
772	Ccel_1545,Ccel_1546	-	1882802	1885698	2		0	0	0	0	Down
773	Ccel_1547	+	1886034	1895996	1		0	0	0	0
774	Ccel_1548	-	1896179	1897009	1	1897043	0	0	0	0
775	Ccel_1549	+	1897151	1899085	1		0	0	0	0
776	Ccel_1550	+	1899237	1900685	1	1899214	0	0	0	0
777	Ccel_1551	-	1900747	1902498	1	1902581	0	0	0	0
778	Ccel_1552	+	1902782	1903147	1		0	0	0	0
779	Ccel_1553,Ccel_1554,Ccel_1555	+	1903321	1905855	3		0	0	0	0	Flat
780	Ccel_1556	+	1906057	1906365	1	1906022	0	0	0	0
781	Ccel_1557,Ccel_1558	+	1906463	1908857	2		0	0	0	0	Down
782	Ccel_1559,Ccel_1560	-	1908983	1910127	2		0	0	0	0	Down
783	Ccel_1561	+	1910532	1910732	1	1910399	0	0	0	0
784	Ccel_1562,Ccel_1563	+	1911003	1913419	2		0	0	0	0	Down
785	Ccel_1564,Ccel_1565	-	1913719	1914239	2		0	0	0	0	Down
786	Ccel_1566	+	1914421	1915443	1		0	0	0	0
787	Ccel_1567	+	1915596	1915889	1		0	0	0	0
788	Ccel_1568,Ccel_1569	+	1916022	1916406	2		0	0	0	0	Unknown
789	Ccel_1570,Ccel_1571	+	1916467	1917976	2		0	0	0	0	Unknown
790	Ccel_1572	+	1918064	1918738	1		0	0	0	0
791	Ccel_1573,Ccel_1574	-	1918837	1920257	2		0	0	0	0	Unknown
792	Ccel_1575,Ccel_1576	-	1921032	1921552	2		0	0	0	0	Unknown
793	Ccel_1577	+	1921734	1922756	1		0	0	0	0
794	Ccel_1578	+	1922909	1923202	1		0	0	0	0
795	Ccel_1579,Ccel_1580	+	1923335	1923719	2		0	0	0	0	Unknown
796	Ccel_1581,Ccel_1582	+	1923780	1925289	2		0	0	0	0	Unknown
797	Ccel_1583	+	1925377	1926051	1		0	0	0	0
798	Ccel_1584,Ccel_1585	-	1926150	1927570	2		0	0	0	0	Unknown
799	Ccel_1586,Ccel_1587	-	1928345	1928865	2		0	0	0	0	Unknown
800	Ccel_1588	+	1929047	1930069	1		0	0	0	0
801	Ccel_1589	+	1930222	1930515	1		0	0	0	0
802	Ccel_1590,Ccel_1591	+	1930648	1931032	2		0	0	0	0	Unknown
803	Ccel_1592,Ccel_1593	+	1931093	1932602	2		0	0	0	0	Unknown
804	Ccel_1594	+	1932690	1933364	1		0	0	0	0
805	Ccel_1595,Ccel_1596	-	1933463	1934883	2		0	0	0	0	Unknown
806	Ccel_1597	-	1935982	1937397	1	1937452	0	0	0	0
807	Ccel_1598	+	1937628	1938194	1		0	0	0	0
808	Ccel_1599,Ccel_1600,Ccel_1601,Ccel_1602,Ccel_1603,Ccel_1604,Ccel_1605,Ccel_1606,Ccel_1607,Ccel_1608,Ccel_1609	-	1938227	1946930	11		0	0	0	0	Complex
809	Ccel_1610	-	1946981	1947790	1		0	0	0	0
810	Ccel_1611,Ccel_1612	-	1947965	1950074	2	1950100	1	1	0	0	Flat
811	Ccel_1613,Ccel_1614,Ccel_1615,Ccel_1616,Ccel_1617	-	1950229	1954602	5		0	0	0	0	Down
812	Ccel_1618	-	1954778	1955830	1		0	0	0	0
813	Ccel_1619	-	1955914	1956618	1		0	0	0	0
814	Ccel_1620,Ccel_1621,Ccel_1622	-	1956700	1959164	3		0	0	0	0	Up
815	Ccel_1623,Ccel_1624,Ccel_1625,Ccel_1626,Ccel_1627,Ccel_1628	-	1959292	1964992	6		1	0	0	1	Complex
816	Ccel_1629	-	1965193	1966155	1		0	0	0	0
817	Ccel_1630	-	1966215	1966438	1	1966592	0	0	0	0
818	Ccel_1631,Ccel_1632,Ccel_1633,Ccel_1634	-	1966688	1972868	4		0	0	0	0	Up
819	Ccel_1635	-	1973026	1973898	1		0	0	0	0
820	Ccel_1636	-	1974038	1974295	1	1974475	0	0	0	0
821	Ccel_1637	-	1974722	1975573	1		0	0	0	0
822	Ccel_1638,Ccel_1639,Ccel_1640,Ccel_1641,Ccel_1642,Ccel_1643,Ccel_1644	-	1975716	1982300	7		1	0	0	1	Complex
823	Ccel_1645,Ccel_1646	-	1982513	1985921	2		0	0	0	0	Flat
824	Ccel_1647,Ccel_1648	-	1986168	1990161	2		0	0	0	0	Up
825	Ccel_1649,Ccel_1650	+	1990443	1991629	2		0	0	0	0	Down
826	Ccel_1651	-	1991778	1992878	1		0	0	0	0
827	Ccel_1652	-	1993020	1993556	1		0	0	0	0
828	Ccel_1653	+	1993745	1994698	1		0	0	0	0
829	Ccel_1654	+	1994805	1995797	1		0	0	0	0
830	Ccel_1655	-	1995887	1997194	1	1997215	0	0	0	0
831	Ccel_1656	-	1997345	2000200	1		0	0	0	0
832	Ccel_1657	-	2000664	2001107	1		0	0	0	0
833	Ccel_1658,Ccel_1659	+	2001283	2003752	2		0	0	0	0	Up
834	Ccel_1660	+	2003846	2004559	1	2003816	0	0	0	0
835	Ccel_1661	+	2004577	2005155	1		0	0	0	0
836	Ccel_1662,Ccel_1663	-	2005147	2007325	2		0	0	0	0	Down
837	Ccel_1664	+	2007551	2007727	1		0	0	0	0
838	Ccel_1665	+	2007797	2009113	1		0	0	0	0
839	Ccel_1666	+	2009249	2010398	1		0	0	0	0
840	Ccel_1667	-	2010589	2010843	1		0	0	0	0
841	Ccel_1668	-	2011126	2011590	1		0	0	0	0
842	Ccel_1669	-	2011820	2012164	1	2012185	0	0	0	0
843	Ccel_1670,Ccel_1671,Ccel_1672,Ccel_1673,Ccel_1674,Ccel_1675,Ccel_1676	-	2012309	2020996	7		0	0	0	0	Complex
844	Ccel_1677	+	2021318	2022007	1		0	0	0	0
845	Ccel_1678	+	2022149	2022853	1		0	0	0	0
846	Ccel_1679	-	2023036	2023275	1		0	0	0	0
847	Ccel_1680	-	2023483	2024721	1	2024774	0	0	0	0
848	Ccel_1681,Ccel_1682	-	2024860	2026686	2	2026853	0	0	0	0	Up
849	Ccel_1683,Ccel_1684,Ccel_1685	-	2026988	2029686	3	2029700	0	0	0	0	Flat
850	Ccel_1686,Ccel_1687,Ccel_1688,Ccel_1689,Ccel_1690,Ccel_1691	-	2029692	2037344	6		0	0	0	0	Complex
851	Ccel_1692	-	2037500	2037790	1	2037814	0	0	0	0
852	Ccel_1693	+	2038007	2038654	1	2037937	0	0	0	0
853	Ccel_1694	-	2038748	2038990	1		0	0	0	0
854	Ccel_1695,Ccel_1696,Ccel_1697,Ccel_1698,Ccel_1699	-	2039144	2046647	5	2046675	0	0	0	0	Complex
855	Ccel_1700	-	2046714	2047268	1		0	0	0	0
856	Ccel_1701	+	2047425	2047853	1	2047403	0	0	0	0
857	Ccel_1702,Ccel_1703	-	2047877	2048856	2		0	0	0	0	Flat
858	Ccel_1704,Ccel_1705	-	2049005	2050470	2		0	0	0	0	Flat
859	Ccel_1706,Ccel_1707	-	2050666	2054098	2		1	0	1	0	Up
860	Ccel_1708	-	2054360	2054623	1	2054708	0	0	0	0
861	Ccel_1709,Ccel_1710,Ccel_1711	+	2054897	2059474	3	2054888	0	0	0	0	Flat
862	Ccel_1712	-	2059607	2060479	1		0	0	0	0
863	Ccel_1713,Ccel_1714	-	2060700	2062828	2		0	0	0	0	Down
864	Ccel_1715	-	2062931	2063164	1		0	0	0	0
865	Ccel_1716	-	2063296	2063775	1		0	0	0	0
866	Ccel_1717	+	2063941	2065080	1		0	0	0	0
867	Ccel_1718,Ccel_1719	-	2065134	2068206	2	2068244	0	0	0	0	Down
868	Ccel_1720,Ccel_1721	-	2068301	2069520	2		0	0	0	0	Up
869	Ccel_1722,Ccel_1723	-	2069660	2071299	2	2071360	0	0	0	0	Down
870	Ccel_1724,Ccel_1725	+	2071516	2073625	2		0	0	0	0	Down
871	Ccel_1726	-	2073796	2075193	1		0	0	0	0
872	Ccel_R0041	+	2075290	2075376	1		0	0	0	0
873	Ccel_1727,Ccel_1728,Ccel_1729,Ccel_1730,Ccel_1731	-	2075423	2079932	5	2080041	1	0	0	1	Complex
874	Ccel_1732,Ccel_1733,Ccel_1734	-	2080123	2082837	3	2082856	0	0	0	0	Down
875	Ccel_1735	+	2083020	2083664	1		0	0	0	0
876	Ccel_1736,Ccel_1737,Ccel_1738	-	2083736	2087257	3	2087360	1	1	0	0	Down
877	Ccel_1739,Ccel_1740	+	2087588	2089589	2		0	0	0	0	Up
878	Ccel_1741	-	2089603	2090169	1		0	0	0	0
879	Ccel_1742	+	2090314	2090799	1	2090257	0	0	0	0
880	Ccel_1743	-	2090796	2091503	1		0	0	0	0
881	Ccel_1744,Ccel_1745	-	2091675	2092698	2		0	0	0	0	Down
882	Ccel_1746,Ccel_1747	-	2092744	2094144	2	2094177	0	0	0	0	Flat
883	Ccel_1748	+	2094325	2094966	1	2094288	0	0	0	0
884	Ccel_1749,Ccel_1750	-	2094982	2097624	2		0	0	0	0	Flat
885	Ccel_1751	-	2097733	2098617	1		0	0	0	0
886	Ccel_1752,Ccel_1753,Ccel_1754,Ccel_1755	-	2098790	2101360	4	2101394	0	0	0	0	Up
887	Ccel_1756,Ccel_1757	-	2101508	2104423	2	2104503	0	0	0	0	Up
888	Ccel_1758	-	2104543	2105550	1		0	0	0	0
889	Ccel_1759	-	2105886	2107517	1		0	0	0	0
890	Ccel_1760,Ccel_1761,Ccel_1762	-	2107610	2110786	3		0	0	0	0	Flat
891	Ccel_R0042,Ccel_R0043	+	2110959	2111148	2	2110953	0	0	0	0	Flat
892	Ccel_1763,Ccel_1764,Ccel_1765,Ccel_1766,Ccel_1767,Ccel_1768	-	2111200	2117542	6	2117675	1	0	0	1	Up
893	Ccel_R0044	+	2117852	2117936	1		0	0	0	0
894	Ccel_1769,Ccel_1770	+	2118401	2122077	2		0	0	0	0	Down
895	Ccel_1771	+	2122291	2123541	1		0	0	0	0
896	Ccel_1772,Ccel_1773	-	2123548	2126436	2	2126496	0	0	0	0	Down
897	Ccel_R0045	-	2126785	2126858	1		0	0	0	0
898	Ccel_1774,Ccel_1775,Ccel_1776	-	2127098	2135304	3		0	0	0	0	Up
899	Ccel_1777	-	2135440	2135814	1	2135848	0	0	0	0
900	Ccel_1778	-	2135900	2137618	1		0	0	0	0
901	Ccel_1779	+	2137741	2138667	1	2137715	0	0	0	0
902	Ccel_1780	+	2138741	2139166	1		0	0	0	0
903	Ccel_1781	-	2139202	2139966	1		0	0	0	0
904	Ccel_1782	+	2140111	2140665	1		0	0	0	0
905	Ccel_1783,Ccel_1784	+	2140750	2141632	2		0	0	0	0	Up
906	Ccel_1785,Ccel_1786,Ccel_1787,Ccel_1788	-	2141646	2144655	4	2144692	0	0	0	0	Up
907	Ccel_1789,Ccel_1790,Ccel_1791,Ccel_1792,Ccel_1793	-	2144886	2148302	5		0	0	0	0	Complex
908	Ccel_1794,Ccel_1795,Ccel_1796,Ccel_1797,Ccel_1798,Ccel_1799,Ccel_1800	-	2148554	2155508	7	2155546	3	0	0	3	Complex
909	Ccel_1801,Ccel_1802	-	2155703	2157448	2		0	0	0	0	Flat
910	Ccel_1803,Ccel_1804	-	2157535	2159279	2		0	0	0	0	Up
911	Ccel_1805	-	2159357	2159872	1	2159909	0	0	0	0
912	Ccel_1806	+	2160104	2160853	1		0	0	0	0
913	Ccel_1807,Ccel_1808	-	2160862	2163582	2		0	0	0	0	Down
914	Ccel_1809	-	2163792	2164742	1		0	0	0	0
915	Ccel_1810	-	2165193	2166476	1	2166622	0	0	0	0
916	Ccel_1811,Ccel_1812,Ccel_1813,Ccel_1814,Ccel_1815,Ccel_1816,Ccel_1817,Ccel_1818	-	2166675	2175405	8		0	0	0	0	Complex
917	Ccel_1819	-	2175471	2176270	1		0	0	0	0
918	Ccel_1820	-	2176828	2177292	1		0	0	0	0
919	Ccel_1821	+	2177909	2178955	1		0	0	0	0
920	Ccel_1822	-	2179171	2179539	1		0	0	0	0
921	Ccel_1823,Ccel_1824	-	2179709	2180853	2		0	0	0	0	Down
922	Ccel_1825	-	2180919	2181212	1		0	0	0	0
923	Ccel_1826,Ccel_1827	-	2181290	2182887	2		0	0	0	0	Flat
924	Ccel_1828,Ccel_1829	+	2182980	2184124	2		0	0	0	0	Up
925	Ccel_1830	-	2184187	2184351	1	2184363	0	0	0	0
926	Ccel_1831,Ccel_1832	+	2185189	2187125	2	2185161	0	0	0	0	Down
927	Ccel_1834,Ccel_1835	+	2188302	2188990	2		0	0	0	0	Down
928	Ccel_1836	+	2189066	2190655	1		0	0	0	0
929	Ccel_1837	-	2191601	2192692	1		0	0	0	0
930	Ccel_1838	-	2193208	2194254	1		0	0	0	0
931	Ccel_1839,Ccel_1840	-	2194342	2195545	2		0	0	0	0	Flat
932	Ccel_1841,Ccel_1842,Ccel_1843,Ccel_1844,Ccel_1845,Ccel_1846,Ccel_1847	-	2195627	2198825	7		0	0	0	0	Complex
933	Ccel_1848,Ccel_1849	+	2198987	2201139	2		0	0	0	0	Flat
934	Ccel_R0046	-	2201311	2201386	1		0	0	0	0
935	Ccel_1850	+	2201539	2202585	1		0	0	0	0
936	Ccel_1851	-	2202759	2203583	1	2203609	0	0	0	0
937	Ccel_1852,Ccel_1853	-	2203724	2204682	2		0	0	0	0	Down
938	Ccel_1854,Ccel_1855	-	2204858	2208757	2		0	0	0	0	Up
939	Ccel_1856	+	2209222	2209725	1		0	0	0	0
940	Ccel_1857	-	2209726	2211132	1		0	0	0	0
941	Ccel_1858,Ccel_1859	+	2211367	2212835	2		0	0	0	0	Down
942	Ccel_1860,Ccel_1861	-	2212905	2215758	2		0	0	0	0	Flat
943	Ccel_1862	-	2215855	2217519	1		0	0	0	0
944	Ccel_1863,Ccel_1864	-	2217877	2219699	2	2219745	0	0	0	0	Up
945	Ccel_R0047	+	2219951	2220026	1		0	0	0	0
946	Ccel_1865	-	2220110	2220979	1		0	0	0	0
947	Ccel_1866	-	2221290	2221928	1	2222005	0	0	0	0
948	Ccel_R0048	+	2222891	2222966	1		0	0	0	0
949	Ccel_1867,Ccel_1868,Ccel_1869	-	2223015	2224621	3		0	0	0	0	Flat
950	Ccel_1870	+	2224850	2225329	1	2224799	0	0	0	0
951	Ccel_1871	-	2225337	2225786	1		0	0	0	0
952	Ccel_1872	+	2226072	2226806	1		0	0	0	0
953	Ccel_1873	-	2226813	2227205	1		0	0	0	0
954	Ccel_R0049	-	2227334	2227411	1		0	0	0	0
955	Ccel_1874	-	2227519	2227746	1	2227769	0	0	0	0
956	Ccel_1875	-	2228130	2228300	1	2228359	0	0	0	0
957	Ccel_1876	-	2228426	2229571	1		0	0	0	0
958	Ccel_1877	+	2229916	2230986	1		0	0	0	0
959	Ccel_1878	+	2231102	2232376	1		0	0	0	0
960	Ccel_1879,Ccel_1880,Ccel_1881,Ccel_1882	-	2232368	2235971	4	2236011	0	0	0	0	Complex
961	Ccel_1883	+	2236238	2236426	1	2236177	0	0	0	0
962	Ccel_1884	+	2236769	2237449	1		0	0	0	0
963	Ccel_1885,Ccel_1886,Ccel_1887,Ccel_1888,Ccel_1889	-	2237446	2244904	5	2244942	0	0	0	0	Complex
964	Ccel_1890	-	2245123	2246688	1		0	0	0	0
965	Ccel_1891,Ccel_1892	-	2246760	2248972	2	2249005	0	0	0	0	Flat
966	Ccel_1893	-	2249189	2249524	1	2249541	0	0	0	0
967	Ccel_1894	-	2249691	2250536	1	2250662	0	0	0	0
968	Ccel_1895	-	2250813	2252138	1		0	0	0	0
969	Ccel_1896,Ccel_1897,Ccel_1898,Ccel_1899,Ccel_1900,Ccel_1901	-	2252369	2258859	6		0	0	0	0	Complex
970	Ccel_1902,Ccel_1903,Ccel_1904,Ccel_1905,Ccel_1906,Ccel_1907	-	2259602	2263279	6	2263348	0	0	0	0	Complex
971	Ccel_1908	-	2263443	2263826	1	2263877	0	0	0	0
972	Ccel_1909	-	2264067	2264648	1		0	0	0	0
973	Ccel_1910,Ccel_1911,Ccel_1912,Ccel_1913,Ccel_1914,Ccel_1915,Ccel_1916	-	2264775	2269529	7		0	0	0	0	Complex
974	Ccel_1917,Ccel_1918,Ccel_1919,Ccel_1920	-	2269730	2272056	4	2272085	0	0	0	0	Down
975	Ccel_1921,Ccel_1922	-	2272268	2273265	2	2273321	0	0	0	0	Down
976	Ccel_1923,Ccel_1924,Ccel_1925,Ccel_1926	-	2273419	2277478	4		0	0	0	0	Complex
977	Ccel_1927	+	2277614	2278411	1		0	0	0	0
978	Ccel_1928,Ccel_1929	-	2278455	2280281	2		0	0	0	0	Up
979	Ccel_1930,Ccel_1931,Ccel_1932,Ccel_1933	-	2280416	2283724	4	2283807	1	1	0	0	Complex
980	Ccel_1934,Ccel_1935,Ccel_1936	-	2283884	2285755	3		0	0	0	0	Flat
981	Ccel_1937,Ccel_1938	-	2285772	2288873	2	2288918	0	0	0	0	Down
982	Ccel_1939	-	2288991	2289536	1		0	0	0	0
983	Ccel_1940	-	2289688	2292144	1		0	0	0	0
984	Ccel_1941	-	2292393	2294201	1	2294267	0	0	0	0
985	Ccel_1942	-	2294339	2295781	1	2295812	0	0	0	0
986	Ccel_1943	-	2295877	2296158	1		0	0	0	0
987	Ccel_1944	-	2296247	2297470	1		0	0	0	0
988	Ccel_1945,Ccel_1946,Ccel_1947	-	2298025	2305483	3		0	0	0	0	Down
989	Ccel_1948,Ccel_1949,Ccel_1950,Ccel_1951,Ccel_1952	-	2305871	2311241	5	2311274	0	0	0	0	Complex
990	Ccel_1953,Ccel_1954,Ccel_1955	-	2311338	2316519	3		0	0	0	0	Up
991	Ccel_1956	-	2316649	2317539	1		0	0	0	0
992	Ccel_1957	-	2317779	2318312	1		0	0	0	0
993	Ccel_1958	+	2318470	2318697	1	2318446	0	0	0	0
994	Ccel_1959	+	2319043	2319513	1	2319016	0	0	0	0
995	Ccel_1960	+	2319623	2321836	1		0	0	0	0
996	Ccel_1961	+	2321999	2322148	1		0	0	0	0
997	Ccel_1962,Ccel_1963	+	2322311	2324147	2		0	0	0	0	Down
998	Ccel_1964,Ccel_1965	+	2324270	2327247	2		0	0	0	0	Flat
999	Ccel_1966,Ccel_1967,Ccel_1968,Ccel_1969,Ccel_1970,Ccel_1971	-	2327309	2333027	6		0	0	0	0	Complex
1000	Ccel_1972	-	2333201	2334706	1	2334724	0	0	0	0
1001	Ccel_1973	-	2334880	2335086	1	2335176	0	0	0	0
1002	Ccel_1974	-	2335319	2336212	1		0	0	0	0
1003	Ccel_R0050	+	2336432	2336514	1		0	0	0	0
1004	Ccel_1975	+	2336938	2338302	1	2336933	0	0	0	0
1005	Ccel_1976,Ccel_1977	-	2338384	2341133	2		0	0	0	0	Down
1006	Ccel_1978	-	2341223	2342230	1		0	0	0	0
1007	Ccel_1979	+	2342482	2342739	1	2342389	0	0	0	0
1008	Ccel_1980	-	2342792	2343934	1		0	0	0	0
1009	Ccel_1981	+	2344037	2345404	1	2344012	0	0	0	0
1010	Ccel_1982,Ccel_1983,Ccel_1984,Ccel_1985,Ccel_1986,Ccel_1987	-	2345505	2354089	6		1	0	0	1	Up
1011	Ccel_1988,Ccel_1989,Ccel_1990,Ccel_1991,Ccel_1992,Ccel_1993	-	2354358	2359845	6		0	0	0	0	Down
1012	Ccel_1994	-	2359907	2360884	1		0	0	0	0
1013	Ccel_1995,Ccel_1996,Ccel_1997,Ccel_1998	-	2360944	2363653	4		0	0	0	0	Complex
1014	Ccel_1999	-	2363771	2363956	1		0	0	0	0
1015	Ccel_2000	+	2364301	2364525	1	2364282	0	0	0	0
1016	Ccel_2001	-	2364565	2365497	1		0	0	0	0
1017	Ccel_2002	+	2365795	2365875	1		0	0	0	0
1018	Ccel_2003,Ccel_2004,Ccel_2005,Ccel_2006	-	2365966	2369493	4		0	0	0	0	Up
1019	Ccel_2007,Ccel_2008	+	2369950	2371435	2		0	0	0	0	Down
1020	Ccel_2009	-	2371484	2371837	1		0	0	0	0
1021	Ccel_2010,Ccel_2011	+	2371904	2373048	2		0	0	0	0	Up
1022	Ccel_2012	-	2373103	2374347	1	2374362	0	0	0	0
1023	Ccel_2013	+	2374548	2375168	1	2374523	0	0	0	0
1024	Ccel_2014,Ccel_2015,Ccel_2016	-	2375275	2377584	3		0	0	0	0	Flat
1025	Ccel_2017	-	2377760	2378671	1		0	0	0	0
1026	Ccel_R0051	-	2378987	2379073	1		0	0	0	0
1027	Ccel_2018,Ccel_2019,Ccel_2020,Ccel_2021	-	2379161	2382171	4		0	0	0	0	Complex
1028	Ccel_2022,Ccel_2023,Ccel_2024,Ccel_2025,Ccel_2026,Ccel_2027,Ccel_2028	-	2382182	2388295	7		1	1	0	0	Complex
1029	Ccel_2029,Ccel_2030,Ccel_2031,Ccel_2032,Ccel_2033,Ccel_2034,Ccel_2035,Ccel_2036,Ccel_2037,Ccel_2038,Ccel_2039,Ccel_2040,Ccel_2041	-	2388471	2399850	13		3	2	0	1	Complex
1030	Ccel_2042	-	2399980	2401344	1	2401422	0	0	0	0
1031	Ccel_2043,Ccel_2044,Ccel_2045,Ccel_2046,Ccel_2047,Ccel_2048,Ccel_2049,Ccel_2050,Ccel_2051,Ccel_2052,Ccel_2053,Ccel_2054	-	2401446	2411743	12	2411779	0	0	0	0	Complex
1032	Ccel_2055	-	2411881	2413191	1	2413248	0	0	0	0
1033	Ccel_2056	-	2413347	2415467	1	2415506	0	0	0	0
1034	Ccel_2057,Ccel_2058	-	2415617	2418282	2		0	0	0	0	Up
1035	Ccel_2059	-	2418478	2418942	1	2418979	0	0	0	0
1036	Ccel_2060,Ccel_2061,Ccel_2062,Ccel_2063	-	2419035	2421968	4		0	0	0	0	Up
1037	Ccel_2064	-	2422211	2423353	1	2423449	0	0	0	0
1038	Ccel_2065	-	2423511	2424755	1		0	0	0	0
1039	Ccel_2066,Ccel_2067	-	2424808	2426049	2		0	0	0	0	Flat
1040	Ccel_2069,Ccel_2070	+	2427161	2429313	2		0	0	0	0	Flat
1041	Ccel_2071	+	2429744	2430757	1		0	0	0	0
1042	Ccel_2072	-	2430828	2431175	1	2431205	0	0	0	0
1043	Ccel_2073,Ccel_2074,Ccel_2075,Ccel_2076,Ccel_2077	-	2431233	2436889	5		0	0	0	0	Complex
1044	Ccel_2078,Ccel_2079	-	2437671	2438150	2		0	0	0	0	Down
1045	Ccel_2080	+	2438409	2439752	1	2438342	0	0	0	0
1046	Ccel_2081	-	2439814	2441040	1		0	0	0	0
1047	Ccel_2082,Ccel_2083	-	2441368	2442658	2	2442734	0	0	0	0	Flat
1048	Ccel_2084,Ccel_2085	+	2442982	2444066	2		0	0	0	0	Flat
1049	Ccel_2086	-	2444069	2445076	1		0	0	0	0
1050	Ccel_R0052	-	2445207	2445283	1		0	0	0	0
1051	Ccel_2087,Ccel_2088,Ccel_2089,Ccel_2090,Ccel_2091,Ccel_2092	-	2445332	2449805	6		0	0	0	0	Complex
1052	Ccel_2093,Ccel_2094	-	2449935	2450596	2	2450702	0	0	0	0	Down
1053	Ccel_2095,Ccel_2096	-	2450803	2453815	2		0	0	0	0	Up
1054	Ccel_2097	-	2454156	2454821	1		0	0	0	0
1055	Ccel_2098	+	2455014	2456216	1		1	1	0	0
1056	Ccel_2099	+	2456288	2456707	1	2456247	0	0	0	0
1057	Ccel_2100	-	2456773	2458803	1		0	0	0	0
1058	Ccel_2101	-	2458887	2459828	1		0	0	0	0
1059	Ccel_2102,Ccel_2103	-	2459973	2461785	2	2461792	0	0	0	0	Up
1060	Ccel_2104,Ccel_2105,Ccel_2106,Ccel_2107	+	2462064	2466090	4	2462039	0	0	0	0	Complex
1061	Ccel_2108	-	2466252	2466716	1		0	0	0	0
1062	Ccel_2109,Ccel_2110,Ccel_2111,Ccel_2112	-	2466969	2473329	4		3	0	1	2	Complex
1063	Ccel_2113,Ccel_2114,Ccel_2115	-	2473665	2478495	3	2478555	0	0	0	0	Flat
1064	Ccel_2116	-	2478696	2481041	1		1	1	0	0
1065	Ccel_2117,Ccel_2118	-	2481348	2482962	2	2482994	0	0	0	0	Flat
1066	Ccel_2119	-	2483235	2486063	1	2486099	0	0	0	0
1067	Ccel_2120	+	2486447	2486992	1		0	0	0	0
1068	Ccel_2122,Ccel_2123,Ccel_2124	-	2487344	2490558	3		0	0	0	0	Complex
1069	Ccel_2125	+	2490869	2492164	1	2490743	0	0	0	0
1070	Ccel_2126,Ccel_2127	-	2492179	2492894	2	2493055	0	0	0	0	Up
1071	Ccel_2128	+	2494840	2495547	1	2494672	0	0	0	0
1072	Ccel_2129,Ccel_2130,Ccel_2131,Ccel_2132	-	2495643	2500080	4		0	0	0	0	Complex
1073	Ccel_2133	-	2500335	2500799	1		0	0	0	0
1074	Ccel_2134,Ccel_2135	-	2501011	2501734	2	2501764	0	0	0	0	Up
1075	Ccel_2136,Ccel_2137	-	2501858	2504093	2		0	0	0	0	Flat
1076	Ccel_2138	+	2504474	2506075	1	2504405	0	0	0	0
1077	Ccel_2139,Ccel_2140	+	2506212	2508928	2		0	0	0	0	Down
1078	Ccel_2142	-	2510522	2510701	1		0	0	0	0
1079	Ccel_2143	+	2510829	2512343	1		0	0	0	0
1080	Ccel_2144	-	2512447	2512845	1		0	0	0	0
1081	Ccel_2145,Ccel_2146	-	2512909	2515374	2		0	0	0	0	Flat
1082	Ccel_2147,Ccel_2148,Ccel_2149	+	2515714	2518031	3		0	0	0	0	Down
1083	Ccel_2150,Ccel_2151	-	2518258	2519625	2		0	0	0	0	Up
1084	Ccel_2152,Ccel_2153	-	2519644	2524486	2		0	0	0	0	Down
1085	Ccel_2154,Ccel_2155	-	2525335	2526755	2		0	0	0	0	Flat
1086	Ccel_2156	-	2526843	2527778	1		0	0	0	0
1087	Ccel_2157,Ccel_2158,Ccel_2159	-	2527897	2530397	3		1	1	0	0	Down
1088	Ccel_2160,Ccel_2161	-	2530847	2532846	2	2532878	0	0	0	0	Up
1089	Ccel_2162	-	2533033	2534343	1		0	0	0	0
1090	Ccel_2163	-	2534677	2534772	1		0	0	0	0
1091	Ccel_2164,Ccel_2165,Ccel_2166,Ccel_2167,Ccel_2168,Ccel_2169	-	2534937	2539607	6	2539646	1	0	0	1	Complex
1092	Ccel_2170,Ccel_2171,Ccel_2172	-	2539707	2543086	3		0	0	0	0	Complex
1093	Ccel_R0053	+	2543223	2543298	1		0	0	0	0
1094	Ccel_2173,Ccel_2174	+	2543503	2545070	2	2543475	0	0	0	0	Up
1095	Ccel_2175,Ccel_2176,Ccel_2177	-	2545205	2549349	3	2549422	0	0	0	0	Down
1096	Ccel_2178	-	2549674	2550823	1		0	0	0	0
1097	Ccel_2179	+	2551002	2552249	1		0	0	0	0
1098	Ccel_2180,Ccel_2181,Ccel_2182,Ccel_2183,Ccel_2184,Ccel_2185	-	2552340	2558985	6		0	0	0	0	Complex
1099	Ccel_2186,Ccel_2187	-	2559150	2560603	2		0	0	0	0	Down
1100	Ccel_2188	+	2560995	2562644	1		1	0	1	0
1101	Ccel_2189	-	2562773	2563813	1		0	0	0	0
1102	Ccel_2190	-	2564058	2565182	1	2565249	0	0	0	0
1103	Ccel_2191	+	2565453	2566163	1		0	0	0	0
1104	Ccel_2192,Ccel_2193,Ccel_2194	-	2566166	2567678	3		0	0	0	0	Complex
1105	Ccel_2195	-	2567794	2568633	1		0	0	0	0
1106	Ccel_2196,Ccel_2197,Ccel_2198	-	2568830	2572003	3		0	0	0	0	Complex
1107	Ccel_2199,Ccel_2200	-	2572167	2573311	2		0	0	0	0	Down
1108	Ccel_2201	+	2573771	2574082	1	2573721	0	0	0	0
1109	Ccel_2202,Ccel_2203,Ccel_2204,Ccel_2205,Ccel_2206	-	2574335	2580178	5	2580197	0	0	0	0	Complex
1110	Ccel_2207,Ccel_2208,Ccel_2209	-	2580247	2582741	3		0	0	0	0	Down
1111	Ccel_2210	-	2583169	2583609	1		0	0	0	0
1112	Ccel_2211	-	2583765	2584091	1	2584139	0	0	0	0
1113	Ccel_2212,Ccel_2213	-	2584174	2586275	2		0	0	0	0	Flat
1114	Ccel_2214	-	2586461	2586829	1		0	0	0	0
1115	Ccel_2215	+	2587053	2589614	1	2587015	0	0	0	0
1116	Ccel_2216	-	2589674	2590228	1	2590244	0	0	0	0
1117	Ccel_2217	+	2590471	2590812	1		0	0	0	0
1118	Ccel_2218,Ccel_2219,Ccel_2220	-	2590892	2593881	3		0	0	0	0	Complex
1119	Ccel_2221	-	2593951	2596944	1		0	0	0	0
1120	Ccel_2222	-	2597164	2598099	1		1	0	1	0
1121	Ccel_2223	+	2598411	2599658	1		0	0	0	0
1122	Ccel_2224	+	2599994	2602222	1		0	0	0	0
1123	Ccel_2225,Ccel_2226	-	2602307	2604752	2		0	0	0	0	Up
1124	Ccel_2227,Ccel_2228	-	2604892	2607609	2	2607641	0	0	0	0	Flat
1125	Ccel_2229	-	2607744	2609024	1		0	0	0	0
1126	Ccel_2230	-	2609052	2609522	1		0	0	0	0
1127	Ccel_2231	-	2609799	2610263	1		0	0	0	0
1128	Ccel_2232	-	2610529	2612277	1		0	0	0	0
1129	Ccel_2233,Ccel_2234,Ccel_2235,Ccel_2236	-	2612296	2615573	4		0	0	0	0	Up
1130	Ccel_2237	-	2615770	2617800	1	2617898	0	0	0	0
1131	Ccel_2238	-	2618033	2618320	1	2618392	0	0	0	0
1132	Ccel_2239	-	2618414	2618842	1		0	0	0	0
1133	Ccel_2240	-	2618907	2619173	1	2619330	0	0	0	0
1134	Ccel_2241	-	2619292	2620656	1	2620680	0	0	0	0
1135	Ccel_2242,Ccel_2243	-	2620833	2622641	2	2622837	0	0	0	0	Flat
1136	Ccel_2244	+	2622688	2622850	1		0	0	0	0
1137	Ccel_2245	+	2623140	2623367	1	2623098	0	0	0	0
1138	Ccel_2246,Ccel_2247	-	2623460	2626290	2		0	0	0	0	Up
1139	Ccel_2248,Ccel_2249,Ccel_2250,Ccel_2251	-	2626410	2630870	4		0	0	0	0	Down
1140	Ccel_2252	-	2630992	2631540	1	2631631	0	0	0	0
1141	Ccel_2253	-	2631742	2631993	1	2632030	1	0	1	0
1142	Ccel_2254	-	2632284	2633579	1		0	0	0	0
1143	Ccel_2255	-	2633881	2634571	1	2634682	0	0	0	0
1144	Ccel_2256	+	2634806	2635159	1	2634804	0	0	0	0
1145	Ccel_2257	-	2635215	2635355	1	2635448	0	0	0	0
1146	Ccel_2258	-	2635357	2636433	1		1	0	1	0
1147	Ccel_2259,Ccel_2260	-	2636583	2640156	2		0	0	0	0	Up
1148	Ccel_2261,Ccel_2262	+	2640671	2641906	2		0	0	0	0	Up
1149	Ccel_2263,Ccel_2264,Ccel_2265	-	2641922	2647259	3	2647301	0	0	0	0	Complex
1150	Ccel_2266,Ccel_2267	-	2647514	2648127	2		0	0	0	0	Down
1151	Ccel_2268	+	2648372	2648545	1		0	0	0	0
1152	Ccel_2269,Ccel_2270	-	2648525	2650551	2	2650562	0	0	0	0	Up
1153	Ccel_2271,Ccel_2272	-	2650644	2654565	2	2654602	0	0	0	0	Flat
1154	Ccel_2273	-	2654719	2655906	1		0	0	0	0
1155	Ccel_2274	-	2656059	2657084	1		0	0	0	0
1156	Ccel_2275	-	2657356	2658363	1		0	0	0	0
1157	Ccel_2276,Ccel_2277	-	2658511	2660567	2	2660591	0	0	0	0	Up
1158	Ccel_2278	-	2660672	2661166	1		0	0	0	0
1159	Ccel_2279	-	2661296	2661760	1	2661818	0	0	0	0
1160	Ccel_2280,Ccel_2281	-	2661973	2663374	2		0	0	0	0	Up
1161	Ccel_2282	-	2663456	2663899	1		0	0	0	0
1162	Ccel_2283,Ccel_2284	-	2664001	2664990	2		0	0	0	0	Up
1163	Ccel_2285,Ccel_2286,Ccel_2287,Ccel_2288,Ccel_2289,Ccel_2290,Ccel_2291,Ccel_2292,Ccel_2293	-	2665178	2673832	9	2673884	0	0	0	0	Complex
1164	Ccel_2294	-	2673984	2676425	1		0	0	0	0
1165	Ccel_R0054,Ccel_R0055	-	2676606	2676759	2	2676760	0	0	0	0	Up
1166	Ccel_2295	-	2676857	2678203	1		0	0	0	0
1167	Ccel_2296	-	2678291	2678665	1		0	0	0	0
1168	Ccel_2297	-	2679016	2679876	1		0	0	0	0
1169	Ccel_2298,Ccel_2299,Ccel_2300,Ccel_2301	-	2680272	2685005	4	2685069	2	0	0	2	Down
1170	Ccel_2302,Ccel_2303,Ccel_2304,Ccel_2305	-	2685166	2689522	4	2689576	0	0	0	0	Complex
1171	Ccel_2306,Ccel_2307	-	2689863	2691863	2		0	0	0	0	Down
1172	Ccel_2308	+	2692047	2692667	1		0	0	0	0
1173	Ccel_2309,Ccel_2310	-	2692671	2693697	2		0	0	0	0	Up
1174	Ccel_2311	-	2693815	2693988	1	2694166	0	0	0	0
1175	Ccel_2312	-	2694074	2694886	1		0	0	0	0
1176	Ccel_2313,Ccel_2314,Ccel_2315,Ccel_2316	-	2694910	2699580	4		0	0	0	0	Down
1177	Ccel_2317	-	2700123	2700764	1	2700790	0	0	0	0
1178	Ccel_2318	-	2700892	2701983	1		0	0	0	0
1179	Ccel_2319	-	2702238	2706725	1		0	0	0	0
1180	Ccel_2320	-	2706866	2710018	1		0	0	0	0
1181	Ccel_2321,Ccel_2322,Ccel_2323,Ccel_2324	-	2710393	2713809	4		0	0	0	0	Complex
1182	Ccel_2325,Ccel_2326,Ccel_2327	-	2713912	2717799	3		0	0	0	0	Down
1183	Ccel_2328,Ccel_2329,Ccel_2330,Ccel_2331,Ccel_2332,Ccel_2333	-	2717898	2743397	6		0	0	0	0	Complex
1184	Ccel_2334,Ccel_2335,Ccel_2336	-	2743629	2749014	3		0	0	0	0	Down
1185	Ccel_2337	+	2749414	2751033	1		0	0	0	0
1186	Ccel_2338	-	2751120	2757053	1		0	0	0	0
1187	Ccel_2339,Ccel_2340	+	2757259	2758119	2		0	0	0	0	Up
1188	Ccel_2341	-	2758124	2758402	1		0	0	0	0
1189	Ccel_2342,Ccel_2343,Ccel_2344	+	2758585	2762807	3		0	0	0	0	Down
1190	Ccel_2345,Ccel_2346	-	2763140	2763863	2		0	0	0	0	Down
1191	Ccel_2347	+	2763985	2764145	1		0	0	0	0
1192	Ccel_2348,Ccel_2349,Ccel_2350	-	2764149	2766762	3		0	0	0	0	Complex
1193	Ccel_2351,Ccel_2352,Ccel_2353,Ccel_2354	-	2766871	2773292	4	2773325	0	0	0	0	Up
1194	Ccel_2355,Ccel_2356	-	2773479	2777227	2		0	0	0	0	Down
1195	Ccel_2357	+	2777397	2777969	1		0	0	0	0
1196	Ccel_2358	-	2778025	2779227	1		0	0	0	0
1197	Ccel_2359	-	2779711	2779923	1		0	0	0	0
1198	Ccel_2360	+	2780180	2780518	1	2780041	0	0	0	0
1199	Ccel_2361	-	2780671	2781820	1		0	0	0	0
1200	Ccel_2362	+	2781915	2783090	1		0	0	0	0
1201	Ccel_2363	+	2783616	2783854	1		0	0	0	0
1202	Ccel_2364	-	2784217	2788482	1	2788507	0	0	0	0
1203	Ccel_2365	-	2789000	2789974	1		0	0	0	0
1204	Ccel_2366	+	2790373	2791881	1	2790327	0	0	0	0
1205	Ccel_2367	-	2791952	2792233	1		0	0	0	0
1206	Ccel_2368,Ccel_2369,Ccel_2370	-	2792324	2795116	3		1	0	0	1	Down
1207	Ccel_2371,Ccel_2372	-	2795431	2796851	2		0	0	0	0	Down
1208	Ccel_2373	-	2796959	2797762	1		0	0	0	0
1209	Ccel_2374,Ccel_2375	-	2797815	2799207	2		0	0	0	0	Down
1210	Ccel_2376,Ccel_2377,Ccel_2378,Ccel_2379,Ccel_2380,Ccel_2381,Ccel_2382,Ccel_2383,Ccel_2384,Ccel_2385,Ccel_2386,Ccel_2387	-	2799275	2861909	12		0	0	0	0	Complex
1211	Ccel_2388,Ccel_2389,Ccel_2390,Ccel_2391	-	2861971	2873069	4		1	1	0	0	Up
1212	Ccel_2392,Ccel_2393	-	2873612	2877837	2		1	1	0	0	Down
1213	Ccel_2394	+	2878143	2879387	1	2878124	0	0	0	0
1214	Ccel_2395	-	2879578	2880513	1	2880581	0	0	0	0
1215	Ccel_2396,Ccel_2397	-	2881138	2881955	2		0	0	0	0	Down
1216	Ccel_2398	-	2882263	2882493	1		0	0	0	0
1217	Ccel_2399,Ccel_2400	-	2883442	2888096	2		0	0	0	0	Flat
1218	Ccel_2401	-	2889140	2891527	1	2891568	0	0	0	0
1219	Ccel_2402	-	2891690	2893021	1	2893085	0	0	0	0
1220	Ccel_2403,Ccel_2404,Ccel_2405,Ccel_2406,Ccel_2407,Ccel_2408,Ccel_2409,Ccel_2410,Ccel_2411,Ccel_2412	-	2893272	2906890	10	2906963	0	0	0	0	Complex
1221	Ccel_2413,Ccel_2414	-	2907017	2909825	2	2909882	0	0	0	0	Up
1222	Ccel_R0056,Ccel_R0057,Ccel_R0058	-	2910081	2913440	3	2913579	2	0	1	1	Down
1223	Ccel_R0059	-	2914118	2915758	1		0	0	0	0
1224	Ccel_2415,Ccel_2416	-	2916426	2917656	2		0	0	0	0	Flat
1225	Ccel_2417	+	2917915	2919891	1		0	0	0	0
1226	Ccel_R0060,Ccel_R0061	-	2920073	2920236	2	2920287	0	0	0	0	Up
1227	Ccel_R0062,Ccel_R0063	-	2920444	2920614	2	2920639	0	0	0	0	Flat
1228	Ccel_2418	+	2920878	2921306	1	2920820	0	0	0	0
1229	Ccel_R0064	-	2921394	2921469	1		0	0	0	0
1230	Ccel_2419	-	2921621	2922895	1	2922931	0	0	0	0
1231	Ccel_2420	-	2923126	2923329	1	2923390	0	0	0	0
1232	Ccel_2421,Ccel_2422	-	2923432	2924845	2	2924909	0	0	0	0	Up
1233	Ccel_2423	+	2925069	2925452	1	2925016	0	0	0	0
1234	Ccel_2424	+	2925580	2925855	1		0	0	0	0
1235	Ccel_2425	-	2925925	2926680	1		0	0	0	0
1236	Ccel_2426,Ccel_2427,Ccel_2428,Ccel_2429	-	2926715	2930994	4	2931033	0	0	0	0	Down
1237	Ccel_2430	+	2931515	2932852	1	2931329	0	0	0	0
1238	Ccel_2431,Ccel_2432,Ccel_2433	-	2932924	2935210	3		0	0	0	0	Complex
1239	Ccel_2434,Ccel_2435,Ccel_2436,Ccel_2437	+	2935398	2939539	4		0	0	0	0	Complex
1240	Ccel_2439	-	2941345	2941518	1		0	0	0	0
1241	Ccel_2440,Ccel_2441	-	2941950	2943628	2		0	0	0	0	Down
1242	Ccel_2442	-	2943945	2946557	1	2946584	0	0	0	0
1243	Ccel_2443	-	2947209	2948582	1		0	0	0	0
1244	Ccel_2444	+	2948836	2950026	1	2948714	0	0	0	0
1245	Ccel_2445	-	2950102	2950797	1	2950885	0	0	0	0
1246	Ccel_2446	+	2951279	2951596	1		0	0	0	0
1247	Ccel_2447	-	2951670	2955083	1	2955172	0	0	0	0
1248	Ccel_2448	+	2955394	2956926	1		0	0	0	0
1249	Ccel_2449	-	2956941	2957723	1		0	0	0	0
1250	Ccel_2450	+	2957892	2959256	1	2957856	0	0	0	0
1251	Ccel_2451,Ccel_2452,Ccel_2453	-	2959323	2964721	3	2964757	0	0	0	0	Down
1252	Ccel_2454,Ccel_2455	-	2964821	2969298	2		0	0	0	0	Flat
1253	Ccel_2456,Ccel_2457,Ccel_2458	+	2969593	2973356	3		0	0	0	0	Complex
1254	Ccel_2459,Ccel_2460,Ccel_2461,Ccel_2462	-	2973387	2976218	4		0	0	0	0	Down
1255	Ccel_2463,Ccel_2464	-	2976476	2980131	2	2980173	0	0	0	0	Flat
1256	Ccel_2465,Ccel_2466	+	2980408	2983229	2	2980394	0	0	0	0	Down
1257	Ccel_2467,Ccel_2468	-	2983299	2986778	2		0	0	0	0	Down
1258	Ccel_2469	-	2987222	2989102	1		0	0	0	0
1259	Ccel_2470	-	2989423	2989782	1		0	0	0	0
1260	Ccel_2471,Ccel_2472,Ccel_2473,Ccel_2474	-	2989833	2995065	4		0	0	0	0	Complex
1261	Ccel_2475	+	2995190	2995366	1	2995140	0	0	0	0
1262	Ccel_2476,Ccel_2477,Ccel_2478	-	2995455	2998552	3		0	0	0	0	Complex
1263	Ccel_2479,Ccel_2480,Ccel_2481	+	2998820	3001411	3		0	0	0	0	Complex
1264	Ccel_2482,Ccel_2483	-	3001413	3004267	2	3004289	1	1	0	0	Up
1265	Ccel_2484	-	3004403	3004795	1	3004812	0	0	0	0
1266	Ccel_2485	+	3005093	3006043	1		0	0	0	0
1267	Ccel_2486,Ccel_2487	-	3006098	3007853	2		0	0	0	0	Down
1268	Ccel_2488	+	3008046	3009743	1		0	0	0	0
1269	Ccel_2489,Ccel_2490	-	3010171	3016571	2		1	0	1	0	Flat
1270	Ccel_2491,Ccel_2492,Ccel_2493	+	3016759	3017650	3	3016744	0	0	0	0	Complex
1271	Ccel_2494	+	3017769	3018368	1	3017732	0	0	0	0
1272	Ccel_2495,Ccel_2496	-	3018394	3019591	2	3019598	0	0	0	0	Down
1273	Ccel_2497	+	3019726	3020535	1		0	0	0	0
1274	Ccel_2498,Ccel_2499	+	3020715	3022328	2		0	0	0	0	Down
1275	Ccel_2500,Ccel_2501	-	3022362	3022883	2		0	0	0	0	Flat
1276	Ccel_2502	+	3023211	3024752	1		0	0	0	0
1277	Ccel_2503	-	3024775	3025899	1	3025923	0	0	0	0
1278	Ccel_2504	-	3025973	3026902	1		0	0	0	0
1279	Ccel_2505	-	3027052	3028884	1		0	0	0	0
1280	Ccel_2506	+	3029187	3029387	1	3029069	0	0	0	0
1281	Ccel_2507,Ccel_2508,Ccel_2509,Ccel_2510,Ccel_2511,Ccel_2512	-	3029384	3035228	6		0	0	0	0	Complex
1282	Ccel_2513,Ccel_2514,Ccel_2515,Ccel_2516,Ccel_2517,Ccel_2518,Ccel_2519,Ccel_2520,Ccel_2521,Ccel_2522	-	3035355	3045641	10	3045735	0	0	0	0	Complex
1283	Ccel_2523,Ccel_2524	-	3045857	3046659	2		0	0	0	0	Down
1284	Ccel_2525	-	3046982	3048115	1		0	0	0	0
1285	Ccel_2526	-	3048264	3050306	1		2	2	0	0
1286	Ccel_2527,Ccel_2528	+	3050899	3053246	2		0	0	0	0	Up
1287	Ccel_2529,Ccel_2530,Ccel_2531	-	3053432	3057962	3	3057995	0	0	0	0	Complex
1288	Ccel_2532,Ccel_2533,Ccel_2534,Ccel_2535	-	3058132	3061501	4		0	0	0	0	Complex
1289	Ccel_2536,Ccel_2537,Ccel_2538	-	3061580	3064877	3	3064894	0	0	0	0	Complex
1290	Ccel_2539,Ccel_2540	-	3064942	3065711	2		0	0	0	0	Down
1291	Ccel_2541	+	3065903	3067081	1		0	0	0	0
1292	Ccel_2542	-	3067084	3068223	1		0	0	0	0
1293	Ccel_2543	+	3068437	3069426	1		0	0	0	0
1294	Ccel_2544	-	3069493	3069933	1		0	0	0	0
1295	Ccel_2545,Ccel_2546	-	3069973	3072205	2		1	1	0	0	Down
1296	Ccel_2547,Ccel_2548	-	3072339	3074130	2		0	0	0	0	Down
1297	Ccel_2549	+	3074307	3075323	1		0	0	0	0
1298	Ccel_2550	+	3075343	3075597	1		0	0	0	0
1299	Ccel_2551	+	3075788	3076834	1		0	0	0	0
1300	Ccel_2552	+	3076992	3077345	1	3076974	0	0	0	0
1301	Ccel_2553,Ccel_2554	-	3077491	3078972	2		0	0	0	0	Up
1302	Ccel_2555,Ccel_2556,Ccel_2557,Ccel_2558	-	3078987	3080622	4	3080696	0	0	0	0	Complex
1303	Ccel_2559,Ccel_2560,Ccel_2561,Ccel_2562,Ccel_2563,Ccel_2564	-	3080792	3086822	6		0	0	0	0	Complex
1304	Ccel_2565	-	3087008	3087589	1	3087612	0	0	0	0
1305	Ccel_2566	+	3087872	3088486	1		0	0	0	0
1306	Ccel_2567,Ccel_2568,Ccel_2569	-	3088542	3093948	3	3094066	2	1	0	1	Complex
1307	Ccel_2570	+	3094194	3095564	1		0	0	0	0
1308	Ccel_2571,Ccel_2572	-	3095600	3097767	2		0	0	0	0	Up
1309	Ccel_2573	+	3097968	3098621	1		0	0	0	0
1310	Ccel_2574,Ccel_2575	-	3098672	3101200	2	3101261	0	0	0	0	Down
1311	Ccel_2576	-	3101377	3102585	1	3102679	0	0	0	0
1312	Ccel_2577	-	3102915	3111386	1		0	0	0	0
1313	Ccel_2578	-	3111504	3112085	1		0	0	0	0
1314	Ccel_2579	+	3112268	3112714	1		0	0	0	0
1315	Ccel_2580	+	3112797	3112979	1		0	0	0	0
1316	Ccel_2581	-	3112984	3113706	1		0	0	0	0
1317	Ccel_2582	-	3113820	3116048	1	3116068	0	0	0	0
1318	Ccel_2583	-	3116273	3117742	1	3117903	0	0	0	0
1319	Ccel_2584	-	3118061	3118435	1	3118462	0	0	0	0
1320	Ccel_2585,Ccel_2586,Ccel_2587,Ccel_2588,Ccel_2589	-	3118494	3123364	5		0	0	0	0	Complex
1321	Ccel_2590	+	3123715	3124638	1		0	0	0	0
1322	Ccel_2591	+	3124789	3125874	1		0	0	0	0
1323	Ccel_2592	+	3126030	3128492	1		0	0	0	0
1324	Ccel_2593,Ccel_2594,Ccel_2595	-	3128573	3131779	3	3131823	0	0	0	0	Down
1325	Ccel_2596,Ccel_2597	-	3131951	3133001	2		0	0	0	0	Up
1326	Ccel_2598,Ccel_2599,Ccel_2600	-	3133134	3136047	3		0	0	0	0	Complex
1327	Ccel_2601	-	3136127	3136288	1		1	0	1	0
1328	Ccel_2602	-	3136649	3137419	1	3137439	0	0	0	0
1329	Ccel_2603	-	3137481	3138497	1	3138504	0	0	0	0
1330	Ccel_2604,Ccel_2605,Ccel_2606	+	3138652	3141582	3		0	0	0	0	Down
1331	Ccel_2607,Ccel_2608,Ccel_2609	-	3141651	3143601	3	3143635	0	0	0	0	Complex
1332	Ccel_2610	+	3143812	3144804	1	3143758	0	0	0	0
1333	Ccel_2611	-	3144797	3145927	1		0	0	0	0
1334	Ccel_2612	-	3146030	3147013	1	3147081	0	0	0	0
1335	Ccel_2613	-	3147133	3148035	1		0	0	0	0
1336	Ccel_2614	-	3148181	3149161	1	3149194	0	0	0	0
1337	Ccel_2615	+	3149437	3150285	1	3149402	0	0	0	0
1338	Ccel_2616,Ccel_2617	-	3150416	3152456	2		0	0	0	0	Flat
1339	Ccel_2618	-	3152665	3153432	1		0	0	0	0
1340	Ccel_2619	-	3153774	3154304	1		0	0	0	0
1341	Ccel_2620	+	3154645	3155794	1		0	0	0	0
1342	Ccel_2621	-	3155954	3158455	1		0	0	0	0
1343	Ccel_2622	-	3158686	3159360	1		0	0	0	0
1344	Ccel_2623	-	3159411	3160088	1		0	0	0	0
1345	Ccel_2624	-	3160103	3163245	1		0	0	0	0
1346	Ccel_2625,Ccel_2626,Ccel_2627	+	3160327	3162680	3		0	0	0	0	Complex
1347	Ccel_2628,Ccel_2629,Ccel_2630,Ccel_2631	-	3163265	3166276	4	3166351	0	0	0	0	Up
1348	Ccel_2632,Ccel_2633	-	3166552	3173206	2		0	0	0	0	Down
1349	Ccel_2634,Ccel_2635	-	3173773	3175111	2		0	0	0	0	Down
1350	Ccel_2636	-	3175300	3176760	1		0	0	0	0
1351	Ccel_2637	-	3176898	3176996	1		0	0	0	0
1352	Ccel_2638	-	3177098	3177919	1		0	0	0	0
1353	Ccel_2639	-	3177990	3178350	1		0	0	0	0
1354	Ccel_2640	-	3178447	3178746	1		0	0	0	0
1355	Ccel_2641	+	3179549	3180820	1	3179432	0	0	0	0
1356	Ccel_2642	+	3181005	3183674	1		0	0	0	0
1357	Ccel_2643,Ccel_2644	-	3183812	3191796	2		0	0	0	0	Up
1358	Ccel_2645	-	3191910	3192248	1		0	0	0	0
1359	Ccel_2646,Ccel_2647	+	3192410	3194445	2	3192398	0	0	0	0	Flat
1360	Ccel_2648,Ccel_2649	-	3194597	3195896	2		0	0	0	0	Up
1361	Ccel_2650	+	3196300	3197220	1		0	0	0	0
1362	Ccel_2651,Ccel_2652,Ccel_2653,Ccel_2654	-	3197447	3200712	4		0	0	0	0	Up
1363	Ccel_2655,Ccel_2656	-	3200925	3203082	2		0	0	0	0	Down
1364	Ccel_2657,Ccel_2658	-	3203415	3205197	2	3205246	0	0	0	0	Up
1365	Ccel_2659	-	3205310	3207298	1		0	0	0	0
1366	Ccel_2660,Ccel_2661,Ccel_2662,Ccel_2663	-	3207511	3211369	4		0	0	0	0	Up
1367	Ccel_2664	-	3212313	3212501	1	3212605	0	0	0	0
1368	Ccel_2665,Ccel_2666	-	3212722	3214312	2	3214464	0	0	0	0	Flat
1369	Ccel_2667	+	3214626	3214733	1		0	0	0	0
1370	Ccel_2668	-	3215657	3215893	1		0	0	0	0
1371	Ccel_2669,Ccel_2670,Ccel_2671	-	3216073	3219245	3		0	0	0	0	Complex
1372	Ccel_2672	-	3219269	3220090	1		0	0	0	0
1373	Ccel_2673	-	3220384	3221249	1		1	0	1	0
1374	Ccel_2674	+	3221865	3223148	1		0	0	0	0
1375	Ccel_2675,Ccel_2676	+	3223849	3226186	2		0	0	0	0	Down
1376	Ccel_2677,Ccel_2678	-	3226398	3227695	2		0	0	0	0	Up
1377	Ccel_2679,Ccel_2680,Ccel_2681	-	3228180	3230383	3		0	0	0	0	Down
1378	Ccel_2682	-	3230695	3230986	1		0	0	0	0
1379	Ccel_2683	-	3230973	3231225	1		0	0	0	0
1380	Ccel_2684	-	3231431	3232642	1		0	0	0	0
1381	Ccel_2685	+	3232688	3233734	1		0	0	0	0
1382	Ccel_2686	-	3233890	3235440	1		0	0	0	0
1383	Ccel_2687	-	3235551	3236630	1		0	0	0	0
1384	Ccel_2688,Ccel_2689	+	3236910	3239243	2	3236897	0	0	0	0	Flat
1385	Ccel_2690	-	3239373	3240419	1		0	0	0	0
1386	Ccel_2691	-	3240792	3240938	1		0	0	0	0
1387	Ccel_2692	-	3241575	3243687	1		0	0	0	0
1388	Ccel_2693	-	3242081	3243127	1		0	0	0	0
1389	Ccel_2694,Ccel_2695,Ccel_2696,Ccel_2697	-	3243735	3248626	4	3248675	0	0	0	0	Complex
1390	Ccel_2698,Ccel_2699	-	3248733	3250552	2		0	0	0	0	Up
1391	Ccel_2701	-	3252666	3253949	1		0	0	0	0
1392	Ccel_2702	+	3254813	3255962	1		0	0	0	0
1393	Ccel_2703,Ccel_2704	-	3256576	3258125	2		0	0	0	0	Flat
1394	Ccel_2705	+	3258260	3258598	1		0	0	0	0
1395	Ccel_2706	+	3258592	3258948	1		0	0	0	0
1396	Ccel_2707	+	3259024	3260613	1		0	0	0	0
1397	Ccel_2708	-	3260928	3261974	1		0	0	0	0
1398	Ccel_2709,Ccel_2710,Ccel_2711,Ccel_2712	-	3262296	3268287	4		0	0	0	0	Complex
1399	Ccel_2713,Ccel_2714,Ccel_2715,Ccel_2716,Ccel_2717,Ccel_2718,Ccel_2719,Ccel_2720	-	3268624	3277915	8		0	0	0	0	Complex
1400	Ccel_2721	-	3278373	3279098	1		0	0	0	0
1401	Ccel_2722	+	3279523	3280680	1		0	0	0	0
1402	Ccel_2723	+	3280764	3281705	1		0	0	0	0
1403	Ccel_2724,Ccel_2725,Ccel_2726	-	3281712	3287705	3		0	0	0	0	Complex
1404	Ccel_2727	-	3288974	3289255	1		0	0	0	0
1405	Ccel_2728	-	3289259	3289521	1		0	0	0	0
1406	Ccel_2729,Ccel_2730,Ccel_2731	-	3289580	3293733	3		0	0	0	0	Down
1407	Ccel_2732,Ccel_2733	-	3293815	3294370	2		0	0	0	0	Down
1408	Ccel_2734	-	3294953	3295345	1		0	0	0	0
1409	Ccel_2735,Ccel_2736	-	3296650	3297833	2	3297856	0	0	0	0	Up
1410	Ccel_2737,Ccel_2738	-	3298342	3300433	2		0	0	0	0	Flat
1411	Ccel_2739	+	3300498	3300965	1	3300487	0	0	0	0
1412	Ccel_2740	-	3301003	3301935	1		0	0	0	0
1413	Ccel_2741	-	3302070	3303119	1		0	0	0	0
1414	Ccel_2742	+	3303381	3304555	1		0	0	0	0
1415	Ccel_2743	-	3304786	3305025	1		0	0	0	0
1416	Ccel_2744	-	3305132	3305950	1		0	0	0	0
1417	Ccel_2745	-	3306450	3309331	1		0	0	0	0
1418	Ccel_2746	-	3309391	3309804	1		0	0	0	0
1419	Ccel_2747,Ccel_2748,Ccel_2749	-	3310199	3311991	3		0	0	0	0	Complex
1420	Ccel_2750	-	3311996	3315192	1		0	0	0	0
1421	Ccel_2751	-	3312394	3314250	1		0	0	0	0
1422	Ccel_2752,Ccel_2753	-	3315230	3318154	2		0	0	0	0	Flat
1423	Ccel_2754	-	3318342	3318932	1		0	0	0	0
1424	Ccel_2755	-	3318933	3319193	1		0	0	0	0
1425	Ccel_2756	-	3319678	3320517	1	3320695	0	0	0	0
1426	Ccel_2757,Ccel_2758,Ccel_2759	-	3320849	3321428	3		0	0	0	0	Complex
1427	Ccel_2760,Ccel_2761	-	3321695	3323940	2	3323962	0	0	0	0	Up
1428	Ccel_2762	-	3324041	3325749	1		0	0	0	0
1429	Ccel_2763	-	3325746	3325973	1		0	0	0	0
1430	Ccel_2764	-	3326044	3326904	1		0	0	0	0
1431	Ccel_2765	-	3326971	3327051	1		0	0	0	0
1432	Ccel_2766	-	3327189	3329084	1		0	0	0	0
1433	Ccel_2767	-	3329233	3329328	1		0	0	0	0
1434	Ccel_2768	-	3329788	3330066	1		0	0	0	0
1435	Ccel_2769	-	3330151	3331875	1		0	0	0	0
1436	Ccel_2770	-	3331947	3332498	1		0	0	0	0
1437	Ccel_2771,Ccel_2772,Ccel_2773,Ccel_2774,Ccel_2775,Ccel_2776,Ccel_2777,Ccel_2778,Ccel_2779,Ccel_2780,Ccel_2781	-	3332597	3339778	11		0	0	0	0	Complex
1438	Ccel_2782,Ccel_2783	-	3339845	3343894	2		0	0	0	0	Up
1439	Ccel_2784,Ccel_2785,Ccel_2786	-	3344002	3345288	3		0	0	0	0	Down
1440	Ccel_2787,Ccel_2788	-	3345417	3346541	2		0	0	0	0	Down
1441	Ccel_2789	-	3348169	3349281	1	3349315	0	0	0	0
1442	Ccel_2790	+	3349531	3349932	1	3349524	0	0	0	0
1443	Ccel_2791,Ccel_2792	-	3349983	3350967	2		0	0	0	0	Flat
1444	Ccel_2793	+	3351178	3351504	1	3351162	0	0	0	0
1445	Ccel_2794	-	3351775	3352244	1		0	0	0	0
1446	Ccel_2795,Ccel_2796	-	3352433	3354250	2	3354284	0	0	0	0	Up
1447	Ccel_2797,Ccel_2798	-	3354392	3355555	2	3355571	0	0	0	0	Up
1448	Ccel_2799	-	3355617	3355776	1	3355824	0	0	0	0
1449	Ccel_2800	+	3356066	3356172	1		0	0	0	0
1450	Ccel_2801	-	3356311	3357087	1	3357183	0	0	0	0
1451	Ccel_2802,Ccel_2803	-	3357767	3360060	2		0	0	0	0	Down
1452	Ccel_2804,Ccel_2805,Ccel_2806	-	3360346	3363261	3		0	0	0	0	Complex
1453	Ccel_2807	+	3363410	3364696	1		0	0	0	0
1454	Ccel_2808,Ccel_2809,Ccel_2810,Ccel_2811,Ccel_2812,Ccel_2813	-	3365305	3370608	6	3370625	0	0	0	0	Complex
1455	Ccel_2814,Ccel_2815,Ccel_2816	-	3370767	3374321	3		0	0	0	0	Complex
1456	Ccel_2817	-	3374383	3374619	1		0	0	0	0
1457	Ccel_2818,Ccel_2819	-	3374814	3375928	2		0	0	0	0	Down
1458	Ccel_2820,Ccel_2821,Ccel_2822,Ccel_2823,Ccel_2824,Ccel_2825,Ccel_2826,Ccel_2827,Ccel_2828,Ccel_2829,Ccel_2830,Ccel_2831,Ccel_2832,Ccel_2833,Ccel_2834,Ccel_2835,Ccel_2836,Ccel_2837	-	3376013	3392707	18		0	0	0	0	Complex
1459	Ccel_2838,Ccel_2839,Ccel_2840	-	3392797	3393925	3		0	0	0	0	Down
1460	Ccel_2841,Ccel_2842,Ccel_2843,Ccel_2844	-	3394039	3399160	4		0	0	0	0	Down
1461	Ccel_2845	-	3399272	3399631	1		0	0	0	0
1462	Ccel_2846,Ccel_2847,Ccel_2848,Ccel_2849	-	3399787	3402038	4		0	0	0	0	Complex
1463	Ccel_2850,Ccel_2851,Ccel_2852	-	3402258	3405807	3		0	0	0	0	Down
1464	Ccel_2853,Ccel_2854	-	3406193	3407150	2		0	0	0	0	Up
1465	Ccel_2855	+	3407253	3407852	1		0	0	0	0
1466	Ccel_2856	-	3408136	3410079	1		0	0	0	0
1467	Ccel_2857	-	3410067	3410594	1		0	0	0	0
1468	Ccel_2858,Ccel_2859,Ccel_2860,Ccel_2861,Ccel_2862	-	3410668	3413446	5		0	0	0	0	Complex
1469	Ccel_2863	-	3413677	3413823	1		0	0	0	0
1470	Ccel_2864	-	3413919	3415787	1		0	0	0	0
1471	Ccel_2865,Ccel_2866	+	3415989	3417448	2		0	0	0	0	Up
1472	Ccel_2867	-	3417503	3418753	1		0	0	0	0
1473	Ccel_2868	-	3419162	3420544	1	3420558	0	0	0	0
1474	Ccel_2869,Ccel_2870	-	3420733	3421506	2		0	0	0	0	Up
1475	Ccel_2871,Ccel_2872	+	3421657	3422645	2		0	0	0	0	Up
1476	Ccel_2873	+	3422737	3423096	1		0	0	0	0
1477	Ccel_2874	-	3423278	3425593	1	3425627	0	0	0	0
1478	Ccel_2875	+	3425823	3426671	1		0	0	0	0
1479	Ccel_2876	+	3426895	3429480	1	3426875	0	0	0	0
1480	Ccel_2877	-	3429533	3430351	1		0	0	0	0
1481	Ccel_2878	-	3430435	3431127	1	3431136	0	0	0	0
1482	Ccel_2879	-	3431338	3433422	1		0	0	0	0
1483	Ccel_2880,Ccel_2881	+	3433865	3435980	2	3433750	0	0	0	0	Flat
1484	Ccel_2882	-	3436029	3436667	1		1	0	1	0
1485	Ccel_2883	+	3436909	3439146	1	3436885	0	0	0	0
1486	Ccel_2884	-	3439328	3441232	1		0	0	0	0
1487	Ccel_2885	-	3441391	3442389	1	3442431	0	0	0	0
1488	Ccel_2886	+	3442650	3444134	1	3442572	0	0	0	0
1489	Ccel_2887	-	3444203	3445201	1		0	0	0	0
1490	Ccel_2888,Ccel_2889	+	3445528	3448198	2		0	0	0	0	Down
1491	Ccel_2890,Ccel_2891,Ccel_2892	-	3448402	3450743	3		0	0	0	0	Complex
1492	Ccel_2893	-	3450821	3452584	1		0	0	0	0
1493	Ccel_2894	+	3452739	3453071	1		0	0	0	0
1494	Ccel_2895	-	3453133	3453570	1	3453606	0	0	0	0
1495	Ccel_2896	-	3453738	3454211	1	3454226	0	0	0	0
1496	Ccel_2897,Ccel_2898,Ccel_2899	-	3454242	3455533	3		0	0	0	0	Down
1497	Ccel_R0065,Ccel_R0066,Ccel_R0067,Ccel_R0068,Ccel_R0069	-	3455748	3456233	5	3456248	0	0	0	0	Complex
1498	Ccel_2900	-	3456381	3457259	1		0	0	0	0
1499	Ccel_2901	-	3457410	3457610	1	3457682	0	0	0	0
1500	Ccel_2902	-	3457867	3458613	1		0	0	0	0
1501	Ccel_2903,Ccel_2904	-	3458681	3460147	2		0	0	0	0	Up
1502	Ccel_2905,Ccel_2906,Ccel_2907,Ccel_2908	-	3460289	3464175	4	3464225	0	0	0	0	Up
1503	Ccel_2909	-	3464432	3465550	1		0	0	0	0
1504	Ccel_2910,Ccel_2911	+	3465879	3467773	2		0	0	0	0	Flat
1505	Ccel_2912,Ccel_2913,Ccel_2914,Ccel_2915,Ccel_2916	+	3467958	3474980	5	3467925	0	0	0	0	Complex
1506	Ccel_2917	-	3475068	3475685	1	3475695	0	0	0	0
1507	Ccel_2918	+	3475857	3477989	1		0	0	0	0
1508	Ccel_2919	+	3478026	3478370	1		0	0	0	0
1509	Ccel_2920	-	3478436	3479347	1	3479366	0	0	0	0
1510	Ccel_2921	+	3479544	3480287	1	3479525	0	0	0	0
1511	Ccel_2922	-	3480348	3482225	1		0	0	0	0
1512	Ccel_2923,Ccel_2924,Ccel_2925	-	3482354	3483541	3		0	0	0	0	Down
1513	Ccel_2926,Ccel_2927,Ccel_2928	-	3483694	3487151	3		0	0	0	0	Complex
1514	Ccel_2929,Ccel_2930,Ccel_2931,Ccel_2932,Ccel_2933	+	3487440	3492497	5	3487367	0	0	0	0	Complex
1515	Ccel_2934,Ccel_2935	-	3492833	3494510	2		0	0	0	0	Down
1516	Ccel_2936	-	3494665	3496128	1		0	0	0	0
1517	Ccel_2937	+	3496268	3497110	1	3496255	0	0	0	0
1518	Ccel_2938	-	3497176	3497613	1	3497673	0	0	0	0
1519	Ccel_2939	-	3497781	3499349	1		0	0	0	0
1520	Ccel_2940	+	3499733	3500530	1		0	0	0	0
1521	Ccel_2941	+	3500650	3501402	1	3500637	0	0	0	0
1522	Ccel_2942	-	3501368	3502330	1		0	0	0	0
1523	Ccel_2943,Ccel_2944	-	3502987	3504182	2		0	0	0	0	Down
1524	Ccel_2945,Ccel_2946	-	3504314	3505066	2	3505214	0	0	0	0	Down
1525	Ccel_2947,Ccel_2948	-	3505395	3505911	2		0	0	0	0	Up
1526	Ccel_2949,Ccel_2950,Ccel_2951,Ccel_2952,Ccel_2953,Ccel_2954,Ccel_2955,Ccel_2956,Ccel_2957	-	3506177	3510144	9		0	0	0	0	Complex
1527	Ccel_2958,Ccel_2959	-	3510191	3512039	2		0	0	0	0	Up
1528	Ccel_2960	-	3512258	3513925	1		0	0	0	0
1529	Ccel_2961	-	3514083	3515129	1		0	0	0	0
1530	Ccel_2962	-	3515217	3517409	1		0	0	0	0
1531	Ccel_2963	-	3517496	3518893	1		0	0	0	0
1532	Ccel_2964	-	3519517	3520089	1		0	0	0	0
1533	Ccel_2965	-	3520764	3521372	1		0	0	0	0
1534	Ccel_2966,Ccel_2967	+	3521531	3523473	2	3521524	0	0	0	0	Flat
1535	Ccel_2968,Ccel_2969	+	3523877	3524565	2		0	0	0	0	Unknown
1536	Ccel_2970	+	3524641	3526230	1		0	0	0	0
1537	Ccel_2971,Ccel_2972,Ccel_2973	-	3526361	3527909	3		0	0	0	0	Down
1538	Ccel_2974	-	3527949	3528818	1	3528830	0	0	0	0
1539	Ccel_2975	+	3528945	3529757	1	3528931	0	0	0	0
1540	Ccel_2976	-	3529814	3530119	1		0	0	0	0
1541	Ccel_2977	+	3530165	3531211	1		0	0	0	0
1542	Ccel_2978,Ccel_2979,Ccel_2980	-	3531425	3532546	3	3532566	0	0	0	0	Complex
1543	Ccel_2981	-	3532674	3533597	1		0	0	0	0
1544	Ccel_R0070	-	3533766	3533840	1		0	0	0	0
1545	Ccel_2982,Ccel_2983	-	3533967	3534924	2		0	0	0	0	Up
1546	Ccel_2984	-	3535083	3535724	1		0	0	0	0
1547	Ccel_2985,Ccel_2986	-	3535807	3538659	2		0	0	0	0	Up
1548	Ccel_2987	-	3538902	3540341	1		0	0	0	0
1549	Ccel_R0071,Ccel_R0072,Ccel_R0073	-	3540536	3540798	3		1	0	1	0	Down
1550	Ccel_2988	-	3541120	3541851	1		0	0	0	0
1551	Ccel_2989	+	3542089	3542319	1	3541996	0	0	0	0
1552	Ccel_2990	+	3542542	3543828	1		0	0	0	0
1553	Ccel_2991,Ccel_2992,Ccel_2993,Ccel_2994	-	3543873	3545997	4	3546017	0	0	0	0	Down
1554	Ccel_2995,Ccel_2996	-	3546061	3547784	2		0	0	0	0	Up
1555	Ccel_2997	-	3547922	3549310	1		0	0	0	0
1556	Ccel_2998	-	3549661	3550131	1		0	0	0	0
1557	Ccel_2999	-	3550337	3551347	1	3551403	0	0	0	0
1558	Ccel_3000	-	3551485	3552525	1	3552534	0	0	0	0
1559	Ccel_3001,Ccel_3002,Ccel_3003	+	3552745	3556196	3		0	0	0	0	Complex
1560	Ccel_3004,Ccel_3005,Ccel_3006	-	3556237	3559509	3		0	0	0	0	Down
1561	Ccel_3007	+	3559638	3560069	1		0	0	0	0
1562	Ccel_3008	-	3560059	3560616	1		0	0	0	0
1563	Ccel_3009,Ccel_3010	+	3560846	3561862	2	3560772	0	0	0	0	Flat
1564	Ccel_3011,Ccel_3012,Ccel_3013,Ccel_3014	-	3562356	3566402	4		0	0	0	0	Complex
1565	Ccel_3015	-	3567167	3567449	1		0	0	0	0
1566	Ccel_3016	+	3567564	3567755	1		0	0	0	0
1567	Ccel_3017	+	3567761	3568845	1		0	0	0	0
1568	Ccel_3018	-	3568987	3569157	1		0	0	0	0
1569	Ccel_3019,Ccel_3020	-	3569800	3575402	2	3575566	1	1	0	0	Down
1570	Ccel_3021,Ccel_3022	-	3576085	3576548	2		0	0	0	0	Flat
1571	Ccel_3023	-	3577404	3577895	1	3577907	0	0	0	0
1572	Ccel_3024,Ccel_3025	-	3578044	3578916	2		0	0	0	0	Up
1573	Ccel_3026,Ccel_3027,Ccel_3028,Ccel_3029,Ccel_3030,Ccel_3031	-	3578927	3581886	6		0	0	0	0	Complex
1574	Ccel_3032	+	3582009	3582671	1	3581960	0	0	0	0
1575	Ccel_3033,Ccel_3034,Ccel_3035,Ccel_3036,Ccel_3037,Ccel_3038,Ccel_3039,Ccel_3040,Ccel_3041,Ccel_3042,Ccel_3043,Ccel_3044,Ccel_3045	-	3582720	3592015	13		0	0	0	0	Complex
1576	Ccel_3046,Ccel_3047,Ccel_3048,Ccel_3049,Ccel_3050,Ccel_3051	-	3592165	3597964	6		0	0	0	0	Complex
1577	Ccel_3052	-	3598019	3598348	1		0	0	0	0
1578	Ccel_3053,Ccel_3054,Ccel_3055,Ccel_3056	-	3598547	3600802	4		0	0	0	0	Complex
1579	Ccel_3057,Ccel_3058,Ccel_3059,Ccel_3060,Ccel_3061,Ccel_3062,Ccel_3063,Ccel_3064	-	3601092	3608928	8		0	0	0	0	Complex
1580	Ccel_3065,Ccel_3066,Ccel_3067,Ccel_3068,Ccel_3069,Ccel_3070,Ccel_3071,Ccel_3072,Ccel_3073	-	3609012	3613389	9		0	0	0	0	Complex
1581	Ccel_3074,Ccel_3075	-	3613463	3613947	2		0	0	0	0	Up
1582	Ccel_3076,Ccel_3077,Ccel_3078	+	3614180	3616570	3		0	0	0	0	Complex
1583	Ccel_R0074	-	3616549	3616624	1	3616684	0	0	0	0
1584	Ccel_3079	+	3616874	3617500	1		0	0	0	0
1585	Ccel_R0075,Ccel_3080	-	3617648	3618268	2	3618376	0	0	0	0	Up
1586	Ccel_3081	-	3618389	3618667	1	3618699	0	0	0	0
1587	Ccel_3082,Ccel_3083	-	3618746	3619594	2		0	0	0	0	Down
1588	Ccel_3084,Ccel_3085,Ccel_3086	-	3619722	3621210	3	3621261	0	0	0	0	Down
1589	Ccel_3087	-	3621322	3621744	1		0	0	0	0
1590	Ccel_3088	-	3622161	3622715	1		0	0	0	0
1591	Ccel_3089	-	3622949	3624040	1	3624096	0	0	0	0
1592	Ccel_3090,Ccel_3091	-	3624126	3628240	2		0	0	0	0	Down
1593	Ccel_3092,Ccel_3093	-	3628339	3630508	2	3630522	1	1	0	0	Down
1594	Ccel_3094	-	3630706	3630957	1	3630982	0	0	0	0
1595	Ccel_3095	-	3631087	3631899	1	3631911	0	0	0	0
1596	Ccel_3096	+	3632183	3633586	1	3632121	0	0	0	0
1597	Ccel_3097	-	3633928	3634356	1		0	0	0	0
1598	Ccel_3098	-	3634475	3635626	1		0	0	0	0
1599	Ccel_3099,Ccel_3100,Ccel_3101	-	3635613	3637679	3	3637696	0	0	0	0	Complex
1600	Ccel_3102	-	3637812	3638840	1		0	0	0	0
1601	Ccel_3103,Ccel_3104,Ccel_3105	-	3639025	3641948	3		0	0	0	0	Complex
1602	Ccel_3106	+	3642271	3642663	1	3642255	0	0	0	0
1603	Ccel_3107,Ccel_3108	-	3642699	3644415	2		0	0	0	0	Up
1604	Ccel_3109	-	3644415	3644903	1	3644926	0	0	0	0
1605	Ccel_3110	+	3645990	3646127	1		0	0	0	0
1606	Ccel_3111,Ccel_3112	-	3646232	3647930	2		0	0	0	0	Down
1607	Ccel_3113,Ccel_3114	-	3648542	3648863	2		0	0	0	0	Up
1608	Ccel_3115	+	3649027	3649350	1	3649018	0	0	0	0
1609	Ccel_3116,Ccel_3117	+	3649730	3651729	2	3649660	0	0	0	0	Down
1610	Ccel_3118,Ccel_3119,Ccel_3120	-	3652990	3657254	3		0	0	0	0	Down
1611	Ccel_3121	+	3658372	3658629	1	3658352	0	0	0	0
1612	Ccel_3122	-	3658714	3659283	1	3659321	0	0	0	0
1613	Ccel_3123	-	3659966	3660706	1		0	0	0	0
1614	Ccel_3124,Ccel_3125,Ccel_3126,Ccel_3127,Ccel_3128,Ccel_3129	-	3660783	3665713	6		0	0	0	0	Complex
1615	Ccel_3130	-	3665762	3666004	1		0	0	0	0
1616	Ccel_3131	-	3666033	3671306	1		0	0	0	0
1617	Ccel_3132	-	3671326	3672762	1		0	0	0	0
1618	Ccel_3133,Ccel_3134	-	3673267	3674171	2		0	0	0	0	Down
1619	Ccel_3135,Ccel_3136	-	3674248	3674585	2		0	0	0	0	Flat
1620	Ccel_3137,Ccel_3138,Ccel_3139,Ccel_3140,Ccel_3141,Ccel_3142,Ccel_3143,Ccel_3144,Ccel_3145,Ccel_3146,Ccel_3147	-	3674733	3683994	11		0	0	0	0	Complex
1621	Ccel_3148	-	3684267	3684479	1		0	0	0	0
1622	Ccel_3149,Ccel_3150,Ccel_3151	-	3684558	3686343	3		0	0	0	0	Complex
1623	Ccel_3152	-	3686398	3687477	1		0	0	0	0
1624	Ccel_3153,Ccel_3154	-	3687633	3691160	2		0	0	0	0	Up
1625	Ccel_3155,Ccel_3156	-	3691303	3692867	2	3692973	1	1	0	0	Down
1626	Ccel_3157	-	3693019	3693630	1		0	0	0	0
1627	Ccel_3158,Ccel_3159,Ccel_3160	-	3693712	3694834	3		0	0	0	0	Complex
1628	Ccel_3161,Ccel_3162,Ccel_3163,Ccel_3164	-	3695297	3699871	4		0	0	0	0	Complex
1629	Ccel_3165,Ccel_3166,Ccel_3167,Ccel_3168,Ccel_3169,Ccel_3170,Ccel_3171,Ccel_3172	-	3699965	3702472	8		0	0	0	0	Complex
1630	Ccel_3173	+	3702636	3702845	1		0	0	0	0
1631	Ccel_3174,Ccel_3175,Ccel_3176,Ccel_3177	-	3702895	3709903	4		0	0	0	0	Complex
1632	Ccel_3178	-	3709969	3710739	1		0	0	0	0
1633	Ccel_3179	+	3710868	3711014	1		0	0	0	0
1634	Ccel_3180	-	3711085	3711579	1		0	0	0	0
1635	Ccel_3181,Ccel_3182	+	3711762	3713715	2		0	0	0	0	Up
1636	Ccel_3183	-	3713871	3715148	1		0	0	0	0
1637	Ccel_3184,Ccel_3185	-	3715501	3717286	2	3717303	0	0	0	0	Flat
1638	Ccel_3186	+	3717532	3718464	1		0	0	0	0
1639	Ccel_3187,Ccel_3188	+	3718640	3719972	2		0	0	0	0	Flat
1640	Ccel_3189	+	3720031	3721068	1	3719997	0	0	0	0
1641	Ccel_3190	-	3721141	3721512	1	3721562	0	0	0	0
1642	Ccel_3191,Ccel_3192	-	3721630	3723409	2		0	0	0	0	Down
1643	Ccel_3193	+	3723574	3724251	1		0	0	0	0
1644	Ccel_3194	-	3724558	3725283	1		0	0	0	0
1645	Ccel_3195,Ccel_3196	-	3725493	3728491	2		0	0	0	0	Flat
1646	Ccel_3197	-	3728587	3729903	1	3729981	0	0	0	0
1647	Ccel_3198	-	3730187	3732790	1		0	0	0	0
1648	Ccel_3199,Ccel_3200,Ccel_3201	+	3733177	3736480	3	3733118	0	0	0	0	Complex
1649	Ccel_3202,Ccel_3203,Ccel_3204	-	3736498	3739783	3		0	0	0	0	Complex
1650	Ccel_3205	-	3740203	3741381	1	3741413	0	0	0	0
1651	Ccel_3206	+	3741616	3742884	1	3741553	0	0	0	0
1652	Ccel_3207	+	3742975	3744762	1		0	0	0	0
1653	Ccel_3208	-	3744789	3745805	1		0	0	0	0
1654	Ccel_3209	+	3745922	3746626	1	3745910	0	0	0	0
1655	Ccel_3210	-	3746702	3747394	1		0	0	0	0
1656	Ccel_3211	+	3747590	3748186	1	3747567	0	0	0	0
1657	Ccel_3212	-	3748193	3748816	1		0	0	0	0
1658	Ccel_3213,Ccel_3214,Ccel_3215,Ccel_3216,Ccel_3217,Ccel_3218,Ccel_3219	+	3749326	3755772	7		0	0	0	0	Complex
1659	Ccel_3220	-	3755906	3756823	1	3756841	0	0	0	0
1660	Ccel_3221,Ccel_3222	-	3757000	3759229	2	3759267	0	0	0	0	Down
1661	Ccel_3223	-	3759326	3760099	1		0	0	0	0
1662	Ccel_3224,Ccel_3225	-	3760282	3762344	2		1	0	0	1	Down
1663	Ccel_3226	-	3762730	3764928	1	3765072	0	0	0	0
1664	Ccel_3227	-	3765304	3765996	1	3766069	0	0	0	0
1665	Ccel_3228	+	3766351	3767313	1		0	0	0	0
1666	Ccel_3229,Ccel_3230	+	3767645	3769929	2		0	0	0	0	Up
1667	Ccel_3231	-	3769904	3770458	1	3770491	0	0	0	0
1668	Ccel_3232	-	3770592	3771866	1		0	0	0	0
1669	Ccel_3233,Ccel_3234	+	3772001	3774935	2	3771969	0	0	0	0	Flat
1670	Ccel_3235	-	3775011	3775889	1		0	0	0	0
1671	Ccel_3236	+	3776196	3776570	1	3776140	0	0	0	0
1672	Ccel_3237,Ccel_3238,Ccel_3239	-	3776653	3779102	3		0	0	0	0	Down
1673	Ccel_3240	-	3779339	3785560	1		0	0	0	0
1674	Ccel_3241	-	3785709	3786821	1		0	0	0	0
1675	Ccel_3242,Ccel_3243,Ccel_3244,Ccel_3245	-	3786892	3791581	4		0	0	0	0	Complex
1676	Ccel_3246	-	3791754	3793085	1		0	0	0	0
1677	Ccel_3247	-	3793363	3800490	1		0	0	0	0
1678	Ccel_3248,Ccel_3249	+	3800943	3804333	2		0	0	0	0	Up
1679	Ccel_3250,Ccel_3251,Ccel_3252,Ccel_3253,Ccel_3254,Ccel_3255,Ccel_3256,Ccel_3257,Ccel_3258,Ccel_3259,Ccel_3260	-	3804344	3815207	11	3815281	0	0	0	0	Complex
1680	Ccel_3261,Ccel_3262,Ccel_3263,Ccel_3264,Ccel_3265	-	3815510	3821670	5		0	0	0	0	Complex
1681	Ccel_3266	-	3822285	3822740	1		0	0	0	0
1682	Ccel_3267	-	3822917	3823078	1		0	0	0	0
1683	Ccel_3268	-	3823369	3823545	1		0	0	0	0
1684	Ccel_3269	+	3824601	3824765	1	3824555	0	0	0	0
1685	Ccel_3270	+	3825367	3826206	1	3825330	0	0	0	0
1686	Ccel_3271,Ccel_3272,Ccel_3273,Ccel_3274,Ccel_3275,Ccel_3276,Ccel_3277,Ccel_3278	-	3826465	3830459	8		0	0	0	0	Complex
1687	Ccel_3279	+	3830573	3831139	1	3830532	0	0	0	0
1688	Ccel_3280,Ccel_3281,Ccel_3282,Ccel_3283,Ccel_3284,Ccel_3285,Ccel_3286,Ccel_3287,Ccel_3288,Ccel_3289,Ccel_3290,Ccel_3291,Ccel_3292	-	3831151	3840440	13		0	0	0	0	Complex
1689	Ccel_3293,Ccel_3294,Ccel_3295,Ccel_3296,Ccel_3297,Ccel_3298	-	3840590	3846389	6		0	0	0	0	Complex
1690	Ccel_3299	-	3846443	3846739	1		0	0	0	0
1691	Ccel_3300	-	3846891	3847319	1		0	0	0	0
1692	Ccel_3301,Ccel_3302	-	3847458	3848328	2		0	0	0	0	Flat
1693	Ccel_3303	-	3848418	3848687	1		0	0	0	0
1694	Ccel_3304,Ccel_3305,Ccel_3306,Ccel_3307,Ccel_3308,Ccel_3309,Ccel_3310,Ccel_3311,Ccel_3312,Ccel_3313,Ccel_3314	-	3849048	3859414	11		0	0	0	0	Complex
1695	Ccel_3315,Ccel_3316	-	3859487	3859898	2		0	0	0	0	Flat
1696	Ccel_3317,Ccel_3318	+	3860095	3862231	2	3860088	0	0	0	0	Up
1697	Ccel_R0076,Ccel_R0077	-	3862355	3862509	2		0	0	0	0	Up
1698	Ccel_3319	-	3862595	3863239	1	3863305	0	0	0	0
1699	Ccel_3320,Ccel_3321	-	3863373	3864771	2		0	0	0	0	Down
1700	Ccel_3322	-	3865074	3865835	1	3865851	0	0	0	0
1701	Ccel_3323	-	3865901	3866734	1		0	0	0	0
1702	Ccel_3324,Ccel_3325	-	3866867	3869006	2		0	0	0	0	Down
1703	Ccel_3326	-	3869191	3870069	1	3870101	0	0	0	0
1704	Ccel_3327	+	3870210	3871646	1		0	0	0	0
1705	Ccel_3328,Ccel_3329	-	3872037	3873278	2	3873297	0	0	0	0	Up
1706	Ccel_3330	+	3873494	3874270	1		0	0	0	0
1707	Ccel_3331	-	3874463	3875383	1		0	0	0	0
1708	Ccel_3332	-	3875484	3876764	1	3876814	0	0	0	0
1709	Ccel_3333,Ccel_3334	-	3877003	3879727	2		0	0	0	0	Down
1710	Ccel_3335	-	3879866	3880507	1	3880538	0	0	0	0
1711	Ccel_3336	-	3880716	3881774	1	3881789	0	0	0	0
1712	Ccel_3337	-	3881990	3883165	1	3883281	0	0	0	0
1713	Ccel_3338	+	3883367	3883741	1	3883321	0	0	0	0
1714	Ccel_3339	-	3884127	3884951	1		0	0	0	0
1715	Ccel_3340	-	3885316	3886233	1		0	0	0	0
1716	Ccel_3341	-	3886378	3887133	1		0	0	0	0
1717	Ccel_3342	+	3887404	3887619	1		0	0	0	0
1718	Ccel_3343	+	3887772	3887963	1	3887730	0	0	0	0
1719	Ccel_3344	+	3888146	3889177	1	3888109	0	0	0	0
1720	Ccel_3345,Ccel_3346,Ccel_3347,Ccel_3348	+	3889238	3890839	4		0	0	0	0	Flat
1721	Ccel_3349	-	3890856	3891962	1		0	0	0	0
1722	Ccel_3350	-	3892033	3893418	1		0	0	0	0
1723	Ccel_3351	+	3893536	3895275	1		0	0	0	0
1724	Ccel_3352,Ccel_3353,Ccel_3354,Ccel_3355,Ccel_3356	-	3895327	3898615	5		0	0	0	0	Complex
1725	Ccel_3357	-	3898733	3898891	1	3898990	0	0	0	0
1726	Ccel_3358,Ccel_3359	-	3898975	3899833	2	3899887	0	0	0	0	Up
1727	Ccel_3360	-	3899961	3900569	1		0	0	0	0
1728	Ccel_3361,Ccel_3362	+	3900718	3902715	2		0	0	0	0	Flat
1729	Ccel_3363,Ccel_3364,Ccel_3365	-	3902681	3904453	3		0	0	0	0	Complex
1730	Ccel_3366,Ccel_3367,Ccel_3368,Ccel_3369	-	3904591	3906941	4		1	0	0	1	Complex
1731	Ccel_3370,Ccel_3371	-	3907020	3909853	2		1	0	1	0	Up
1732	Ccel_3372	+	3910340	3911401	1		0	0	0	0
1733	Ccel_3373,Ccel_3374	-	3911404	3913206	2		0	0	0	0	Up
1734	Ccel_3375	-	3913377	3913586	1	3913720	0	0	0	0
1735	Ccel_3376	-	3913774	3915846	1	3915977	0	0	0	0
1736	Ccel_3377	+	3916413	3916757	1	3916350	0	0	0	0
1737	Ccel_3378,Ccel_3379,Ccel_3380	-	3916955	3918568	3		0	0	0	0	Down
1738	Ccel_R0078	-	3918876	3918951	1	3918988	0	0	0	0
1739	Ccel_R0079	-	3919115	3919190	1		0	0	0	0
1740	Ccel_3381	+	3919351	3920058	1		0	0	0	0
1741	Ccel_3382	+	3920352	3922829	1		0	0	0	0
1742	Ccel_3383	+	3922942	3924795	1	3922927	0	0	0	0
1743	Ccel_3384,Ccel_3385	-	3924832	3927593	2	3927656	0	0	0	0	Flat
1744	Ccel_3386,Ccel_3387	-	3927975	3929182	2		0	0	0	0	Flat
1745	Ccel_3388,Ccel_3389	-	3929305	3931384	2	3931547	0	0	0	0	Up
1746	Ccel_3390,Ccel_3391,Ccel_3392	-	3931584	3934423	3	3934467	0	0	0	0	Down
1747	Ccel_3393,Ccel_3394	-	3934531	3937082	2	3937117	0	0	0	0	Flat
1748	Ccel_3395,Ccel_3396	-	3937268	3939628	2		0	0	0	0	Down
1749	Ccel_3397	-	3939731	3942013	1	3942041	0	0	0	0
1750	Ccel_3398	-	3942231	3945155	1		0	0	0	0
1751	Ccel_3399	-	3945454	3948297	1		0	0	0	0
1752	Ccel_3400,Ccel_3401	-	3948632	3951027	2	3951068	0	0	0	0	Flat
1753	Ccel_3402,Ccel_3403	-	3951158	3952431	2		0	0	0	0	Down
1754	Ccel_3404	+	3952563	3954167	1	3952543	0	0	0	0
1755	Ccel_R0080	-	3954747	3954822	1	3954843	0	0	0	0
1756	Ccel_3405,Ccel_3406	+	3955127	3958806	2		0	0	0	0	Up
1757	Ccel_3407	-	3958886	3959758	1	3959772	0	0	0	0
1758	Ccel_3408	+	3960144	3960695	1		0	0	0	0
1759	Ccel_3409	+	3960858	3961226	1	3960845	0	0	0	0
1760	Ccel_3410	-	3961510	3963429	1	3963437	0	0	0	0
1761	Ccel_3411	+	3963560	3964483	1		0	0	0	0
1762	Ccel_3412	+	3964636	3967110	1		0	0	0	0
1763	Ccel_3413,Ccel_3414	-	3967161	3968806	2	3968837	0	0	0	0	Up
1764	Ccel_3415	+	3969090	3971078	1	3969071	0	0	0	0
1765	Ccel_3416,Ccel_3417,Ccel_3418,Ccel_3419	+	3971286	3974031	4		0	0	0	0	Complex
1766	Ccel_3420	+	3974126	3975415	1	3974100	0	0	0	0
1767	Ccel_3421,Ccel_3422	+	3975550	3976957	2		0	0	0	0	Down
1768	Ccel_3423	-	3977028	3979310	1	3979333	0	0	0	0
1769	Ccel_R0081,Ccel_R0082,Ccel_R0083,Ccel_R0084	-	3979462	3985283	4		5	1	1	3	Unknown
1770	Ccel_3424,Ccel_3425	-	3985943	3987544	2	3987583	0	0	0	0	Up
1771	Ccel_3426	-	3987858	3989183	1		0	0	0	0
1772	Ccel_3427,Ccel_3428	+	3989337	3990797	2		0	0	0	0	Flat
1773	Ccel_3429,Ccel_3430,Ccel_3431	-	3990923	3995084	3		0	0	0	0	Complex
1774	Ccel_3432	-	3995380	3995637	1	3995679	0	0	0	0
1775	Ccel_3433	-	3995749	3997311	1		0	0	0	0
1776	Ccel_3434,Ccel_3435,Ccel_3436,Ccel_3437	-	3997446	4002355	4		2	0	0	2	Complex
1777	Ccel_3438	-	4002835	4004394	1	4004468	0	0	0	0
1778	Ccel_3439,Ccel_3440	-	4004515	4005361	2		0	0	0	0	Up
1779	Ccel_3441,Ccel_3442	+	4005578	4007571	2		0	0	0	0	Up
1780	Ccel_3443	-	4007630	4008094	1		0	0	0	0
1781	Ccel_3444,Ccel_3445,Ccel_3446	-	4008247	4011440	3		0	0	0	0	Complex
1782	Ccel_3447	-	4011556	4012746	1	4012805	0	0	0	0
1783	Ccel_3448,Ccel_3449,Ccel_3450,Ccel_3451,Ccel_3452	-	4012835	4017922	5		0	0	0	0	Complex
1784	Ccel_3453	+	4018096	4018437	1		0	0	0	0
1785	Ccel_3454	+	4018870	4021314	1		0	0	0	0
1786	Ccel_3455	+	4021455	4022021	1		0	0	0	0
1787	Ccel_3456,Ccel_3457	+	4022108	4023688	2	4022082	0	0	0	0	Up
1788	Ccel_3458	+	4023776	4027009	1	4023758	0	0	0	0
1789	Ccel_3459,Ccel_3460	-	4027067	4030030	2	4030096	0	0	0	0	Flat
1790	Ccel_R0085	+	4030260	4030336	1		0	0	0	0
1791	Ccel_3461	+	4030664	4031824	1	4030634	0	0	0	0
1792	Ccel_3462	-	4031921	4032151	1		0	0	0	0
1793	Ccel_3463	+	4032256	4034331	1		0	0	0	0
1794	Ccel_3464	+	4034509	4035552	1		0	0	0	0
1795	Ccel_3465	-	4035778	4036203	1	4036234	0	0	0	0
1796	Ccel_3466	+	4036363	4036614	1		0	0	0	0
1797	Ccel_3467,Ccel_3468,Ccel_3469,Ccel_3470	-	4036673	4041763	4	4041784	0	0	0	0	Complex
1798	Ccel_3471,Ccel_3472,Ccel_3473	-	4041888	4043379	3		0	0	0	0	Down
1799	Ccel_3474	+	4043542	4043922	1	4043493	0	0	0	0
1800	Ccel_3475	+	4044229	4044474	1		0	0	0	0
1801	Ccel_3476	-	4044540	4045442	1	4045479	0	0	0	0
1802	Ccel_3477	-	4045641	4045811	1	4045906	0	0	0	0
1803	Ccel_3478,Ccel_3479,Ccel_3480	-	4046259	4049734	3		0	0	0	0	Unknown
1804	Ccel_3481	-	4050214	4051348	1		0	0	0	0
1805	Ccel_R0086,Ccel_R0087,Ccel_R0088	-	4051691	4057459	3		6	2	1	3	Unknown
1806	Ccel_3482	-	4058002	4060524	1	4060558	0	0	0	0
1807	Ccel_3483	-	4060761	4061606	1	4061672	0	0	0	0
1808	Ccel_3484,Ccel_3485,Ccel_3486	-	4061766	4065808	3		0	0	0	0	Unknown
1809	Ccel_3487,Ccel_3488,Ccel_3489,Ccel_3490	-	4065943	4068012	4		0	0	0	0	Complex
1810	Ccel_3491	-	4068088	4068222	1	4068279	0	0	0	0
