# Supplementary material for: Cellulosome stoichiometry in Clostridium cellulolyticum is regulated by selective RNA processing and stabilization
Source: Nat Commun. 2015 Apr 24;6:6900. doi: 10.1038/ncomms7900 (PMC4423207; doi:10.1038/ncomms7900)
Supplement: Supplementary Data 5 — Sequences of the non-iPS intergenic regions within PS-harboring operons. [file ncomms7900-s6.xlsx]

## Sheet: Control sequence_Non-PS
Strand	Sequence of intergenic region	Folding energy (kcal mol-1)	Upstream gene	Downstream gene
+	TTGATTAACTTCAAGTTATGTTGAAAAAAAGTCTCGATTGGTCAACATTTTATTAACAGCAGCTAGCTGTTGGTATAACTAAATTAGACAAGTTATACAC	-20.8	Ccel_0001	Ccel_0002
+	GCTTTTGCGTACTTAGTTCAAGCTGTAAGAATTTAATTATAGAACGAAATATTTGGAGGTTTTATGGAGGAAGTTGGTATCAATACTGAGTTTATTAAGC	-16.4	Ccel_0002	Ccel_0003
+	AGAATTCAATCAAAAACAGTATAAAGTAATTCAAAATTGCTGAATGAGGTAATACATTGATTGTCAAAAACCTGGTTTTAGAGAATTATAGAAACCATAC	-14.9	Ccel_0003	Ccel_0004
+	ATCAAAATATATAACTGATATTTCAAATATTTAACTGATTGTTGAAAGGAAGTAAACAAAATACTATGAGTGATATTAACAATAATTCAATTTATGACGA	-9.8	Ccel_0005	Ccel_0006
+	GCTAAAATATGTGAGATGGCTGGTATATTGGTTGACGAAAGAAGGTAGAGATATGAATATTAATAGTTCAGGTACAAACGGATTACAAGGCACTACAAAT	-11.5	Ccel_0104	Ccel_0105
+	CTGGCTCGCTTCCCAATTCGGTGGGCAATAAAGGTAGATTAGAGAATAGTACTATTCAGGAGGTTGCTAATGACGATAAACAATGGCTATAATCAATACA	-18.8	Ccel_0105	Ccel_0106
+	GTAGTATAATGCAATAAGTATCAGCACTCCCGGTGTTTGGGAGTGCTGTTTTTAGATATGGGATAAATATAAAGGAAATAGTTGAAGAAATAATTGTAGC	-24	Ccel_0179	Ccel_0180
+	TAACAAATAACTATTATAATTTATAATGGATTTTAGTATTGTAAACTAAAGCTTTAGCTTTTGAAAGAATATAAATAGGTTTTATTAGGAGGTAAATATG	-15.3	Ccel_0180	Ccel_0181
+	TTGAAGAGGCAGTGGAACTGATGAAGGAATAAGTTTTTCTATATGAGATTTGGGAGGGAATTAAATAATGTCTATAAGCGAAGAAAAATTATTAATACTA	-9.9	Ccel_0253	Ccel_0254
+	CAGAAACGTTAGGCATTACAAAAAATCGGTTTGGAGAGAAGGTGATATAATGGGAGAAAAACTAACTCATGCAATGGAATCACACACTGCATTTTATTTG	-12.8	Ccel_0265	Ccel_0266
+	CGAATAAGAGTCTGGTGGACAAATTTATTGATGAGGCAGGTGTTGCTTAATGCCACTTGTAGAAAAAAGGTATGCACAGGCACTGCTGGAATTGTCCGGT	-22.8	Ccel_0268	Ccel_0269
+	GCAGGATTGAATCATTAACTGAGATAGTCAGTGTTTAACTGATGGTATCGGAACATATGGGGTGAGAAACATGAGTCTTAGACCAGAAGAAATAAGCTCG	-22	Ccel_0269	Ccel_0270
+	ACAATAATAAAAGCTTATCTTATAATAACAATAACACAGCAGATAAGCGTTATACTTATAATTTTGTCGTGCTGTGGGACAGAAACGGCGGGTTATCATA	-18.6	Ccel_0270	Ccel_0271
+	CGAAGATATATTCCTGCAGATTACCACACAGGAAAAGGAGGTTATATAATTATGTTTTCTATATTTAAAAAAGAATTCAAATCATATTTTACTTCGGCAA	-15.2	Ccel_0295	Ccel_0296
+	TGTATTTATTACAATAAGAGTAATAGAAAAAAGACGTTGGAGTAAGGGGTGATAAAAGTGGGCAAATTTAAATTTTTAAATAAAAGGTCTCTTAAATATG	-10.8	Ccel_0296	Ccel_0297
+	ATCCTTGGCTGCGGTTTGTTCGTTTGGTCAAGAAGGAGGCACTTGTAAAATATGAAGTTATATAGAAATGCAATTATATTGGTTGTAGTTCTGGGACTTC	-23.5	Ccel_0297	Ccel_0298
+	AAGTTGTATTTACAAGGTGATCGGTTTACAAGAATTAGAGGGAGGACATGGGGCTCTTGTTGGATGGGCCTGTTTTTGATATGTCTGAAGAAACTAAGTG	-18.5	Ccel_0306	Ccel_0307
+	ATTTAGGCCATAAGGCAGATAAGACTTGAAAGAGTTTTATCATTTTTATAAATCAAAATATGCAATTGGTAAGAAATTTGGGAGGTGGAATTAATGGCAA	-24	Ccel_0307	Ccel_0308
+	GCAATAATGTGCGAAAGTGCAAAGACTGCTCATAATGCAGTTTTGACAATTCGTGGGAGGAAACATTAGTTTCCGACAATAATTAACCACTTAAGGAGTG	-26.3	Ccel_0309	Ccel_0309
+	ATAGACAGTAGGTGATAAGGTATTCTATACTTTAGTCATAATTGATGAAAATCATCCTACCGAGGTTTTATTAATAACGATTAATTACCCTTTGTATGTC	-19.6	Ccel_0310	Ccel_0310
+	GATGATCTAAGCGATGACTTTGAAGACGACGAAGATTTATAAGGAAGGGAGATAAGCTATGTTTGAACTGAACAACTTTGATTCTATAAGAATAGGATTA	-11.1	Ccel_0311	Ccel_0313
+	ATTTGCTCATTACAGATGGTAAAAATATAGATTGGATTGATAGTTTATCAATCGGACTATCGTGAAAGGAGGGTAATATGCCCAGGCAATTTGATTTGGA	-22.6	Ccel_0312	Ccel_0317
+	TTAGTTACAAGAGCAAGCTACATGGCAACACTAATGTTTGTTCTTGTAAAATAAAGTAAATGAGTATAAAATTAGCGCACCGCGCTTTAATGAAAGGATG	-25.5	Ccel_0313	Ccel_0318
+	TGTGCTTTAAAAGAATTCGGATATAAATTTGGAAAGGAGGAAATGTATGTATAAGCTTCTGGTTTATCCCTTTAGTATGGAAGATTACTGCATAACAAAA	-12.8	Ccel_0328	Ccel_0329
+	TTCCTTGGTAGAAGAATTGGAAGGGAATGTGGCACTTGTTTAAAAAGGGGGAACCTATGAATAAATGCGAAGTAATGAATGAAATTAAAAAAACTGTTTT	-15.2	Ccel_0329	Ccel_0330
+	ATGATTACATAAAAACTATTAAGGAGGTATTTTTATGGAGAAATTATCCAAAAGAAATGAGTTAGTACCTAACACTGTTATGGCATTTTCGTGTCCCTGT	-13.1	Ccel_0331	Ccel_0332
+	AAAGACAATTAAGGAAAATATGATTAGCTTGGGTATTTGGGAGGTATAAACATGAGCTGTGACAAAGTAGATGCTTCATTGCTTCAGGAATATTTAGAGA	-14.9	Ccel_0375	Ccel_0376
+	GGATTAAAAAAAGGAGTCAAAAAATTAATTGCTAAGTAATGTATTGTAAATGGAGGAACTGATGGTAGCTCTTATAATAACTCTTAAAATAATTTCATAT	-11	Ccel_0376	Ccel_0377
+	CCTAAGGCAAAGAACATTTTTGTTCTTTGCTTTTTGAATAACAAACGTAAACAGTATTATAATATTTAAATAAATTTACAAATGTCTTATAAGGAGGATA	-20.4	Ccel_0393	Ccel_0394
+	TAGAGCATCGAAGTGTTAACCTTGGCATGATAATATATGAAAACAAATTAGATAATTAGTGGTAACTGGGGCCTTTAATTGGTCATGGAGGTTAATTTGA	-18.7	Ccel_0396	Ccel_0397
+	TTTAAAGCTGATAAAGTTATTCGCAAAGTAACGGTGTTGGCAAAAAACGTCTGTAAAGGGGGAAGTGACATGGAACATAGCGAATTGAGTGTTCAAAAAA	-18.8	Ccel_0397	Ccel_0398
+	ATGTAATGATGATCATTCCATAGTAATGACAAAAAAGATTGGAGTATAGCTATGGAAAACAAAACTCAAAATACATTAAATTATGACGAAGTACAGTTAT	-15.1	Ccel_0399	Ccel_0400
+	GTTGCCATAGTAAAAAGGGTCATTAAATTTTAAATATTTGATTAGTATATGGAGGTTGACAAGAAAATGAGCGCTGAGTTGATATTAGCTCTTGAACAGC	-14.7	Ccel_0453	Ccel_0454
+	AAATAATATAATTGATTGACCCTTTACCACCTTTGGCAAGGAATTAAGATATTAAATTAAAAATATGGAAGGTGTGGATGGATGAAGCAAAAAAAGATTC	-13.3	Ccel_0454	Ccel_0455
+	GACATGGACATTTATAATATTCTGAAAAACCAATTGGAGGAAAACGATGAATAAGGTTTATTCCTTATTAGGACTTGCAAAGAAAGCAGGTCAGCTGTTA	-19.6	Ccel_0455	Ccel_0456
+	AAATTAATAGATAATTCAACAAACGAAACAGGGGGTGAAGGTTTTGGAAAAAGCTAGAATATACGAGCTGGCCAAAGAACTTAATACTACAAGTAAAAGG	-11.1	Ccel_0456	Ccel_0457
+	GATAAAATTGCGGAAAAGATGGCATTACTTGGTATATAGCCGGAAAACTTTGAGGTGAATAATGGAATTTAAGCATACATCCGTTTTACTTGATGAGTGT	-16.6	Ccel_0475	Ccel_0476
+	GTGTACAGGTTGTATGGACTGTCACAAATCAACAAATATATAACGAGGTGACTTATATGGTAGACAATGGATGCAGTTGTGGCGGAACAGATTGTGGATC	-21.4	Ccel_0627	Ccel_0628
+	GTTGGCTGCAAGCTCTGTACAGAGATATGCGGATTTAATGCTATCGAAAGGGCAGGTGAATAAGGTGAAAAAATTGAATATTCTTATAGTAGGTGTTGGC	-18.9	Ccel_0667	Ccel_0668
+	TTGCTTTTGTGTGGGGCTACAATTTTTGTAAGTAAACCCTGAAAGCCATTCCAAGTGGGATGTTGGCAAAGAATATATAAATTAATATCTATTCTTGGGA	-23.8	Ccel_0668	Ccel_0669
+	CAAAATTAAAGAAAAAATATGAATTTGTTTAAGTGTAATCTGAATACTTATTAATGATAATTTTGGAGAGTGACAAAGATGATTAACATTATTGTTGACG	-13.9	Ccel_0680	Ccel_0681
+	AATTAAAGAACAATTCAAGAATATGGAGGTGGACTCTTCTGATGACAAAATCGACTAAGCGTGTAGGGATAATTGGTACAGGAAGTTTTGTACCTGAAAA	-14.5	Ccel_0681	Ccel_0682
+	TGGGGTTCAATTGCTGTGAAGTGGTTTAAATAGTTTTTATTCTTTTATAGTCAATAGGAGGATTTATATGGGTAAAGTAGCTTTTCTATTTCCTGGGCAA	-17.7	Ccel_0682	Ccel_0683
+	CTTGAATAAAGCATTGGAAGTATTGGTATAAAGTGCGGGAAAGAGGTATGTTTTGGAGGTGTACACAAAATGCAATTTAAAGGACAGACTGCTGTTATTA	-15.3	Ccel_0683	Ccel_0684
+	AATGAGTTTTCAGCTCTATAAATTATTAAGTGTATGATAACGTTAGTATACGGCAGCATTTAACCATATTTTTATGTGCTCGCCGGGAATGGAGTTACAA	-23.6	Ccel_0703	Ccel_0704
+	CTGAAATAGAAGATTTGGTAAATAATATATAGTACTGGCTTTAGGTTTAGCAGATTGGAGGTTTTTTAATGTCAGTTTTTGAGGGGTTGTCAGGAAAGCT	-15.2	Ccel_0708	Ccel_0709
+	TCGAAGAAGGAAAAATTTCAGTTATATTACCGAAAGGACTGCTTGATTAATGAAATTCGACGTACTAACGCTTTTCCCTGAATTATTCAATACGGTGATG	-12.1	Ccel_0712	Ccel_0713
+	TTAACTAGAATAAATAAAAATAATTGAGTGAGCATCTCAGGTTAAATTTGTCTTAAAAATGTTTAAATTTAATTTTAGGGAGTGATGGCAAGTTGCTTAA	-13.2	Ccel_0730	Ccel_0731
+	TCCTGTATTCACAGAGGGTGAGATAACAGTTAAATAACTGATTCATGCATGGAGTGTGTAAATATGGATAAAATGAAAAGAGTAAGTATATATGCCCTTA	-16.9	Ccel_0733	Ccel_0734
+	CTGTTTATTGCCCGGCAGACACAAATGGCATAAAGATTGTATTTTGCCAGTGTATATGCCGGGTAATGACAATACTTAAATTATAAAAATTATTATTCCA	-30.4	Ccel_0734	Ccel_0735
+	TGCTTTATTAAAGAAGACTCTACTTGGTTAATACAGCCTGTTAATTCGAAAAGTAAGGAGGATTTGCTATGAAAAAAATTGCTAGTTTGGTACTCACAAC	-12.8	Ccel_0735	Ccel_0736
+	ATGTATTTGATTGGAGAGGTGCGTGTCATACAACTGACGGAAGCGATGTAGGTGTTGATTTAACAGGCGGCTATCATGATGCGGGAGATCATGTGAAGTT	-16.9	Ccel_0736	Ccel_0737
+	CATAGATGCCATCGACTTTTCTCTTTTAAAGAAGGCTATCTTAGGTTAATATCAATGACTTCCCGGTGGAAGATGATCTTGGGGCGGCTGATGTCAACGG	-21	Ccel_0737	Ccel_0738
+	CTGCTGCTAATAGCTGAGTTCCCCGGAAGGTAATTTCAGGCAGTTTTAGTAAAAGGAGGGAAAAGTGTGCGAAAGAAAATCTTCATGTTACTGCTTGCTC	-21.9	Ccel_0738	Ccel_0739
+	GCATTACTAAAAGCAAGTTTGCTTTCGTAGTGTTTAGGAAAGGTTATTAAACAAAAAGGAGAAGAACCTATGAAAAAAAGAATAGTTTCAATGCTTATGG	-15.8	Ccel_0739	Ccel_0740
+	CTCATTAGCTATAGTACTTGATGTAAGTCAAGTAAGTCTACAGTGTGAGTAGTAGGTCATGTTCATAGAAATATGAACCAATAACCATAGGAGGTAATTT	-26	Ccel_0757	Ccel_0758
+	TGCTTGTTATTAAAAATACGGTTAAATCCGGTAAATAATAACGTGAAGGGAGGAATTAGCACATGCCAAAGGTTGATTTATATAACATGAAAGGTGAAGT	-13.4	Ccel_0758	Ccel_0759
+	TTATAATAACGAAGGATGCTGTTGAAAAGGTTGAGGAGGTGTACGCATAATGAGATTGCCACAAGACATAATTATAAAACCATATATAACTGAAAAAAGT	-8.5	Ccel_0759	Ccel_0760
+	TAAGACTAGCATCGAGGAATTTGGCGTTGCTCAGTAATTAGGCTATAAAAGGAGTGAGAAGAGATGGCAGTAAAAAAGTATAGTCCGATTACCCCTGCAA	-16.86	Ccel_0760	Ccel_0761
+	ATCAGAAGTAGTATAACCAGGATAGTCTGAGCGGGGTAACCGCTCCGCCAGATCCTATGAGATGGCGGCGAAGGGAGGATTTAAGATAAATGAGTAGATC	-23.8	Ccel_0761	Ccel_0762
+	TCTACTTCTCTAAGGTAACAAAAGAATTTTTTGATTACTGAGAGTTTAAGTTTAAGATTAGAACTGAAAGGAGGCTATTCAGTTGGAGAAAAAAGTATTG	-16.2	Ccel_0762	Ccel_0763
+	AACCAGCCATATAACATTGGTTGTAAAGGAAAGAGATTAAGCGAAAAGGAGGTTGGGTAATGGGCCAGAAAGTAAATCCTCACGGATTAAGAATTGGAAT	-17	Ccel_0763	Ccel_0764
+	TTCTTCCTGCTGTTAAAAGAGACAGAAAAGCGGAAGGAGGAGTTAAGTAATGTTAATGCCCAAAAGAGTAAAACATAGAAGGGTTCACAGAGGCAGAATG	-19.6	Ccel_0764	Ccel_0765
+	ATGTAAATTTGTAACCCGCGAGACAGAAATGGGTGGTGAAGCAAATGAAAGCTAGTGAAATCAGAGAAAAGGATATTGTTGAATTGAACAAGGAATTGGG	-11.3	Ccel_0765	Ccel_0766
+	TCTAAGTAATCGAAAAACCTTAACCATAATGAATAACGTCAGTTAGGTTCTTTGTAATATATCAATTGATAGAATTACAAAGACAGAGTATTCGGAAGGA	-20.4	Ccel_0766	Ccel_0767
+	ATTTTATGAAGATTGTTTCTCTTGCACCGGAAGTATTGTAAGGAAGGAGGCGGCTTAATTTGGCAAACAAAGTTCATGTAAAGAAGAATGATACAGTTCT	-16.7	Ccel_0768	Ccel_0769
+	ATTGATATAGTATTAGATAAAAACAAGGAAGGTTAGTAGCACTGCCGAAAGGAGGTATAGCATATGACAAGGTTAAAAGATAAATATCTTAATGAAGCAG	-13.3	Ccel_0769	Ccel_0770
+	GAGCTTTTGAAATTACTTGGTATGCCATTCAGCCAGAACTAAGGAGGGATTGAAGGCATGGCAAAGAAAGCTATGATAATAAAGCAACAGCGTACACCCA	-21.6	Ccel_0770	Ccel_0771
+	AAGGTCAAATACCTGGCGTTAAAAAAGCAAGCTGGTAATATCATTGGAAGGAGGTTAAACATATGCAAATTACTGATGCAATAGCTGATATGTTGACCAG	-17.4	Ccel_0771	Ccel_0772
+	GACGTAAAGAAGGTAAGACTGGTGGCAAGGGTAAAAAGTAGAAAGGAGATGAGAGTAAATGATTAATAAGACAAATAGAAACAAAATAAGACTCAGAAAG	-3.1	Ccel_0773	Ccel_0774
+	AGCTTGCTGATGCAGCTAGAGAAGCAGGCCTGGATTTTTAAGGAGAAGGAGGGGAATACATGCAACGAATTGATGCCAGCACTTTAGGAGAGCTTAAAGA	-18.3	Ccel_0774	Ccel_0775
+	TTGCCAGACTTCGCGGAAAAACAGCAGAAGAGATTCTGGGCTAGGGGGGACATTAAATGGCTAAGTTAAAGATAACTCTGAAGAAGAGCACAAATAAGGC	-18.2	Ccel_0775	Ccel_0776
+	GATTAGAAAAGTTTCACATCTTGTTTGTGTAGAAGAAATATAAGGGAGGTGTAGTCAATGAAATTATTTGAATTACAGCCTGCTCCTGGATCAAAAAAGC	-16.5	Ccel_0776	Ccel_0777
+	TGAAGTTGATGAAACTTCAAAACGCGTGATGAAAGCTTTGGGTATTTAAAATGTTTACTATAAAATCACAATCTGAAATTGACAAGATGAAAAAAGCAGG	-13.3	Ccel_0779	Ccel_0780
+	ACCTGTTGACACTATTGTTTAGTTAAGAGAAATATATTTTTAAATGGTATTATTTATCCTTTGGAGGAGGTGTTAGTTTGGCAAAAGATGATGTTATAGA	-17.6	Ccel_0781	Ccel_0782
+	TCCCGATTCATTGTTTTCTTGTTGATATTTTAAATATTTGACGATATCGTTTGGACATGAGCCTATGGGAATGGCATCAAATAATGATCATGCTCTATAC	-17.6	Ccel_0783	Ccel_0784
+	AAAGGCCCTTCAAAGCCCGTTAGTGGTAAAAAGAAATAGTTAAAGGAGGTTTGCGAACAAATGGCAACGAAGACTGCTGGTGCTAAAAGAACTACCAGAA	-15	Ccel_0784	Ccel_0785
+	ATGGCTGCAGACCACCTAAGCGCAGGAGAGTATAATTGATAATTATTATGGAGGTGTAAACTTAGATGGCAAGATATACTGATGCATCTTGCAGACTCTG	-17.9	Ccel_0785	Ccel_0786
+	TGGGATTATAACTTGGAAGCAACTGAAAGAATTATTTATAATTCTCTATGAAAAGTACGTTTAGAATCAGTTGCCCTCAAAAAATAAAAAGTTGTTAAGG	-16.2	Ccel_0786	Ccel_0787
+	ACCAAGTGAAGAATAATAGTTATTAAATATTAGACGCTAATATCATATAGTAGTGTAAAATACGAGGCAAGGAGGGATAGGTAATGCCAGGTCAAAGAAA	-12.2	Ccel_0787	Ccel_0788
+	CCGTATAATTCATATGGAAGACGGGTTGATAAAAAGTGAGGTTAGCATATGAGATTCTTATCAGTATCATGGAAAAATATTCACGTATCTTGGCGGCGTT	-16.7	Ccel_0855	Ccel_0856
+	TGTTTAAGGCCTTCTGAAGCTTTAAGAGAAATATAATTATCAATTCGAAAGGGAGATGAACTAATGGGAATTATAGCTAAAATAGCTTTAAGAAATATTT	-15.6	Ccel_0856	Ccel_0857
+	CTGATGAGGTTGACCGTATGATTGGGAATATATATAAGGAGTGTGTATAATGATAGACAATTTAAGCAAAAAGGATATTTTTGAAATGGTCAGGCATGGC	-16.5	Ccel_0858	Ccel_0859
+	GAACTTAAGTCTGATCAGGTGGCACAGTATATGGGGGTGAAAATAGTTGTATAAGAAGAAAATAGCCAATATCCTTAAAATGATAGAAACCCGAAAGATA	-13.9	Ccel_0859	Ccel_0860
+	GGGTTCTTCAATGTTGAAACTAGAGAAAAAGAGGATATAAATTTTATTCAGGAGGGTAACATGACTAACTACAACGAGTTTGAATTTTATACTACCGTAC	-12	Ccel_0860	Ccel_0861
+	GAATTGGATGAAGGAAATTTTGAGCAACTTTTAGGGGGTATTATAAATGAGTAACAGGTACGAGAAATTGAGGGACACGCTTGAGCGTATAAAAAAGGGA	-9.6	Ccel_0861	Ccel_0862
+	AATAAATGCTGATGAAGCTGATAGATTAATGGAGGAGATTTATGAGTCATCCAAGTAGAAAAGAAATACTTAAAATGTTGGAAACTGCTCAAATATCTGC	-14.2	Ccel_0862	Ccel_0863
+	GGCAATGGAACTGGATTCTCAGAAGATAAAAGCGGCAGAAAGGTAGGATGAGTATGCGATACAGCAGGAAGGAAATATATTCGAAAGTAGCCTCCAAACA	-13	Ccel_0863	Ccel_0864
+	ATGCCTAGCGAACTTTCAATTGATGGCTAAATAAATTTTTCGAAAACAATAACAAATGTGGGGGATGTTATGAATATAGAGCAGATAAAAGAATTGGTTA	-8.7	Ccel_0932	Ccel_0933
+	AGAAATACTTAGGAAATATATTAATGTTACATAACGTGGAGGCGAGATAATGAGTGCTTACGATAAAGTAATGGCGGCAAGGTCAAAAGATCGTCCCACA	-19	Ccel_0935	Ccel_0936
+	AATGTTGCAATAGCATCTTCCGAGCAATAACATTTGCATAATAAATCGGTGTGTAGAAAGGGAATATCTATGAATCGAATTAAGTTACGCGAGAAAATTT	-17.2	Ccel_0944	Ccel_0945
+	AGCGTTAGCCTGCTAAAGAGTAAAAATCGATTATTTTGTATATTGAATATTTTATTTGAATTTATAAAAAGGGGGAACTTATAATGCCAGAAAAAACAGG	-11.6	Ccel_1039	Ccel_1040
+	TCAAAATAGAAAAAGATATTTATGCATGGAATTACTAATAAAGACAGGGGATATTTGAAAAATGGAAATTAATAATTTTGATTTTTTTAAAGTGGGAACG	-6.5	Ccel_1040	Ccel_1041
+	AAACTAAAATAAATAACTGTACTTACAAGGTACAATGCTTGGAGTGATAAGCATGAATTATATGAACGCTTATGAAGATTTGAGAAATGTTCCGGCCTAT	-14.9	Ccel_1041	Ccel_1042
+	AGAGGGCAATAATAGAGTTTATTCGGTAAATATGTAAACAACTCATTTTAGGGGGTAGGGCTATTAATAAGTATCTTTACATAAGCGATTTGGATGGAAC	-12.2	Ccel_1042	Ccel_1043
+	ACAGCATTTTTACAATAAAAACTATGAAAGAAAGGTTGTGATACAAAAATGAGTAAAAATACAGAAAGGGCACTGAATTATTGGAATAATTGTGACATAA	-8.5	Ccel_1043	Ccel_1044
+	GGTGTTTTTAGGAAAAACAAAAGTACTCGTAGCATTTGAATAATTTGAAAGGAGTGTTTTAATGAGTAAAAAAGTACGGCTAATATGTAATTTGAACTGT	-12.6	Ccel_1044	Ccel_1045
+	AACTCGGATACCAGCTGAATGATTACGACTTTTTTTAAACATAAATAAAGGGATGAAAAGAAATGGTTGGAGAGTTTAAAAATATATCTTTATACTACGA	-10.8	Ccel_1046	Ccel_1047
+	GCCGCATACTGAGTTTATTAAATGTAATATGATTGATTTTAGTCTTTCTAAAAGTAGCTGCTATAGCGGTTATAAAGAGAAAATCCTTTGATATGGCAGA	-20.2	Ccel_1047	Ccel_1048
+	GAGCATATGTTTGTCGTTTATAGAAACGGATACTCACATAGTTTTGATGATAAATGATTCTAGTGGGAGGATTAAGTGTGAAGTATATAGAAATGGAAAA	-14.7	Ccel_1048	Ccel_1049
+	ATCTGATTAAGCATAAATATTATTTTAGGCCGACAACGGTTTTATAATAATATAATTTATAGTACTTAGCTTTAGAATAGGAGGAGAAATATGAAGATTA	-17.1	Ccel_1092	Ccel_1093
+	ATATTCAGAAATATTGGCTCTGGATTATTTATAACAAAAATCAATTTATTAATAGAAAGGGTTTTTATGAGTGCTTGTATATGGCCCGGCAATAATCCAA	-16.5	Ccel_1093	Ccel_1094
+	AAAAGCTGCCGAGGAGATGGAAAAGATTACCAAACAATACTATAATCAATGACAGGTGAGGATATGAAAAACTGGTTATTACAGTCTGTAAAAAAAACAA	-8.5	Ccel_1136	Ccel_1137
+	CCGTTAACGTCAGACTTCGCAGTGAAATACATAAGAACGGTGGGTGAGGAATTTGTACAAAGTGTTGATTGTAGATGACGAAAGCATAATTCGCAATGGT	-15.6	Ccel_1137	Ccel_1138
+	GAACAACCCGGAGTAATATTACATAAAGCTAAAAGAATAAACTCTATATTCTCAGTAAATATTATAAAAAAAGGAGATTAAACTATGGCTGTAAATACTC	-10.4	Ccel_1138	Ccel_1139
+	AAAGAAGTCTGTAAACAAGAAGCTGGCGATTTGGAAGGGGAAATCAAAGTGAAGGAATTCCTCAAAAAGGATTTAACATTAAAAATATTTTCAATATTAT	-11.1	Ccel_1201	Ccel_1202
+	CAGAATATGCAGCAGGACACAAATAAATAGACATACTTTTTTTGATAAATGTTAATGCAAAGGTGAAAAATGAAGATTTTAATATCAAATCTGGTAACAA	-10.1	Ccel_1202	Ccel_1203
+	CAAAATAGAACTATTAATAAAGGCTTAAAAGATGATATATTATATATAATGAAAGTAAATAATTCGAAATAAATGGGACTTGGAGGATAAAATGGGAAGA	-4.8	Ccel_1203	Ccel_1204
+	CGTATATTTTCGGTAATATGGTCCGACAGTTTCTACGAAGCCGCCGTAAATGGCTTTGCTACGGGTGTTCATCTTAGACATAGCAGTTTGTCGTAAGATT	-23.2	Ccel_1404	Ccel_1405
+	TTATGATGGCAGGAGAAGAGATGGAAAAGGTAATGGGGGTGAAAGTGTAATGTACAGAGTTATTAAAAGGACGGATCTGACACAAAAACAATCTGTTTTA	-8.8	Ccel_1407	Ccel_1408
+	TATCCGTAAAAGGACGACGGAACACACAATAGTAAAGGAGGTGGCATAAAATGAGTTTTATGAGTATGATTACATTTATTTTAGCCGGTGCCGTAACAGC	-19	Ccel_1408	Ccel_1409
+	TATAATACCGTACTTGATAGATTGCAAGAGAAAGATGGGCAAATGAATGTTTAAAAAGCTTTTTTTAAGTATAATCATATTGTCTGCACTAGCCTCCGAA	-12.3	Ccel_1455	Ccel_1456
+	ATTTTATATTATCCCATAATTATTAGGTTATTTTAGTGCAGCCAGTTTTTTGTTATTAAAAAAATTATCCCCTTTGCGGGTCATGGAGGTTTATAGATAT	-15.9	Ccel_1456	Ccel_1457
+	GATTGAAAGTAACAGAAGAAACAGGAATTGCAATTTACATTTAAGGAGGTTTAAAAATGGGTTTTGGTATTAAATTAGAGGTCTGGGGAGAATATGCTTT	-8.9	Ccel_1476	Ccel_1477
+	GATTTAAAAAATATAGCTAAAGTGGGGTGATAAATTGATTATACAGTCGTTAGTAAGGTACTACGAGATTTTGGCAGAGGATGAAAACAGTGATATACCG	-12.8	Ccel_1477	Ccel_1478
+	AGAGCCGTAAAATCGGCAACATTCACAGGCTGCAGTCCTTAAATGGATTGCAGCTTGTAACAACTAAAAGAGTGAGGAGGGAAACGGCAGATGAGCCCAG	-38.1	Ccel_1491	Ccel_1492
+	AGTCCAATAGAAGTCATCAGTTTGAAGATAAAAGTAAATAAAAGAGGAGGAAATAAGAATGCAAAAATTAGACGAGGTTGGGCGAGATGCAATATTCTAC	-12.37	Ccel_1492	Ccel_1493
+	TATGATGAATATCATAATGAGAAAATATATAACAAATAAATGAGTAAAGGAGTATAATTTAATGGACTCAATTTATAATAATGAATTTATCAATACAAAA	-12.2	Ccel_1494	Ccel_1495
+	CAATTTATAAATACAATGATCGAAGATGAATAAAATTAGGATAGGCGTGATAGCTAGCCCATACTTTTATGGAGGACCACATGAATGGTGGAATATGCAT	-13.4	Ccel_1495	Ccel_1496
+	TACATCGTAAGAACTTTCCTGCAAAAAAATTATTTCATAGAGGGTAATGTTTATGTCAAAATTTGATTTATCTCGCGTAAATGGTAATTTTTTTAAATTG	-10.6	Ccel_1496	Ccel_1497
-	TTCAGAGAATATATAGCCAACATTTCTAACAAAGCCTACTTACGATTTATTTTTAATATAGTCTTTGTCTTTTTAAATGTTGGCTATACGAACTTTAAGG	-23.4	Ccel_0181	Ccel_0182
-	TATCCTACACAGAAAATGATTATATCTAATTAATTTGGTAGAAAGGAAGGAATAAACAGACTCACTTATGAATGGTAAACAAATACAAGAAAAACCTTTA	-11.4	Ccel_1049	Ccel_1050
-	GTATTTTAAATAATGTTTTAAATAAAGTTTCTACAATATCTTGAAAGAGGTGTCAAAATGAGGTTAGAAGGCGTATATGTAGCTGTTGTTACTCCATTTG	-15	Ccel_1610	Ccel_1611
-	TCGGTAGAGGATGTAATAACAGAATATAAAAAACTGAGGAGATAAGTATTCCATTATGAGTATTGATAAATGGACAAAGGTAAACAATGAGCTAATTGGA	-8.8	Ccel_1622	Ccel_1623
-	CCGCAGGGTTAAGTAGTGTTGCAGCAAAACAGGTACATTTAGAAACAATCTCTTTAATATAAAATGCATAAATTGAAAGGGTCGTCAAATGGATTTCTAT	-13	Ccel_1623	Ccel_1624
-	GAATTTTGAAAAGTTGGTAAAAATCTAATTATAAACCACAATAATAAAAATTCAATATCGGGAGGAAAAAACAATGGAATTTAGTTTTTCAAAAGAACTG	-9.5	Ccel_1624	Ccel_1625
-	TATCAAAAACTATGTTAATTCAAAATAAAAGTATATCGTTAAATGCTTTAGAAACTATAGAAGGAGAAAAGATGTGTTAAAAAATGACATTAAGAGTTTC	-9.2	Ccel_1625	Ccel_1626
-	AGTTAATACAGTTGGAATGAAACAGTTTAAATAGTTGCTATTATAAAATCTGAAAGGGGTAATAACTATGAGCAGCTTTAAAAATACACTTGCATCCTCA	-12.8	Ccel_1637	Ccel_1638
-	AGTACGAAAATGAATTTTTAAAAAGTTGTAGATAATCATAAAAATGAAAAAAGGGGGATTTTAATATGCAAAGAATTATTAATGATCCATTCAATTGTGT	-10.8	Ccel_1638	Ccel_1639
-	TCTGCTTATTGATGGAGGCTATACTATAAAATAGAAAAATTAAACTAGCATAATAGGGGTGAATAGAATGTCTATAGCTATAGGTTGTGATGAAGCAGGA	-20.3	Ccel_1639	Ccel_1640
-	TATTATTGATATGGATTATAAGGAGGGGAGTAAAGCTCCCTTTCCTTATAATCGGAAACATACAAGATAAACAAAATGTAGCTAAATGGAGGGTCTAATT	-27.1	Ccel_1640	Ccel_1641
-	GCTTAAACAGTTCTAATGATTAATACCCGTTATAAAAAACGGTTTATTATTAAATTAAAATTTAAAGGAGAAATAGTTATGAAAAGAATGAAAAGACTCG	-10.7	Ccel_1641	Ccel_1642
-	AAAAATAAACTGTAGTTGCTGCGAAATGATAATCTGGGCGTAGACATTTTGTTTACGCCCAGATTATTTAAAGATTATTCATCGGAGGACTTGATGTTTA	-38.1	Ccel_1705	Ccel_1706
-	GAGAGGATTCTGTATTTCTATAATAATTATGCAAACATCTAAATTGTGAGGTTAGATTCATGGAACTGGTTATCGCAAATTCAGCCGGATTTTGTTTCGG	-15.6	Ccel_1727	Ccel_1728
-	CAGTGTTAAGGCCGGACTTAGTAAAATAACAAAAACATCATTAATATAACAAAAGAAACGGAATGATAGGGATGCCAAAAAGCATAGCAATAGATGGACC	-8.2	Ccel_1728	Ccel_1729
-	TTTCAATAGGACTTGGACATAGAGTTGTATAATTTAAAAAATACGTTAAAAGAATTAAGGAGAGAGAAATGGCTGTAAGAGCAGTTCGAGGAGCTATAAC	-13.3	Ccel_1729	Ccel_1730
-	TTACTGCTGGAGAACTAATGGTGTCTATAGCCTAAAAGGCTGACTTACCGCAAAGGAGATGGAAAAATGCCAGGCGTAAGAATTACGGAAACAGTTTTAA	-19.1	Ccel_1735	Ccel_1736
-	TTCAAAAAAACATGGAAACATTCCGCTATAATATAGTATAGGAAACAAAATATCTGGAGGATGAGTGTAATGAGTAAATATATAATAAAGGTAAACGGAA	-12	Ccel_1736	Ccel_1737
-	CCGGAACTGAAAGATGTAGGACAAAACCATAAGGTCGCTTGTCATTATGCTTGACAATTACCTTAGCGGGGGAGTAAAAAACATGAAATTAATTAAAAAA	-16.3	Ccel_1762	Ccel_1763
-	GGGAAATGACCATCTCGTTGCATGTACATTGTTTGAGGAGGTGACAAAATGAGTGAAGCTTTAGTGGAAGTGAAAAATCTGAAAAAATACTTTCCCATAA	-20.8	Ccel_1763	Ccel_1764
-	TGACGGCCTGCGGGATGCCTTTGACCCTAAAATGAAAAAGTAGAAGGGAGAAGCATTTATGTCTGAAAAGCTTTTGGAAATCAAAGATTTACATACGTTT	-14.8	Ccel_1764	Ccel_1765
-	ATATATTCTACGCGATTGTCGATCCCAGAGTTAAGCTAAAGTGAGGTGGAAAGAAGAATGAAGATAAAAATATTTACGACGATATCGTTGTTTGCAGCAG	-12.2	Ccel_1765	Ccel_1766
-	GTAAGAATTTTCACATATGTTTTTTGAGAATGTCCGTCATTAAAATGAACGGGCATTCTCTTTAACCCAAATTAACAAACGACAGGAGAGTTGTGACATG	-26.1	Ccel_1766	Ccel_1767
-	GTATCTTTATCACTAATGATGTATGAATTGGGAGATGTGTCTAATGGGAGAACTTAAATTTGTTGTGGTTGATGATGCGGTATTTATGAGAACCTTAATT	-13.6	Ccel_1793	Ccel_1794
-	AGAAATGGGAGAATGGGTGGCAATGGTGTTTAAATGTCCAGATACTTTGTGAAAGAATCTCAAATTGGGGACGGCAGAGTTAATATAATCGAAGAAGATT	-13.8	Ccel_1794	Ccel_1795
-	TTTCGACAAAATGAAGGACGCATTTAAATAATTTTAAAATTTACTGCTCATGGAGGCAAAAGAATAAATATGAAATGGTATGAAGTACGGGTAAGTACTA	-10.6	Ccel_1795	Ccel_1796
-	CAATCAGGAGATTCTTAAACTTCTGGATAATGGATAGTATAAACAAGGAGGTAGTATTCACGTAATGAAAAAAGAAAAATTTCCTAATGAGGAAAACAAA	-15.9	Ccel_1798	Ccel_1799
-	CAGTCATGGCCGTGAGGAAAACTTTGAAGACGAAGAATAGAAATATTGCAGGAGATAAATAATGGGTTCAAAGAAAGTAATGCTTGGTATGAGCGGCGGC	-17	Ccel_1929	Ccel_1930
-	TTTGGGAAGCTGTAAAAGATAAGAAGTAATTATTATTTTAACAAATTAATATAGGGAAAAGAGGTAAGTAAAATGTATAGTGAAAAGGTTATGGATCATT	-4.5	Ccel_1930	Ccel_1931
-	TTACTACATATAAGCTGTTTTTGTTGCTTCTTGCAGGGGTATAATTAAAATAGATATAATTTTCACATATATAAGGGAGTGTTAGTAATGGAGGATAAAA	-13.4	Ccel_1931	Ccel_1932
-	TCGGTAGGTACAAAAGTAGTGGTAAATATTCCGCAGATAGGCAGGTGAGGGTATGTTCAGGCTTTTAGTAGTTGAAGATGAAGAAATGATAAGGAACAAA	-17.3	Ccel_1981	Ccel_1982
-	CAGTAAGAGTAATTTTGCCAAACTCCTTAAGGAAAAACGCAGATGGGAGATAAAATAGTTATGAAGGACAATTCTTTCTTTGGATTATTTAGAAAATTCA	-18.6	Ccel_1982	Ccel_1983
-	CAGGAAAGCATTATGAAATGCATTATGCAGAGTAACAGGGAGGTAGTTTAATGGAGACGGTTAAAAGTATTTTCAAAAATAACATAAGGCAGTATGCCAT	-19.2	Ccel_1984	Ccel_1985
-	TATGTAACCAATTACATTATGCAAACCGGACATGTGGTGTTCGGTTTGCATATGTCAAGGCTTGATAAGCTTTCATATATGCAAGCCGAATACAAAGTAA	-36.8	Ccel_1985	Ccel_1986
-	AGGCAGTGAGGACTAGAATGAAAGAATAACTTTAGTGATATTTATAGTAAGATACTAATTGGAGGACTAACATGTTTAGCGAAAGTATAAATCATCTGTG	-14.3	Ccel_2021	Ccel_2022
-	TGGTATAAAACAAATATAATCGAATTGAAACTAAAGAGAAGATATGTATTCTTACTTTTTGTTTTACAACTGAGGTGTAAGAATGGAGACAATTATGAAA	-14.7	Ccel_2022	Ccel_2023
-	GATGTTGAATCATACGCGATACTATTAAGAGCATTGGGAGTTATAGAATAATGGATATTGAAATAATAAAGGTTGGTATGGCTGACCTTAATTCAGCACG	-21.4	Ccel_2023	Ccel_2024
-	TCTTCTAAATTTTGAAAAGCTTGTTAAAATATAGGGCATTTAAAATATAAAAATAGGGGTATGAGTGATGTCAATTAGTTTTGATGAGTTTAGCAATATT	-19.6	Ccel_2024	Ccel_2025
-	GGTCTGAATGTATTTTGGACGATTGGTAACTAGAAAATAAAAGGGCAAGACAGGCAGATGTACAATGTAGTTTTTTTATGATGTATTTACATCAGCCTTT	-18.9	Ccel_2025	Ccel_2026
-	CACTTGATAAAATTCCAGGTGAAATAATCCAATATTTGGGGGTGCGTTAAAATGGATATGAGTCAGTATTTGCAAATATTCATAGAAGAAGCAAAGGAAC	-16.6	Ccel_2026	Ccel_2027
-	TGGTGAACACAGAAAAAATATCAAAAAATCTATTAGGGAGTATAACATAATATGATAGATCAAGCTGATAAGTTAAGGCAGTTAGTTAATAATCATAATA	-10.4	Ccel_2028	Ccel_2029
-	ACAATCAGTAGGAACAGTCAGTGTTTGATGAAGATTTTAGAGAACTAGCTATTGCATATACGGAGGTTAACGTATGAAAATAAAGCGTTATATGGGTAAA	-12.9	Ccel_2029	Ccel_2030
-	TACAACTTGAAAAACGGTGGTAAGGCAGGATAGCGGCAAGTTTTTACTTATGAAAAGGGGGACAAAAAGTGGCAAAGCTTAACGGTTTTTTTGTACCATT	-15.9	Ccel_2030	Ccel_2031
-	CCTTAAGGATATGGGGAATTCCTTGAAAACATAAATATTTATTCAATCGCCAAGTTGGAGGGTGTAATGACAAACCGCAAAATAAACAAAATATTTGAAG	-15	Ccel_2031	Ccel_2032
-	ACACAGAATATACTTATAAACATTAATCAGTTTATAAAGTAATTTGGGAGTTGAGATAAGTGCAGATACCTTTTGGTATGTTGCTTAATAATGTAGAACT	-17.5	Ccel_2032	Ccel_2033
-	GTTTTGCCCGGTGACGAGCCGGGGGACAAAGTTGGTTTATATATGAAGCGATAGTTTTAAATTAGCTTAAACGGGGGTGGATTCTTTATGGACGAGAGCG	-24.3	Ccel_2033	Ccel_2034
-	AAACTAAAAAACCTGGCTAATAGTATGAATAATCATCGGAGCGAAAATGAATAAAAAGAGAAAATTTAAACGGTTAATAATGTTTACTGCAATTTTGACT	-7.7	Ccel_2034	Ccel_2035
-	AAGCTGTATGTTAATAGAATTTCATTTCTAATGTTCATACAACTTTTGCCTAACAGCAGGATATTTTGTAGTAGATAGGTTGGTCAGGCTCGCAAAGTAT	-20.7	Ccel_2035	Ccel_2036
-	ATAAAGTGGCAATTAAAATTACTGAGGTACTTAGAAGGGAGGAAGATTAAATGGGAGATATGCTTACACAAGCAGAGATAGATGCATTATTAAATGGTAC	-10.1	Ccel_2037	Ccel_2038
-	CTCTTGTTTATAATTTAATATTTGATTACTGGTTGTATCAATAAGGGGGTGAGCTTGTGGGTGATATACTTTCTCAAAATGAGATTGATGAGCTGCTAAA	-17.5	Ccel_2038	Ccel_2039
-	GCCTTGAAGTAAAAAGGTAATTTTAGTAAATAATGGATTCACATTTTATATGCTTATGTAATTACTTGCTGGATACAAAAGCTTGAAGGAGGAAATAAAC	-17.3	Ccel_2039	Ccel_2040
-	TGCATTATTAAACTTTTTGTACGAAAAAATGGCATCGACATTTATACAATGCTGGAATATAGAGTATTGTTTTATATGTTGTCTAAACAATATATTAGTA	-13.6	Ccel_2108	Ccel_2109
-	GCTACATAGTTTATATAAAGAAGGATATCCACGCAGTTTAGCTAAAGGGGGGCTTCATCATGAATATTTTTTTAAGAGAACTGAAGGCAAACGCAAAAGC	-13.8	Ccel_2156	Ccel_2157
-	CCTGACCTTGAGGAAATCTTCATGCACTACTACGTAAAGGAGGATTAATTTATATGAATATATATCTGCATGAGCTTAAATCCATGAGAAGGACAGCAGC	-15.3	Ccel_2157	Ccel_2158
-	TATTGCTGTTTTTATGGTTGAAATGGAGGTAAGGAGGGGAAGTTGGAATTTATATAATAAAGAGTGAAATGCGGAAGAAATATATTTCTCTTAGAAATAG	-10	Ccel_2163	Ccel_2164
-	GTTCCTGTATAAAATGATAATAAGGTCTCATTACGTAACTGTAAAATTATGTTATAGTATTAACATAATATGTTTGGAGGTTTATTCAAATGAAGCAGGA	-20.4	Ccel_2164	Ccel_2165
-	CATAGCTTGTTTTAACACTATTTACATAAAGGTTATTTCGAAGGAATGTCAAATATATATAGTTGGGCAATTCAGATTCTTTATGGGGGATAGTCATGTC	-16.5	Ccel_2165	Ccel_2166
-	TTATAATTTAAAATAAGATATATTTATTATAGAATGTATAATTTTATCCGGCTTTGAAAAAATATTTTAGGAGATTATTTATTCATGTATGCAATCAAGC	-9.6	Ccel_2167	Ccel_2168
-	GGGAGTAATGTAATTTATTTCAATTTGCACAGGACGACGGGCAGAATATACGGATAACTGCATAAGAGCCGTCAGGGCTATGGAGGCGACTTTATGAGTA	-21	Ccel_2299	Ccel_2300
-	GGATATATGTGTACTAAAGGAGATTGGTGTGAATTTTAACTAATCAGGAGGCGGAAGATGGGAAATGTAGGTTTGGTATATCCTTATAACAGGCAGTTTA	-15	Ccel_2368	Ccel_2369
-	CAAAATGGAAACAGGAAGTATCTATTCTGAGAAATGAACATAAAACTTGTAAAAGGAGATTATTATGATTGGAAACTTAGAGGCAATAACCGAAAATAAG	-11.2	Ccel_2387	Ccel_2388
-	TTTCACAAACAGAACTTGACAGCCTTTTCAGCTAGTTGAATAAATATAAATAGGAGTATTTAAAAATGAAATTAACAAAAAATGGTATTTGTTTACTGCT	-11	Ccel_2388	Ccel_2389
-	CTTGGAACCCAAATATATTTGATTTTTTGTACAACCTTCATTTTTAAATTAATGAGCTGATAAGTGAGGTTTATTATTATGGATGGTATTTGTTTTAGTA	-12.6	Ccel_2389	Ccel_2390
-	CTGTACAATAAGTGGGAATGAGTGGGAAGAATGAAAAGTTGTATTTGAAACAAAAGGAGCTTTTTTATGAAAAAAAGGGTATTAAAAAAAATAGCAATGC	-6.3	Ccel_2391	Ccel_2392
-	TATGGCGGGGCTGAAGGCACAGGAAAAGTAAGTAATTTTGATATACACACTATTAAATGGAGCTAAAATATGGAAAATACAGAGAAGCAGTATAAGAACA	-8.4	Ccel_2481	Ccel_2482
-	TATAACAATATCTTAATTTATTATGTGGCCACACTCTGGTTTATATATGCCATGAGTGTGGCTATGTATATATAGGAGGGGCAAATGTCAAAGACAGTTA	-34.3	Ccel_2488	Ccel_2489
-	AAAGAATCCGAAGATATACACGTATGCAGACTTGGGGGTGCGAATAATGCCTAATATGTCATTAAAAAAGGTAAAAATGCCTGAGCAGGAGCCAAATATA	-16.1	Ccel_2544	Ccel_2545
-	AGATGGTCTTTAAAAGGCTATTTATAGTTGAACTGGAAAGTCAATAAGGTTATAATAATTAATGCTAATTGGTATAATTTATGCAAAATTGAGAGGATAG	-17.9	Ccel_2567	Ccel_2568
-	AGATTCAGACATGGGTGTTATCGTGTATGCACACCAATAATCCGGAAGAGGGGGAAAGACATGAACAAGCGAATTTTATCCATAATGCTTGTAGTATTGA	-16	Ccel_3018	Ccel_3019
-	GGGTTACAAAGAAAGATTTAAAGCGAAAATAAACACACAATAATATAAGTAATAAAAAGGAGAATTGAAATGAATCTGCACGGAAAGGATATTAAAATAT	-2.75	Ccel_3091	Ccel_3092
-	TTAATACTTCGCATTTGGCTAATAATCGGTAGTTTAAGATTTTTGTCGTTATAGCAATAATGGGAAACTCAAAAGGATTTATATGTTTTTTTAGGATTAC	-16.5	Ccel_3154	Ccel_3155
-	CCAATGTTAAGGCAGCAAATTACTATTGAAAAAAGAGGGGGTAATTCATAATGAGTTCAACTGTAATTCCTTTTGGGCCGCAGCATCCTGTGCTTCCGGA	-21	Ccel_3366	Ccel_3367
-	ATAAGGCTGATGCAATGAAGAAGGTAGCTAAATAAGGGGCTGCAAGGCTCATGGAGGTAAGATTGAATGGTTGAAAATTTAGTGGAAATTACAAGGGATC	-14.7	Ccel_3367	Ccel_3368
-	TTCGGCGGGTGCAATTATTATAATTATGTTAGGGGTGGTGATCGGATTATGAGCAATATTTTAATAGCTGTTATTGCCATAATAGCTGCTCCGATATTGG	-20.4	Ccel_3369	Ccel_3370
-	TGCTAGAATGTAGTATTGATCCTGAAGAAGAAACGGTTTAGGCAGAGGGGGAATTAAAAATGGCAAAGCATACACTTTCTGTACTGGTTGAAAACCGCTC	-13.9	Ccel_3435	Ccel_3436
