# Supplementary material for: Cellulosome stoichiometry in Clostridium cellulolyticum is regulated by selective RNA processing and stabilization
Source: Nat Commun. 2015 Apr 24;6:6900. doi: 10.1038/ncomms7900 (PMC4423207; doi:10.1038/ncomms7900)
Supplement: Supplementary Data 6 — Stem-loop structures identified in this study that potentially regulate protein-complex stoichiometry. In Ccel, the stem-loop structures flanking iPSs and their free energy (ΔG) were listed in the first sheet. In the second sheet, the stem-loop structures in the cip-cel-like clusters from the seven Clostridium spp. of C. cellulovorans (Cloc), C. acetobutylicum (Cace), C.papyrosolvens (Cpap), C.josui (Cjos), C. sp. BNL1100 (Cbnl), C. termitidis (Cter) and C. cellulolyticum (Ccel) were listed. [file ncomms7900-s7.xlsx]

## Sheet: Stem-loops in cip-cel-like 
Organism	Name	Sequence	Energy
Cloc	SL-2	TTAAA TAACT TTAGA TCGAA ATTGT AAGGT TATTT AAGGC TGGAC AATATCAAGT ATATT GTCCA GCTAC	-26.7
Cloc	SL-4	AAATA AAAAC TGTAG AAAGT TCACC TTTTT ACAGT TTTTA TTC	-18.2
Cloc	SL-5	TAGTT TTCCA ATTGC TTTAG AATTA ACTAA AGCAA TTGGA GACTT	-21.9
Cloc	SL-6	TTTCC TACGA GTGTT ATGGA AAGTC TTTAT AACAC TTGTA GGAGT	-24.5
Cloc	SL-7	TTAAA AACAA AGAAG CATCT CTATA AAATA TGGAG ATGTT TCTTT GTTTTTGT	-28.9
Cace	SL-1	TGTTG AATAA TCAAT GACAT AATAC TGCCG CCATT ATAGG ATAGC GGCAGTATA	-20
Cace	SL-4	TTAAA TTAGG ATGTA CCACT TCAAA ATTTT ATAGG AATTT GAATT GAGAAGTGGT ATATC TTTAT TTAC	-25.1
Cace	SL-7	TAAAG GCTGG GGTAA AAATT TACCT CAGTC TTTT	-17.9
Cter	SL-1	GCCCT GCTGT ATACA AAGGC ATACA GCAGG GAAAA AACTA CAGGC TGATTCAGGC AAAAC TGAAC CGCCT GTAA	-35.8
Cter	SL-2	ACTGT ACCCA TTAAG TCCGG ACATG TATGT GAAGT TGATT TCCTG TACTATCCGG GCTTA TGGGT TACAG A	-33.2
Cter	SL-3	AGTTT TAAAG CCTGG CCTGC GCAAT TTATG CCGGG TCAGG CCCAA AAAATA	-22.6
Cter	SL-4	GGGTA AGGAT ATTGA ACTAT AGAAG TTCTT GTGTA TTTGG GCTTC TATAGTTCTT GTCCT TCATT A	-27.9
Cter	SL-7	CGGCC GGAGC AGTTT TTGTC TTATA AACAA ATAAT CAAAT ACTGC TCCGGCTT	-27
Cter	SL-9	AGGAG GAGGT TAGTT TGAAA GCGCA CATGG CCAAT TAACC TCCTT TA	-17.2
Cjos	SL-1	TTTCC ATACT TTATG GCTGA AAGGC CATAA AGTAT GGAGC TTTTA AAAACTTATA GCAGT TTTAC TGCCA TAAA	-34.1
Cjos	SL-2	ATGTA ACCTT AAAGT CCGGA CGGTA TTTGA TGTGA TTAGA TTATT CATTCTTGTG CCGTC CGGGC TTATG AGTTA CAA	-37.7
Cjos	SL-3	AGTTT TTAAT GCTTG CATTA TTTAA AAATG TAGGC TTTAA AAAAA	-13.5
Cjos	SL-4	TGGAA CAATA GGAAT GCATA AAAAG CATTC CTATT GTTCC T	-26.3
Cjos	SL-5	CTGTC CATTA CCCGG CAAAT GTTTT GCCGG GTAAT GACAA	-24.3
Cjos	SL-6	CCTGT TACGG CAGAT GACAT TTCTG CCGGA CAGA	-17.7
Cjos	SL-9	CGAAA AAAGA GGCTG ACGAA AACTT ACGGC AGCCT CTTTT TCA	-19.2
Ccel	SL-1	TTTCC ATACT TTATG GCATC AAGCC ATAAA GTATG GAGTA AAAAA ACATATGAGC AGATT TTACT CTGCC ATAA	-33.8
Ccel	SL-2	ATGTA ACCTT AAAGT CCGGA CAGTA TTTGG TTTGA TTAAA TTACT CATTCTTGTA CTGTC CGGGC TTATG AGTTA CAA	-34.5
Ccel	SL-3	GTTTT TAATG CTTGC ATTAC TAAAT GTAAG CTTTA AAAAA	-14.1
Ccel	SL-4	TGGAA CAATA GGAAT GCAAC TAGTG CATTC CTATT GTTCC T	-27.5
Ccel	SL-5	CTGTT TATTG CCCGG CAGAC ACAAA TGGCA TAAAG ATTGT ATTTT GCCAGTGTAT ATGCC GGGTA ATGAC AA	-30.4
Ccel	SL-6	CCTGT CCGTT AAAAA CGGTT CTTTA AGTCG GACAG A	-11.5
Ccel	SL-7	GTTGG ACTAT GCAGC AGTAA AGAGC TATTT GCTGC TGCTA ATAGC TGAG	-21
Ccel	SL-9	GATAA AAGAG GCTGC CGAAA CTTCA GGCAG TCCTC TTTTA T	-21.9
Cpap	SL-1	TTTCC ATACT TTATG GCTGA AAGGC CATAA AGTAT GGAGC TTTAA AAAACTTATG GCAGT TTTAC TGTCA TAAA	-37.9
Cpap	SL-2	ATGTA ACCTT AAAGT CCGGA CGGTA TTTGA TGTGA TTAAA TTATT CATTCTTGTA CTGTC CGGGC TTATG AGTTA CAA	-35.5
Cpap	SL-3	GTTTT TAATG CTTGC ATTAC TTTTA AAATG CGAGC TTTAA AAAA	-15.8
Cpap	SL-4	TGGAA CAATA GGAAT GCTTT ATGCA TTCCT ATTGT TCCT	-27.1
Cpap	SL-5	TTGTC CATTG CCCGA CAAAT GTATT TGCCA GGTAA TGACA T	-10.7
Cpap	SL-6	CCTGT CCGGT AGAGG ACATT TTCTG CCGGA CAGA	-23
Cpap	SL-7	TTAGC TGCCT CAATG CTTTG CATAC TACCA AAGAA TTGCA AAGCA TTGATACGGC TAC	-27.1
Cpap	SL-8	GGCGG CGGAG GAGGT TTATT CCCGG AATAG TATAC AGCTA TTATG GAATAGATAG CCTCG CAGCT	-27.9
Cpap	SL-9	AGGCT GCCGG AGATT TTCGG CAGCC A	-18.9
Cbnl	SL-1	TTTCC ATACT TTATG GCTGC AAGGC CATAA AGTAT GGAGT TTTAA AAAGCTTATG GCAGT TTTAC TGCCA TAAA	-38.7
Cbnl	SL-2	ATGTA ACCTT AAAGT CCGGA CGGTA TTTGA TGTGA TTAAA TTATT CATTCTTGTA CTGTC CGGGC TTATG AGTTA CAA	-35.5
Cbnl	SL-3	GTTTT TAATG CTTGC TTTAC TTTTA AATGC GAGCT TTAAA AAA	-12.8
Cbnl	SL-4	TGGAA CAATA GGAAT GCTTT ATGCA TTCCT ATTGT TCCT	-27.1
Cbnl	SL-5	TTGTC TATTG CCCGA CAAAT GTATT TGCCG GGTAA TGACA T	-18
Cbnl	SL-6	CCTGT CCGGT AGAGG ACATT TCTGC CGGAC AGA	-22.2
Cbnl	SL-7	TTAGC TGACT CAATG TTTTG CATAT TCTAA AAGAA TTGCA AAGCA TTGACCCGGC TAT	-27.8
Cbnl	SL-8	ACTGG GAGTT TTTTT AGTAA CAATG CTTAC TATTA GTGTT GTTCT GCCAGC	-12.8
Cbnl	SL-9	GAAAA ATAGG CTACC GGAAA TTTCC GGCAG CCTAT TTTTA	-22.5
