# Supplementary material for: Cellulosome stoichiometry in Clostridium cellulolyticum is regulated by selective RNA processing and stabilization
Source: Nat Commun. 2015 Apr 24;6:6900. doi: 10.1038/ncomms7900 (PMC4423207; doi:10.1038/ncomms7900)
Supplement: Supplementary Data 7 — The list of PCR primer sets used in this study. [file ncomms7900-s8.xlsx]

## Sheet: Sheet1
Primers	Sequences (5'_3')	Description
For Real_time quantitative RT_PCR (qPCR)
Ccel_0728_F	ACGACTGGAGTAATTTCGAT	Intragenic region of cipC, qRT_PCR
Ccel_0728_R	AGTATCTGCGAAAGATCCTG
Ccel_0729_F	ACTATAGCGATTCAAAGGGT	Intragenic region of celF, qRT_PCR
Ccel_0729_R	TAATGCAGCAACCATTGTCT
Ccel_0730_F	TATGTCCTGGCGTATTGACT	Intragenic region of celC, qRT_PCR
Ccel_0730_R	ATGTACCCGGTTCTACCATT
Ccel_0731_F	CACGGTTCATGGACAGATCA	Intragenic region of celG, qRT_PCR
Ccel_0731_R	GGATCTCCGCCAGAATGCTT
Ccel_0732_F	TTGCAGCCTCCAAGTACAGC	Intragenic region of celE, qRT_PCR
Ccel_0732_R	TTGTCTCCGTATGCTCCACC
Ccel_0733_F	GCGGAGCTACAGGTTCCACT	Intragenic region of orfX, qRT_PCR
Ccel_0733_R	AAAACTGACCAGACCTGTTG
Ccel_0734_F	CTGCAATGGCTGCCTCATCT	Intragenic region of celH, qRT_PCR
Ccel_0734_R	ACCCCATACCAATTCATCCT
Ccel_0735_F	GCATTTTGTTTCCAGGTCGG	Intragenic region of celJ, qRT_PCR
Ccel_0735_R	TTAGCATACGCTGGATCGGA
Ccel_0736_F	ACAACCATCTGGAGTCGGAA	Intragenic region of manK, qRT_PCR
Ccel_0736_R	CAAGGTCCGGGAATACCCAC
Ccel_0737_F	TACCAGCTTTGGCGATGACT	Intragenic region of celM, qRT_PCR
Ccel_0737_R	TTCCCGTAATCTGAGCCAAT
Ccel_0739_F	AACGGTACAAAGGTGTCAAC	Intragenic region of rglY, qRT_PCR
Ccel_0739_R	ATGTCCGCACTAAGGCAAGG
Ccel_0740_F	ACTAATGCGGCACCAACTGA	Intragenic region of celN, qRT_PCR
Ccel_0740_R	CCGGAAGCACCCCAGACATC
Ccel_0750_F	AAGCAGTCCCCTTGTAGAGT	Intragenic region of Ccel_0750, qRT_PCR
Ccel_0750_R	CGATTGTACGCTTTGACGTT
fbfp_F	ACAGGTTATTGTGCAGATGA	Intragenic region of fbfp, qRT_PCR
fbfp_R	TCTGCTTCATTATGTACAGG
mcherry_F	CTGCCCTTCGCCTGGGACAT	Intragenic region of mcherry, qRT_PCR
mcherry_R	TAGATGAACTCGCCGTCTTG
Ccel_R0018_F	ACCCTGGAGCTGCATCTGAA	Intragenic region of Ccel_R0018 (16S rRNA), qRT_PCR
Ccel_R0018_R	CATCGTTTACAGCGTGGACT
For fluorescence reporter system
P0728_F	AACTGCAGTTTCGGATAACCCTTAGAATAGGATAATCG	To investigate the promoter activity of upstream of cipC
P0728_R	TTGGCGCGCCATTGTAAACCTCCTATTTTTTATTTTACATG
P0729_F	AACTGCAGTTATTGAATTTAAATTTTCCAT	To investigate the promoter activity of upstream of celF
P0729_R	CGACGCGTCATTTTACACCTTCCTTAT
P0730_F	AACTGCAGTATTTAATACTATGACGCATAT	To investigate the promoter activity of upstream of celC
P0730_R	CGACGCGTCATGTTCTTACCTTAATCCT
P0732_F	AACTGCAGTAATAGAAGTTCAGTTTGGAAG	To investigate the promoter activity of upstream of celE
P0732_R	CGACGCGTCATATTTACCTCCTAGTAAAAT
P0735_F	AACTGCAGCATACCTTTTAACATATCAAT	To investigate the promoter activity of upstream of celJ
P0735_R	CGACGCGTCATAATATTACCCCCTTT
5'UTR_0728_F	GGAAGATCTTTTTATAACAGTAGAAGC	To investigate the effect of secondary structure from 5’UTR of cipC to the expression of downstream gene
5'UTR_0728_R	GGAAGATCTATTTTTTATTTTACATGAAAACC
5'UTR_0729_F	GGAAGATCTTTATTGAATTTAAATTTTCC	To investigate the effect of secondary structure from 5’UTR of celF to the expression of downstream gene
5'UTR_0729_R	GGAAGATCTATTCTTTGAATTTTTATGGCAGAG
5'UTR_0732_F	GGAAGATCTTAGAAGTTCAGTTTGGAAG	To investigate the effect of secondary structure from 5’UTR of celE to the expression of downstream gene
5'UTR_0732_R	GGAAGATCTAGTAAAATTTTTTATTTTTTAAAGC
For generation and validation of mutants
EBS universal primer	CGAAATTAGAAACTTGCGTTCAGTAAAC	Universal primer for intron targeting
cipC_IBS	AAACCGCTCGAGATAATTATCCTTAGGTGACCTGCCAGTGCGCCCAGATAGGGTG	To construct a targeting region for cipC by SOEing PCR
cipC_EBS1d	CAGATTGTACAAATGTGGTGATAACAGATAAGTCCTGCCATTTAACTTACCTTTCTTTGT
cipC_EBS2	TGAACGCAAGTTTCTAATTTCGATTTCACCTCGATAGAGGAAAGTGTCT
cipC_F	CTAACAATGTTGGTGACATTATTAG	To investigate the insertion of targetron in cipC
cipC_R	CTTTGAGGTGGCATCTATATAGTTG
orfX_IBS	AAACCGCTCGAGATAATTATCCTTAGATGACGCTGTAGTGCGCCCAGATAGGGTG	To construct a targeting region for orfX by SOEing PCR
orfX_EBS1d	CAGATTGTACAAATGTGGTGATAACAGATAAGTCGCTGTACTTAACTTACCTTTCTTTGT
orfX_EBS2	TGAACGCAAGTTTCTAATTTCGATTTCATCTCGATAGAGGAAAGTGTCT
orfX_F	CATTACGGGGTACCATGAAAAAAGTATTATTGGCAA	To investigate the insertion of targetron in orfX
orfX_R	GATAGCCGCTCGAGTTATTTAACTGTTATCTCACCCTC
For Northern blotting
Ccel_0267_F	ATGGCAGGAACAGGTATAATAGC	To prepare probe for Ccel_0267
Ccel_0267_R	TTACATTTTTAAGAAAACCAGTACC
Ccel_0318_F	ATGGCTAAGGCTAAATTCGAAAG	To prepare probe for Ccel_0318
Ccel_0318_R	TGTAACCATTGAAGAATGGCTTATG
Ccel_0670_F	ATGCTTGTTAAACAGATTTCAG	To prepare probe for Ccel_0670
Ccel_0670_R	TTATGCACAATAAATTTTATCATTG
Ccel_0710_F	GTGGCAGTAAAGATTCGTTTAAAG	To prepare probe for Ccel_0710
Ccel_0710_R	TTATTCAATAATACCTTGCTTC
Ccel_1406_F	ATGAAAAGATTAACGGCTTTAATGC	To prepare probe for Ccel_1406
Ccel_1406_R	TTATTTATTTATTTTACCGTTAAC
Ccel_1798_F	ATGGCAAAAGTTATTGGTATAG	To prepare probe for Ccel_1798
Ccel_1798_R	TGAACGGGTCTTTTCCAAGATATTTC
Ccel_0728_F	ATGCGTAAAAAGTCTTTAGC	To prepare probe for Ccel_0728
Ccel_0728_R	CCTCTAACAGGCTTGCATCATATC
Ccel_0729_F	ATGAGTAAGAATTTTAAAAGAG	To prepare probe for Ccel_0729
Ccel_0729_R	CACCACCCCATGCATAGTACC
Ccel_0732_F	ATGAAAAAAAGGTTAGTGAAG	To prepare probe for Ccel_0732
Ccel_0732_R	TTTGTATTGGAATAGCACTTCTG
